# Supplementary material for: Pharmacologic degradation of WDR5 suppresses oncogenic activities of SS18::SSX and provides a therapeutic of synovial sarcoma
Source: Sci Adv. 2025 Apr 23;11(17):eads7876. doi: 10.1126/sciadv.ads7876 (PMC12017321; doi:10.1126/sciadv.ads7876)
Supplement: Supplementary file 2 — Tables S1 to S3 [file sciadv.ads7876_tables_s1_to_s3.zip]

Archive with 1 entries (1 files):
- ads7876_tables_s1_to_s3.xlsx
