# Supplementary material for: Pharmacologic degradation of WDR5 suppresses oncogenic activities of SS18::SSX and provides a therapeutic of synovial sarcoma
Source: Sci Adv. 2025 Apr 23;11(17):eads7876. doi: 10.1126/sciadv.ads7876 (PMC12017321; doi:10.1126/sciadv.ads7876)
Supplement: Supplementary file 2 — Tables S1 to S3 [file sciadv.ads7876_tables_s1_to_s3.zip › ads7876_tables_s1_to_s3.xlsx]

## Sheet: TableS1_RNAseq_DEG-MS67_HSSYII
Table S1. RNA-seq profiling defines the differentially expressed genes (DEGs) in HSSY II cells after the treatment with 2.5 uM of the compound (MS67, MS67N1 or MS67N2) versus DMSO for 2 or 4 days, either up-regulated or down-regulated.
The cut-off of DEGs is set at the absolute value of Log2(fold-change) is over 0.58 and the p-adj value less than 0.05.
HSSYII Day 2 -MS67 vs DMSO								HSSYII D4-MS67 vs DMSO								HSSY2- D2- MS67N1 vs DMSO								HSSY2-D2- MS67N2 vs DMSO
Gene	baseMean	log2FoldChange	lfcSE	stat	pvalue	padj		Gene	baseMean	log2FoldChange	lfcSE	stat	pvalue	padj		Gene	baseMean	log2FoldChange	lfcSE	stat	pvalue	padj		Gene	baseMean	log2FoldChange	lfcSE	stat	pvalue	padj
7SK	257.695	1.0547	0.181988	5.79546	6.81344e-09	7.61843e-08		5_8S_rRNA	56.3368	-9.01626	2.19959	-4.09906	4.14827e-05	0.00020263
A1BG	899.089	0.691496	0.0856553	8.07301	6.85879e-16	1.54499e-14		7SK	159.219	0.738442	0.217509	3.395	0.000686284	0.00262414
AAAS	1245.57	-0.710627	0.0768622	-9.24547	2.34204e-20	7.03757e-19		AADAT	98.1769	-0.877697	0.261702	-3.35381	0.000797079	0.00299442
AACS	504.52	0.592202	0.11074	5.34768	8.90903e-08	8.47128e-07		AASS	23.0867	-3.13413	0.758863	-4.13003	3.62721e-05	0.000178951
AATK	45.7097	-1.01548	0.406786	-2.49635	0.0125477	0.0388268		AATK	109.042	-1.78256	0.27167	-6.56148	5.32757e-11	5.45707e-10
ABHD14A	308.496	0.674503	0.137915	4.89072	1.00469e-06	8.05482e-06		ABCA5	70.2867	-0.901297	0.328257	-2.74571	0.00603805	0.0181409
ABHD14A-ACY1	35.4447	1.80452	0.585456	3.08225	0.00205443	0.00813786		ABCG1	405.295	-2.00661	0.132412	-15.1543	7.09637e-52	3.36529e-50
ABRAXAS1	335.841	0.922428	0.130653	7.06013	1.66347e-12	2.80005e-11		ABCG4	55.3834	-0.877256	0.369099	-2.37675	0.017466	0.0454563
ABTB1	194.434	0.609863	0.176773	3.44998	0.000560637	0.00258943		ABHD1	14.7351	-2.19152	0.91815	-2.38689	0.0169916	0.0443708
ACAD11	220.857	-0.641453	0.176801	-3.62811	0.000285502	0.00142566		ABHD4	171.496	0.691111	0.187494	3.68604	0.000227766	0.00097189
ACHE	28.0369	-2.65903	0.605601	-4.39073	1.1297e-05	7.51747e-05		ABRACL	144.483	-0.934344	0.212505	-4.39681	1.09852e-05	5.90695e-05
ACKR3	268.953	0.619124	0.144772	4.27654	1.89817e-05	0.000121326		ABTB2	88.6796	0.66716	0.274736	2.42836	0.0151672	0.0402266
ACOT1	104.5	0.695704	0.290176	2.39753	0.0165061	0.0489299		ACACB	378.459	-0.62676	0.126286	-4.96304	6.93997e-07	4.49743e-06
ACP6	78.781	-1.13052	0.304208	-3.71628	0.000202178	0.00104274		ACAD11	348.988	-0.877272	0.126933	-6.9113	4.80225e-12	5.37601e-11
ACSF2	522.039	0.657217	0.105547	6.22678	4.76113e-10	6.19188e-09		ACBD7	153.456	-0.74218	0.205477	-3.61199	0.000303857	0.00125477
ACSS1	393.632	-0.653727	0.133317	-4.90354	9.41235e-07	7.60152e-06		ACE	22.5356	-4.18099	0.951722	-4.39308	1.11758e-05	5.99755e-05
ACTA2	55.2033	0.927986	0.356911	2.60005	0.00932097	0.0302666		ACER2	69.9711	0.796274	0.325585	2.44567	0.0144582	0.0385961
ACVR2A	302.406	0.598978	0.13749	4.35653	1.32142e-05	8.68803e-05		ACHE	81.8533	-3.68465	0.420658	-8.75925	1.96546e-18	3.37595e-17
ADA	520.236	0.596001	0.103848	5.73916	9.51459e-09	1.04339e-07		ACOT2	834.397	0.686536	0.0810251	8.47313	2.38878e-17	3.81688e-16
ADAM11	216.481	-1.4097	0.174957	-8.05741	7.79306e-16	1.74521e-14		ACP6	126.035	-1.38704	0.238183	-5.8234	5.76619e-09	4.87235e-08
ADAM12	29.4739	-1.30945	0.528289	-2.47866	0.0131876	0.0405135		ACSF2	867.466	0.601564	0.0813263	7.39693	1.39373e-13	1.75876e-12
ADCK2	458.475	-1.67784	0.119912	-13.9923	1.73796e-44	1.33693e-42		ACSL3	1244.74	-0.625711	0.0670435	-9.33291	1.03003e-20	2.01135e-19
ADCY1	15.2256	-2.55275	0.87654	-2.9123	0.0035878	0.0132656		ACSL4	944.424	-0.717927	0.0795093	-9.02948	1.72496e-19	3.174e-18
ADCY5	76.2274	-2.33812	0.340858	-6.85953	6.90883e-12	1.0958e-10		ACSM3	29.4566	-1.28279	0.536557	-2.39078	0.0168126	0.043974
ADCY7	45.5643	-2.8626	0.491808	-5.82057	5.86482e-09	6.63457e-08		ACTA2	61.1571	1.58022	0.357093	4.42523	9.63403e-06	5.23929e-05
ADGRE5	25.2611	-3.02684	0.688813	-4.39428	1.11141e-05	7.40166e-05		ACTG1P25	15.857	-3.63738	1.00246	-3.62845	0.000285127	0.00118434
ADGRG6	99.0109	-1.44646	0.269031	-5.37657	7.59166e-08	7.30899e-07		AD000671.1	50.7861	9.35631	1.48908	6.28326	3.31545e-10	3.18354e-09
ADGRL2	2276.74	0.58873	0.0529618	11.1161	1.04707e-28	4.98735e-27		ADAM11	316.31	-1.87734	0.14787	-12.6959	6.23419e-37	2.13485e-35
ADGRL3	586.056	0.861417	0.104334	8.25637	1.50175e-16	3.53821e-15		ADAM12	56.0597	-1.77087	0.404568	-4.37719	1.20217e-05	6.42819e-05
ADM2	12.6637	-2.24444	0.903272	-2.48479	0.012963	0.039927		ADAM33	38.7343	-1.63007	0.470874	-3.4618	0.000536584	0.00209709
ADRA2C	277.848	-2.21297	0.165632	-13.3608	1.02497e-40	7.36877e-39		ADAP1	64.4997	-0.990727	0.339433	-2.91877	0.00351412	0.0112565
AEBP1	1307.42	-1.13361	0.0694267	-16.3281	6.22865e-60	7.15133e-58		ADCK2	622.891	-1.89636	0.104655	-18.1201	2.21291e-73	1.60693e-71
AEN	1784.97	1.02362	0.05869	17.4412	4.01808e-68	5.56921e-66		ADCY1	28.8517	-2.97629	0.654169	-4.54972	5.37178e-06	3.05408e-05
AFF2	528.868	0.782241	0.103998	7.52168	5.40763e-14	1.03866e-12		ADCY5	133.743	-3.07206	0.288846	-10.6356	2.03495e-26	5.10023e-25
AFF3	962.57	0.602039	0.0802686	7.50031	6.36688e-14	1.21532e-12		ADCY7	122.517	-2.34917	0.263317	-8.92147	4.60147e-19	8.28876e-18
AFMID	409.322	0.695772	0.11802	5.89535	3.73879e-09	4.38091e-08		ADGRE5	37.3581	-3.70557	0.633353	-5.85072	4.89452e-09	4.16393e-08
AGA	35.4896	-1.37852	0.471914	-2.92111	0.00348781	0.0129645		ADGRG6	180.574	-1.97178	0.202055	-9.75864	1.69414e-22	3.61165e-21
AGPAT3	963.993	-1.29919	0.0813344	-15.9734	1.95825e-57	2.21527e-55		ADGRL2	2683.6	0.788331	0.0451411	17.4637	2.7069e-68	1.81944e-66
AGPAT4	236.132	0.838049	0.157371	5.32532	1.00777e-07	9.51198e-07		ADGRL3	789.653	0.816999	0.086818	9.41047	4.93915e-21	9.78565e-20
AIF1L	145.954	-1.35798	0.218559	-6.21331	5.18791e-10	6.70723e-09		ADI1	461.588	0.59662	0.111172	5.36664	8.0219e-08	5.89093e-07
AIG1	46.7155	-1.21219	0.445661	-2.71998	0.00652855	0.0223303		ADM2	36.7634	-2.22143	0.525107	-4.23044	2.33236e-05	0.000118742
AKNA	61.4616	-1.22841	0.344475	-3.56605	0.000362403	0.0017661		ADORA2B	51.5884	-1.04543	0.389889	-2.68135	0.00733261	0.0214982
ALCAM	3144.64	0.866771	0.0461229	18.7926	8.6773e-79	1.64815e-76		ADRA2C	645.558	-2.04095	0.10891	-18.7399	2.34286e-78	1.84101e-76
ALDH5A1	133.774	-1.80484	0.250592	-7.20232	5.91982e-13	1.03261e-11		ADSS1	33.9052	-1.49687	0.501757	-2.98325	0.00285206	0.00935503
ALG8	483.756	-0.65649	0.111211	-5.90312	3.5668e-09	4.19857e-08		AEBP1	1400.46	-1.4999	0.0670133	-22.3821	5.88239e-111	6.64465e-109
ALOX15	30.6174	-2.59745	0.623176	-4.16809	3.07167e-05	0.000188068		AEN	2110.03	1.32188	0.0509864	25.9262	3.37669e-148	5.13319e-146
ALPG	27.373	-1.66188	0.556076	-2.98858	0.00280276	0.0106813		AFF2	521.817	0.673106	0.10679	6.30309	2.91776e-10	2.81163e-09
ALPK1	60.4085	-0.868728	0.3441	-2.52464	0.0115817	0.0363792		AFF3	1263.7	0.617118	0.066066	9.34093	9.54937e-21	1.86919e-19
ALPL	40.6673	-1.53478	0.446274	-3.43909	0.000583678	0.00268457		AGA	53.1568	-0.997994	0.380221	-2.62477	0.00867063	0.0248479
AMIGO1	31.5701	-1.84421	0.523692	-3.52155	0.000429025	0.00204541		AGPAT3	1352.14	-1.15354	0.0672198	-17.1608	5.2211e-66	3.34356e-64
AMN	23.8142	-1.92519	0.622425	-3.09304	0.00198118	0.00787813		AIF1L	373.967	-1.55635	0.130976	-11.8827	1.45616e-32	4.46063e-31
AMZ2P1	320.983	0.859817	0.140471	6.12097	9.3007e-10	1.17192e-08		AIFM3	28.626	-2.23006	0.588827	-3.78729	0.000152299	0.000672811
ANAPC1P2	234.82	0.740858	0.165104	4.4872	7.2164e-06	4.98761e-05		AIG1	80.3176	-1.10652	0.31142	-3.55315	0.000380641	0.00154094
ANGPTL4	66.954	-2.57118	0.388361	-6.62058	3.57803e-11	5.2728e-10		AIRE	21.2851	-2.18313	0.690183	-3.16311	0.00156091	0.00546253
ANKH	29.0746	-2.10002	0.558183	-3.76224	0.000168396	0.000887861		AJUBA	1547.72	1.01437	0.0594311	17.0679	2.57264e-65	1.60948e-63
ANKRD33B	27.1172	-1.80366	0.561926	-3.20978	0.00132836	0.00554833		AK4	202.153	-1.01708	0.176106	-5.77538	7.67776e-09	6.40443e-08
ANKRD36	109.711	0.836479	0.247544	3.37911	0.000727207	0.00326373		AK7	44.3331	-1.45938	0.439428	-3.3211	0.000896649	0.0033314
ANKRD36C	109.468	0.811105	0.26175	3.09878	0.00194321	0.00774112		AKAP12	314.288	-0.659836	0.136067	-4.84936	1.2386e-06	7.75782e-06
ANKRD50	687.786	0.683593	0.0921127	7.42127	1.16004e-13	2.15807e-12		AKT3	270.8	-1.06999	0.173845	-6.15487	7.51408e-10	6.98822e-09
ANO1	59.0866	-1.51245	0.377907	-4.00217	6.27654e-05	0.000361395		ALCAM	3352.63	0.934171	0.0418471	22.3234	2.18826e-110	2.38888e-108
ANO8	465.801	0.699767	0.122401	5.71702	1.08406e-08	1.18035e-07		ALDH1A2	92.0664	-0.715661	0.278301	-2.57154	0.0101249	0.0284834
ANXA4	1086.28	0.955125	0.0753662	12.6731	8.33358e-37	5.32e-35		ALDH5A1	164.7	-2.1409	0.216518	-9.88784	4.70081e-23	1.03609e-21
AP1B1	1045.63	-0.644402	0.0777131	-8.29206	1.11305e-16	2.63857e-15		ALOX15	50.3914	-3.72013	0.54838	-6.78385	1.17011e-11	1.27056e-10
APBB2	1057.81	0.675237	0.0746633	9.04377	1.51365e-19	4.33659e-18		ALPG	52.5393	-2.03328	0.465053	-4.37215	1.23027e-05	6.56333e-05
APBB3	113.456	0.783672	0.237338	3.30192	0.000960261	0.00417924		ALPK1	62.9711	-1.03479	0.363529	-2.84652	0.00441995	0.0137968
APC2	119.286	-1.20115	0.238068	-5.04543	4.52496e-07	3.81251e-06		ALPL	37.2016	-1.87044	0.496518	-3.76711	0.000165149	0.000723878
APOC1	46.6996	-0.989802	0.395515	-2.50256	0.0123298	0.038268		ALPP	11.1902	-3.54059	1.17134	-3.02269	0.00250535	0.00835082
APOLD1	54.9151	-0.89331	0.37151	-2.40454	0.0161928	0.0481126		AMDHD2	538.861	-0.598787	0.100422	-5.96268	2.48129e-09	2.17578e-08
ARC	142.606	-1.60481	0.227427	-7.05637	1.70907e-12	2.87367e-11		AMIGO1	33.4265	-1.96507	0.541039	-3.63204	0.000281194	0.0011695
ARHGAP29	246.101	0.695783	0.160388	4.33814	1.43696e-05	9.38753e-05		AMN	77.1786	-2.58822	0.709077	-3.65012	0.000262117	0.0010983
ARHGAP42	291.258	0.611606	0.140183	4.36292	1.28335e-05	8.46065e-05		AMZ2P1	428.56	0.980896	0.113319	8.65607	4.88318e-18	8.15502e-17
ARHGAP45	385.835	-1.16518	0.125329	-9.29695	1.44537e-20	4.41211e-19		ANAPC1P2	276.249	0.663959	0.141058	4.707	2.5139e-06	1.50612e-05
ARHGAP8	18.3468	-2.53343	0.836546	-3.02844	0.00245817	0.00951659		ANGPTL4	54.9844	-2.97682	0.464911	-6.40299	1.52367e-10	1.50115e-09
ARHGDIG	15.257	-2.02868	0.798241	-2.54144	0.0110396	0.0349402		ANKEF1	86.3388	-0.706784	0.287049	-2.46224	0.0138072	0.0370973
ARHGEF16	51.4555	-2.12297	0.412232	-5.14995	2.60558e-07	2.29461e-06		ANKH	46.5196	-1.55669	0.439501	-3.54194	0.000397197	0.00160166
ARHGEF4	196.431	-0.809182	0.185631	-4.35908	1.30609e-05	8.59829e-05		ANKRD33B	68.9914	-1.83249	0.381339	-4.80542	1.54429e-06	9.56201e-06
ARID5A	172.445	-0.677523	0.187584	-3.61183	0.000304043	0.00151137		ANKRD50	663.161	0.75509	0.0900537	8.38488	5.07756e-17	7.95681e-16
ARL4A	23.6833	-1.93499	0.687742	-2.81355	0.00489984	0.0174946		ANKRD63	11.5624	-2.78248	1.14814	-2.42346	0.0153733	0.0407068
ARMCX4	436.148	-0.635228	0.12439	-5.10674	3.27773e-07	2.83144e-06		ANO1	134.598	-2.436	0.252738	-9.63844	5.50162e-22	1.14712e-20
ARPIN	595	-0.651568	0.105713	-6.16358	7.11187e-10	9.07264e-09		ANO8	652.553	0.603761	0.0966704	6.24556	4.22275e-10	4.02622e-09
ARRDC3	149.329	0.655426	0.201366	3.2549	0.00113432	0.0048262		ANO9	41.3107	-2.9533	0.552638	-5.344	9.09188e-08	6.6199e-07
ARRDC4	147.073	0.757611	0.204188	3.71036	0.000206962	0.00106456		ANOS1	128.346	-1.32089	0.238341	-5.54203	2.98986e-08	2.30926e-07
ARTN	15.3804	-2.02182	0.820942	-2.46281	0.0137854	0.0420054		ANXA4	1300.94	0.940427	0.0689351	13.6422	2.24666e-42	8.72176e-41
ARV1	184.387	-0.638662	0.182032	-3.50852	0.000450607	0.00214101		ANXA5	1329.05	-0.613967	0.0730895	-8.4002	4.45734e-17	7.01868e-16
AS3MT	598.285	-0.726809	0.10376	-7.00471	2.47499e-12	4.11651e-11		APBB2	983.125	1.07941	0.0775461	13.9196	4.81802e-44	1.95436e-42
ASAH2B	109.054	-0.671224	0.280517	-2.39281	0.01672	0.0494294		APC2	300.749	-2.08516	0.154872	-13.4638	2.55532e-41	9.6438e-40
ASB16-AS1	104.099	0.791455	0.252782	3.13098	0.00174222	0.00702965		APCDD1	235.16	-0.913107	0.159271	-5.73305	9.86396e-09	8.09522e-08
ASCL2	68.8065	-2.53387	0.366784	-6.90835	4.90327e-12	7.92403e-11		APCDD1L	41.6169	-1.70417	0.462891	-3.68158	0.000231795	0.000985719
ASPHD1	24.901	-2.01806	0.602277	-3.35072	0.000806009	0.00358084		APOE	1461.29	-1.81803	0.0668428	-27.1986	6.7401e-163	1.13025e-160
ASPHD2	106.353	-0.987515	0.249339	-3.96052	7.47853e-05	0.000425036		AQP3	25.8203	-3.1167	0.736816	-4.22996	2.33729e-05	0.000118919
ASS1	658.599	-1.21255	0.099798	-12.1501	5.73133e-34	3.43099e-32		ARC	443.719	-1.64904	0.121279	-13.5971	4.1643e-42	1.60894e-40
ASTN2	202.861	1.28807	0.176091	7.31479	2.57777e-13	4.64936e-12		ARHGAP11B	46.3285	-1.17623	0.485587	-2.42229	0.015423	0.0407986
ASXL3	187.85	0.642873	0.186025	3.45584	0.000548586	0.00253987		ARHGAP42	281.188	0.876267	0.146675	5.97419	2.31235e-09	2.03532e-08
ATAD5	200.127	-0.627181	0.181227	-3.46076	0.000538663	0.00249618		ARHGAP44	160.422	-0.660402	0.202281	-3.26478	0.00109549	0.00398017
ATF3	156.624	0.837188	0.203734	4.10922	3.96994e-05	0.000237841		ARHGAP45	645.095	-1.30703	0.0962895	-13.574	5.71174e-42	2.19639e-40
ATP1A3	96.3411	-2.34693	0.643037	-3.64976	0.000262483	0.00132263		ARHGAP9	14.9857	-3.98388	1.12431	-3.54338	0.000395026	0.00159521
ATP1B2	100.122	-1.15559	0.261496	-4.41914	9.90936e-06	6.67494e-05		ARHGDIG	41.149	-2.84398	0.528271	-5.38357	7.3024e-08	5.40158e-07
ATP6V0E2	324.611	-3.27153	0.178184	-18.3604	2.72663e-75	4.60981e-73		ARHGEF1	1561.92	-0.671445	0.0660764	-10.1617	2.94027e-24	6.7647e-23
ATP6V0E2-AS1	30.4025	-3.18007	0.624231	-5.09437	3.499e-07	3.01412e-06		ARHGEF10	265.614	-0.674885	0.147407	-4.57839	4.68579e-06	2.6923e-05
ATP8B3	292.595	-0.800018	0.143403	-5.5788	2.42185e-08	2.51758e-07		ARHGEF16	119.609	-1.97531	0.254471	-7.76244	8.33115e-15	1.14455e-13
ATXN7L1	171.752	0.635211	0.186063	3.41396	0.000640268	0.00291091		ARHGEF19	106.021	-0.64322	0.26159	-2.45888	0.013937	0.0373722
AUNIP	150.777	-0.882945	0.205815	-4.28999	1.78684e-05	0.000114735		ARHGEF4	327.919	-0.740984	0.131378	-5.6401	1.69947e-08	1.35641e-07
B3GALT1	195.224	1.08934	0.18479	5.89502	3.7463e-09	4.38314e-08		ARHGEF6	101.851	-0.687154	0.257463	-2.66894	0.00760906	0.0222127
B3GALT5-AS1	21.4224	-1.84268	0.644867	-2.85746	0.00427053	0.0154812		ARL13B	289.276	-0.63822	0.144817	-4.40708	1.04776e-05	5.66582e-05
B3GAT1	265.785	-0.920439	0.161566	-5.69699	1.21941e-08	1.31469e-07		ARL2	985.245	-0.595557	0.0779561	-7.63965	2.17815e-14	2.93293e-13
B4GALNT3	416.144	-0.795305	0.118084	-6.73509	1.63827e-11	2.50544e-10		ARL4A	41.1775	-1.74254	0.474838	-3.66977	0.000242772	0.00102649
B4GALT6	12.6691	-2.7534	0.963071	-2.85898	0.00425003	0.0154202		ARL4C	36.6085	-1.17189	0.481543	-2.43362	0.0149485	0.0396919
BAIAP3	117.613	-1.08638	0.261136	-4.1602	3.1797e-05	0.000194205		ARNTL	156.672	-0.732799	0.198783	-3.68642	0.000227429	0.000970961
BARX1	1335.73	-1.16442	0.0712369	-16.3458	4.65953e-60	5.38999e-58		ARPC1B	2678.1	-0.713796	0.0449488	-15.8802	8.69027e-57	4.57462e-55
BATF3	34.2548	-1.78667	0.496386	-3.59936	0.000319006	0.00157811		ARPIN	697.348	-0.588492	0.0935302	-6.292	3.13407e-10	3.01472e-09
BAX	4228.29	1.07987	0.0456464	23.6574	9.9163e-124	4.76757e-121		ARRDC4	500.526	1.69743	0.111631	15.2058	3.23754e-52	1.54433e-50
BBC3	717.759	2.19186	0.113203	19.3623	1.60615e-83	3.25139e-81		ARTN	25.9601	-2.05469	0.622081	-3.30292	0.000956823	0.00352918
BBIP1	160.435	-0.772572	0.197524	-3.91128	9.18091e-05	0.000513257		AS3MT	599.732	-0.758816	0.113925	-6.66068	2.72559e-11	2.85292e-10
BBS5	264.167	-0.641859	0.147916	-4.33935	1.42907e-05	9.34787e-05		ASAH2B	156.285	-0.637569	0.221057	-2.88419	0.00392428	0.0124091
BBS9	254.549	0.652275	0.150462	4.33515	1.45661e-05	9.49139e-05		ASCC3	1297.43	0.703325	0.0695287	10.1156	4.71063e-24	1.06866e-22
BCAS4	254.73	-0.679909	0.163895	-4.14845	3.34739e-05	0.000203556		ASCL2	212.182	-3.27882	0.22589	-14.5151	9.71782e-48	4.30709e-46
BCL11A	553.114	0.652483	0.100917	6.46555	1.0093e-10	1.42199e-09		ASL	283.491	-1.0016	0.161256	-6.21123	5.25715e-10	4.94866e-09
BCORL1	735.44	-0.710445	0.0918552	-7.7344	1.03892e-14	2.1059e-13		ASPG	24.507	-2.55932	0.679519	-3.76638	0.000165635	0.000725811
BCYRN1	673.532	0.662365	0.09284	7.13448	9.71562e-13	1.66825e-11		ASPHD1	50.5703	-2.7596	0.459749	-6.00242	1.94402e-09	1.72512e-08
BDH1	58.6825	-2.21332	0.384576	-5.75522	8.65293e-09	9.57048e-08		ASPHD2	144.313	-1.06343	0.211209	-5.03495	4.77974e-07	3.18115e-06
BEGAIN	22.9854	-3.69594	0.789748	-4.6799	2.87017e-06	2.1291e-05		ASS1	1251.79	-1.26937	0.0727152	-17.4568	3.05842e-68	2.04725e-66
BEND3	204.076	-0.859968	0.183508	-4.68627	2.78227e-06	2.07197e-05		ASTN2	242.446	1.29263	0.158217	8.16997	3.0847e-16	4.59065e-15
BGN	825.589	-1.31092	0.0897324	-14.6092	2.45423e-48	2.15762e-46		ASXL3	217.407	0.952647	0.16251	5.86207	4.57129e-09	3.90324e-08
BHLHA15	23.6755	-1.55063	0.595851	-2.60238	0.0092578	0.0300932		ATAD5	254.535	-0.593872	0.14854	-3.99806	6.38648e-05	0.000302511
BHLHE41	137.182	-0.765321	0.21563	-3.54924	0.000386351	0.00186663		ATF3	224.835	0.89018	0.159625	5.57671	2.45107e-08	1.91035e-07
BIVM-ERCC5	15.9369	7.58024	1.64286	4.61406	3.94887e-06	2.85764e-05		ATF7	586.144	0.673011	0.0949248	7.08994	1.34166e-12	1.57073e-11
BLM	696.03	-0.625453	0.0936365	-6.67959	2.39616e-11	3.60009e-10		ATG16L2	99.8818	-1.15268	0.280741	-4.10586	4.02818e-05	0.000197109
BMP1	814.392	0.629643	0.0850518	7.40305	1.33093e-13	2.4611e-12		ATP10A	11.4152	-3.5772	1.21665	-2.94021	0.00327989	0.0105708
BMPER	1550.14	1.07015	0.0650036	16.463	6.76782e-61	8.07155e-59		ATP11A	113.759	-0.889011	0.242284	-3.66929	0.000243223	0.0010276
BOK	241.767	-1.23865	0.173243	-7.14978	8.69146e-13	1.50076e-11		ATP1A3	336.522	-1.41092	0.137678	-10.248	1.20843e-24	2.81609e-23
BRCA1	942.121	-0.694262	0.0812402	-8.54579	1.27659e-17	3.25171e-16		ATP1B2	256.782	-0.960533	0.167262	-5.7427	9.31809e-09	7.67433e-08
BRCA2	429.801	-0.602957	0.119614	-5.04085	4.63474e-07	3.89648e-06		ATP2B3	29.5223	-5.01364	0.960977	-5.21723	1.81614e-07	1.27608e-06
BRI3BP	653.901	-0.626369	0.0968971	-6.46427	1.01786e-10	1.43274e-09		ATP6V0E2	411.34	-3.02762	0.153708	-19.6973	2.27646e-86	1.98016e-84
BRMS1L	313.947	0.777668	0.146164	5.3205	1.03482e-07	9.74934e-07		ATP6V0E2-AS1	40.1042	-3.01119	0.555357	-5.42209	5.8907e-08	4.3913e-07
BRSK2	55.5678	-0.978996	0.373616	-2.62033	0.00878451	0.0287798		ATP6V1G2-DDX39B	270.603	1.50133	0.156085	9.61867	6.66882e-22	1.38361e-20
BST1	37.0559	-1.51766	0.492418	-3.08206	0.00205574	0.00814095		ATP8B3	661.721	-0.729445	0.0905279	-8.05768	7.77545e-16	1.13533e-14
BTF3L4P2	92.7137	0.884393	0.305098	2.89871	0.00374696	0.0137812		ATPAF2	202.664	-0.666499	0.170004	-3.9205	8.83667e-05	0.000408345
BTG1	869.647	1.10041	0.0854073	12.8842	5.5217e-38	3.6304e-36		ATRNL1	41.5148	-1.12975	0.441939	-2.55634	0.010578	0.0295769
BTG2	566.665	1.72757	0.113882	15.1699	5.59809e-52	5.45105e-50		AUNIP	174.7	-0.598863	0.188448	-3.17787	0.00148359	0.00522002
BUB1B	1087.56	-0.599627	0.0742419	-8.07666	6.6563e-16	1.50378e-14		AZIN2	93.6542	0.784934	0.285469	2.74963	0.00596632	0.017942
BX255925.3	126.708	-0.669272	0.22628	-2.95772	0.0030992	0.0116495		B3GALT1	203.741	1.38794	0.18043	7.69244	1.44353e-14	1.95833e-13
BX890604.1	845.943	0.589724	0.0855093	6.89661	5.32586e-12	8.55307e-11		B3GALT5	46.4306	-1.17848	0.445664	-2.64433	0.0081854	0.0236322
C11orf96	104.207	-1.91121	0.277686	-6.88263	5.87586e-12	9.3971e-11		B3GALT5-AS1	58.9488	-1.6194	0.377207	-4.29313	1.76173e-05	9.17002e-05
C12orf75	260.133	-0.953975	0.150948	-6.31988	2.61763e-10	3.5203e-09		B3GAT1	378.088	-0.849508	0.133039	-6.3854	1.7095e-10	1.67712e-09
C17orf58	200.215	-0.657857	0.184889	-3.55812	0.000373525	0.00181684		B3GNT9	261.531	-0.652298	0.148426	-4.39476	1.10897e-05	5.95725e-05
C17orf75	184.046	-0.684968	0.183222	-3.73845	0.000185157	0.000961729		B4GALT6	15.9536	-3.6421	0.98638	-3.69239	0.00022216	0.000950962
C1orf112	369.185	-0.924773	0.127426	-7.25734	3.9477e-13	7.02955e-12		BAIAP3	283.736	-1.67343	0.159842	-10.4693	1.19514e-25	2.89718e-24
C1orf54	125.53	-0.63472	0.227215	-2.79347	0.00521451	0.0184808		BAMBI	6273.23	-0.700515	0.0305763	-22.9104	3.65854e-116	4.34379e-114
C1QL1	164.456	-2.89671	0.240158	-12.0617	1.68327e-33	9.88441e-32		BANF1P3	44.3121	1.13896	0.484931	2.34871	0.0188384	0.0485541
C1QL4	220.718	-1.32628	0.173354	-7.65072	1.99858e-14	3.95729e-13		BARX1	3182.06	-0.896853	0.0418482	-21.4311	6.85797e-102	7.06024e-100
C1QTNF1	198.821	-2.34702	0.198674	-11.8134	3.32778e-32	1.8285e-30		BASP1	14843.9	0.658185	0.023543	27.9567	5.46455e-172	1.04572e-169
C1QTNF5	10.0992	-3.48813	1.19338	-2.9229	0.00346792	0.0128968		BATF3	40.5521	-2.72853	0.524119	-5.20593	1.9303e-07	1.35273e-06
C20orf194	170.471	0.906945	0.193793	4.67998	2.86905e-06	2.1291e-05		BAX	4666.17	1.53804	0.0354451	43.3923	0	0
C20orf204	31.0316	-1.41013	0.522364	-2.69951	0.00694413	0.0235528		BBC3	908.759	2.62517	0.0893267	29.3884	7.72628e-190	1.69832e-187
C20orf96	108.07	-0.774611	0.256606	-3.01867	0.00253883	0.00979674		BBIP1	244.912	-0.837815	0.156258	-5.36175	8.24216e-08	6.04178e-07
C2CD2	96.491	-1.23239	0.269282	-4.57659	4.72626e-06	3.38045e-05		BBS9	346.019	0.699944	0.130616	5.3588	8.37774e-08	6.13563e-07
C2CD4B	52.9531	-1.40215	0.385755	-3.63481	0.000278181	0.00139325		BCKDHB	189.111	-0.590955	0.181612	-3.25395	0.00113814	0.0041204
C3orf70	55.23	-1.06953	0.362266	-2.95235	0.00315366	0.0118368		BDH1	90.2376	-3.14458	0.358103	-8.78121	1.61726e-18	2.7926e-17
C4orf46	465.656	-0.60997	0.115469	-5.28255	1.27396e-07	1.1793e-06		BEGAIN	81.8225	-3.39411	0.399642	-8.49287	2.01591e-17	3.2402e-16
C4orf48	125.249	-1.72917	0.242258	-7.13773	9.48855e-13	1.6329e-11		BEND3P3	65.7166	0.956784	0.378899	2.52517	0.0115643	0.0318876
C6orf226	61.3905	0.820678	0.335117	2.44893	0.0143281	0.0433848		BGN	1764.97	-1.46523	0.0593198	-24.7004	1.05768e-134	1.39871e-132
C9orf116	37.2296	-1.26451	0.458171	-2.75992	0.00578162	0.0201518		BHLHA15	49.7198	-2.09403	0.454146	-4.61091	4.00912e-06	2.33401e-05
CA11	639.135	-0.633373	0.100993	-6.27148	3.5763e-10	4.71478e-09		BHLHE23	55.4993	-1.12951	0.388261	-2.90916	0.00362405	0.0115699
CABP7	308.102	-2.32617	0.1587	-14.6577	1.2036e-48	1.08289e-46		BHLHE41	221.922	-1.11845	0.177399	-6.30471	2.88732e-10	2.78394e-09
CACNA2D1	235.938	0.906581	0.157048	5.77264	7.80413e-09	8.69417e-08		BICDL2	10.4138	-2.9649	1.11217	-2.66587	0.00767893	0.0223805
CACNB1	183.011	0.61475	0.19263	3.19134	0.00141613	0.00586465		BLCAP	911.777	0.97923	0.0767431	12.7598	2.74769e-37	9.57042e-36
CACNG7	64.9087	-2.17039	0.362846	-5.98156	2.21009e-09	2.67313e-08		BLOC1S2	1132.68	0.803954	0.0753414	10.6708	1.39402e-26	3.53747e-25
CACNG8	189.365	-0.934922	0.181156	-5.16086	2.45823e-07	2.17356e-06		BMERB1	458.007	0.648245	0.108512	5.97394	2.31593e-09	2.03685e-08
CADM1	6058.57	0.832865	0.0372916	22.3338	1.73337e-110	6.50438e-108		BMP1	1024.64	0.656698	0.0787122	8.34302	7.24152e-17	1.12826e-15
CADM4	273.791	-0.914076	0.159426	-5.73355	9.83524e-09	1.07698e-07		BMPER	834.284	1.64983	0.0844533	19.5354	5.48735e-85	4.72261e-83
CALCOCO1	352.189	0.751024	0.126804	5.9227	3.16694e-09	3.75662e-08		BOK	405.958	-1.31229	0.12205	-10.7521	5.79495e-27	1.49383e-25
CALY	201.169	-1.50808	0.185275	-8.13971	3.96227e-16	9.08489e-15		BRD9P2	11.6486	7.23138	2.73307	2.64588	0.00814781	0.0235529
CAMKK1	109.137	-0.874521	0.25853	-3.38267	0.000717853	0.00322929		BRMS1L	334.232	0.679664	0.126749	5.36227	8.21818e-08	6.0287e-07
CAMKV	36.3392	-1.83945	0.497736	-3.69564	0.000219335	0.00112183		BRSK2	84.1926	-1.69929	0.308345	-5.51099	3.56827e-08	2.73652e-07
CAND2	154.09	-1.81404	0.228082	-7.95346	1.81371e-15	3.88093e-14		BST1	40.8391	-1.55857	0.455524	-3.42148	0.000622813	0.00239893
CARD10	110.005	-1.57285	0.256377	-6.13491	8.52058e-10	1.07627e-08		BTF3L4P2	116.986	0.806381	0.241663	3.3368	0.000847481	0.00316463
CARMIL2	89.3316	-1.23299	0.284422	-4.33506	1.45718e-05	9.49139e-05		BTG1	1118.7	0.876235	0.0692249	12.6578	1.01306e-36	3.45459e-35
CASTOR3	242.47	0.80011	0.175326	4.56356	5.02942e-06	3.58002e-05		BTG2	793.22	2.10499	0.0892872	23.5755	6.86974e-123	8.4654e-121
CBR3	35.7096	-3.0545	0.572701	-5.33351	9.63325e-08	9.10925e-07		BTN3A3	119.058	-0.601956	0.243128	-2.47588	0.0132909	0.0359359
CBX7	134.347	-0.75869	0.217649	-3.48584	0.000490593	0.00230537		BX324167.2	15.3348	-2.06899	0.822141	-2.51659	0.0118498	0.032537
CCDC113	112.184	-0.74311	0.249359	-2.98008	0.00288171	0.0109466		BX679664.3	383.229	-0.689719	0.120056	-5.74499	9.1928e-09	7.58651e-08
CCDC122	41.6979	-1.07242	0.427034	-2.51132	0.012028	0.03749		BX890604.1	994.82	0.653857	0.0762736	8.57253	1.01238e-17	1.6517e-16
CCDC150	65.5087	-0.901031	0.357792	-2.51831	0.011792	0.0368816		C11orf45	21.7161	-1.85047	0.689953	-2.68202	0.00731797	0.0214592
CCDC181	52.8264	-2.16451	0.414942	-5.21643	1.82409e-07	1.64403e-06		C11orf68	353.361	0.69888	0.126758	5.51351	3.51739e-08	2.70004e-07
CCDC186	294.104	0.802574	0.148856	5.39162	6.98259e-08	6.76068e-07		C11orf96	237.557	-1.55638	0.168975	-9.21067	3.24103e-20	6.20219e-19
CCDC18-AS1	72.9207	1.0641	0.308247	3.45209	0.000556266	0.00257156		C12orf75	469.803	-0.999053	0.110599	-9.03308	1.66911e-19	3.08169e-18
CCDC71L	135.399	-2.26387	0.243706	-9.28932	1.55276e-20	4.7212e-19		C14orf132	17.2291	-3.12183	0.878185	-3.55486	0.000378178	0.00153135
CCDC74A	240.905	-0.83454	0.161936	-5.15351	2.5566e-07	2.25406e-06		C15orf65	17.5254	-2.13039	0.779903	-2.73161	0.00630258	0.0188003
CCDC74B	112.42	-1.03349	0.255164	-4.0503	5.11525e-05	0.000300489		C17orf58	371.735	-0.774758	0.12397	-6.24958	4.11563e-10	3.92869e-09
CCDC88C	182.158	-0.712525	0.183905	-3.87441	0.000106884	0.000589184		C17orf75	261.303	-0.780763	0.148823	-5.24626	1.55221e-07	1.10254e-06
CCDC90B	625.647	0.931895	0.0990215	9.41104	4.91258e-21	1.54561e-19		C1orf112	371.93	-0.653014	0.122794	-5.31797	1.04932e-07	7.59602e-07
CCN1	1073.62	0.897108	0.0769191	11.663	1.96992e-31	1.04869e-29		C1orf115	26.8718	-2.22924	0.620285	-3.59389	0.000325771	0.00133682
CCN2	2085.55	0.821848	0.0554143	14.831	9.23737e-50	8.45934e-48		C1QL1	554.747	-3.63119	0.152115	-23.8714	6.07382e-126	7.65866e-124
CCNB1IP1	619.63	0.590396	0.0978367	6.0345	1.59452e-09	1.96411e-08		C1QL4	661.986	-1.81701	0.100202	-18.1335	1.73484e-73	1.26542e-71
CCNE2	338.957	-0.779651	0.140545	-5.54733	2.90071e-08	2.98511e-07		C1QTNF1	391.406	-2.14666	0.142071	-15.1098	1.39634e-51	6.5644e-50
CCNG1	1950.82	1.06054	0.0567126	18.7003	4.92143e-78	8.90778e-76		C1QTNF12	55.5735	-1.31233	0.387873	-3.38339	0.000715963	0.00272864
CCNG2	735.185	1.46504	0.101278	14.4655	2.00267e-47	1.69291e-45		C1QTNF4	12.8353	-3.30373	1.07229	-3.08101	0.00206296	0.0070418
CCS	406.3	0.614567	0.120144	5.11523	3.13351e-07	2.72214e-06		C1QTNF5	20.192	-3.66078	0.874684	-4.18526	2.84837e-05	0.000142822
CCT4	4513.39	-0.698705	0.0392471	-17.8027	6.73248e-71	9.6803e-69		C20orf204	101.404	-2.20833	0.292831	-7.54132	4.65223e-14	6.07329e-13
CCT7	5994.5	-1.04597	0.0373846	-27.9786	2.96223e-172	2.53189e-169		C20orf96	159	-0.978464	0.205973	-4.75044	2.0297e-06	1.23329e-05
CD248	1793.19	-0.810389	0.0586506	-13.8172	2.00623e-43	1.52801e-41		C22orf46	288.906	-0.645798	0.140839	-4.58536	4.53205e-06	2.61042e-05
CD40	120.478	-0.603643	0.234055	-2.57907	0.00990673	0.031866		C2CD2	130.133	-1.86257	0.242559	-7.67884	1.60541e-14	2.17071e-13
CD58	24.2354	-1.69472	0.615619	-2.75287	0.00590759	0.0205342		C2CD4B	50.2804	-2.00029	0.420094	-4.76153	1.92133e-06	1.17182e-05
CD7	389.292	-0.861367	0.129003	-6.67712	2.43692e-11	3.65419e-10		C3	16.74	-2.61099	0.881766	-2.96109	0.00306554	0.00996883
CD83	129.911	-0.810527	0.220608	-3.67406	0.000238726	0.00120975		C3orf70	70.54	-1.44787	0.339473	-4.26506	1.99847e-05	0.000102968
CD9	137.115	-1.24543	0.223606	-5.56976	2.55095e-08	2.6393e-07		C4orf48	159.546	-3.02495	0.253214	-11.9462	6.79389e-33	2.09298e-31
CDC25A	596.786	-0.715408	0.106481	-6.71863	1.83438e-11	2.78048e-10		C6orf47-AS1	35.7904	1.40569	0.515244	2.72819	0.00636822	0.0189682
CDC25B	3112.65	-0.695677	0.0458994	-15.1566	6.85727e-52	6.63517e-50		C7orf31	123.122	-0.711837	0.233276	-3.05148	0.0022772	0.00767529
CDC42BPG	66.3802	-2.66366	0.391656	-6.80102	1.03878e-11	1.61594e-10		C7orf50	869.329	-0.660167	0.0838435	-7.87379	3.44047e-15	4.82022e-14
CDC42EP1	631.518	-0.971414	0.0971744	-9.9966	1.57721e-23	5.77748e-22		C8orf31	153.503	-0.590503	0.206775	-2.85577	0.00429325	0.0134352
CDC45	589.503	-0.765497	0.0990611	-7.72752	1.09664e-14	2.20835e-13		CA4	10.414	-3.42122	1.20016	-2.85064	0.0043631	0.0136361
CDC6	1395.91	-0.78485	0.0703474	-11.1568	6.63587e-29	3.21047e-27		CA9	20.2422	-1.71393	0.686266	-2.49747	0.0125084	0.0340999
CDCA5	1213.63	-0.750716	0.0752942	-9.97043	2.05328e-23	7.45041e-22		CABLES1	78.0127	-0.829471	0.299185	-2.77244	0.00556381	0.0168877
CDCA7L	352.025	-0.760697	0.129272	-5.88449	3.99285e-09	4.65027e-08		CABP7	423.733	-2.54117	0.139312	-18.2408	2.44774e-74	1.80977e-72
CDH11	3397.62	0.602168	0.0451334	13.342	1.31962e-40	9.35591e-39		CACNG4	28.4347	-2.95249	0.652019	-4.52824	5.94782e-06	3.35695e-05
CDH2	2631.87	0.697129	0.0525939	13.2549	4.22531e-40	2.95484e-38		CACNG7	118.44	-3.21313	0.309616	-10.3778	3.12858e-25	7.48374e-24
CDH24	443.369	0.66257	0.113119	5.85728	4.70521e-09	5.40222e-08		CACNG8	360.167	-0.652046	0.127904	-5.09793	3.43386e-07	2.33997e-06
CDH3	103.141	-1.0794	0.257553	-4.191	2.77722e-05	0.000171734		CADM1	6368.54	0.729816	0.0319224	22.8622	1.10569e-115	1.30327e-113
CDK18	140.095	-1.34365	0.224535	-5.98417	2.1749e-09	2.63264e-08		CADM4	407.085	-1.21167	0.121499	-9.97264	2.00813e-23	4.49301e-22
CDK2AP2	373.401	-0.864873	0.135453	-6.38506	1.7133e-10	2.3514e-09		CALCOCO1	523.642	0.653565	0.104233	6.27025	3.60457e-10	3.45504e-09
CDKN1A	5005.36	2.38439	0.0462528	51.5513	0	0		CALY	405.876	-1.68211	0.127806	-13.1614	1.46261e-39	5.40699e-38
CDKN1C	210.5	-0.859462	0.174767	-4.91775	8.75457e-07	7.1076e-06		CAMK1	313.83	-1.03936	0.146177	-7.11031	1.15783e-12	1.37069e-11
CDKN2A	181.233	-0.664879	0.200819	-3.31084	0.000930166	0.0040632		CAMK2N2	20.5554	-3.39932	0.890728	-3.81634	0.000135447	0.000604106
CDRT15P6	17.8122	-4.36373	1.03616	-4.21146	2.53726e-05	0.000158039		CAMKK1	257.532	-0.628021	0.151761	-4.13823	3.49989e-05	0.000173248
CDX2	101.507	-1.17003	0.260212	-4.49645	6.90958e-06	4.782e-05		CAMKV	70.137	-2.68007	0.378445	-7.08181	1.42281e-12	1.6638e-11
CEBPA-DT	49.4304	-1.45538	0.414552	-3.51072	0.000446902	0.00212406		CAMSAP3	70.0595	-2.84164	0.386928	-7.34411	2.07131e-13	2.58572e-12
CELSR1	64.7798	-1.68728	0.346153	-4.87438	1.09148e-06	8.69175e-06		CAND2	194.725	-1.81213	0.200641	-9.03172	1.68999e-19	3.11319e-18
CELSR2	19.7985	-2.62962	0.734661	-3.57937	0.000344428	0.00168705		CARD10	275.244	-1.59125	0.153635	-10.3573	3.87624e-25	9.21796e-24
CELSR3	51.9945	-3.08696	0.464232	-6.64961	2.93868e-11	4.36827e-10		CARMIL2	110.221	-1.30918	0.26815	-4.88229	1.04859e-06	6.62126e-06
CEMIP2	715.93	-0.851237	0.0967031	-8.80258	1.33711e-18	3.67348e-17		CARNS1	61.3791	-1.23207	0.356937	-3.45178	0.000556893	0.00216501
CEND1	35.8868	-1.87484	0.491436	-3.81503	0.000136165	0.000732995		CASTOR1	105.019	-0.66896	0.254242	-2.63119	0.00850857	0.0244351
CENPJ	360.029	-0.646752	0.13072	-4.9476	7.51351e-07	6.15852e-06		CASTOR3	347.935	0.68944	0.125648	5.48706	4.08668e-08	3.12084e-07
CENPK	434.88	-0.636668	0.114683	-5.55156	2.83128e-08	2.91952e-07		CAVIN1	5520.6	0.586875	0.0324476	18.0869	4.04448e-73	2.92389e-71
CENPS	228.493	-0.754734	0.160198	-4.71126	2.4619e-06	1.85124e-05		CBLN2	65.44	1.01044	0.332513	3.03881	0.00237518	0.00796101
CENPW	335.887	-0.660353	0.136921	-4.82286	1.41513e-06	1.1091e-05		CBR3	101.431	-3.09485	0.34053	-9.08833	1.00569e-19	1.87598e-18
CEP126	37.5082	-1.27056	0.454459	-2.79577	0.00517757	0.0183796		CBR3-AS1	14.2044	-3.10242	0.977774	-3.17294	0.00150903	0.00529806
CEP128	131.67	-0.793131	0.242274	-3.27369	0.00106152	0.00455296		CBX7	216.177	-0.866568	0.165027	-5.25107	1.51216e-07	1.07692e-06
CEP70	393.014	-0.598182	0.124687	-4.79748	1.60677e-06	1.25039e-05		CCDC113	180.477	-0.644881	0.192627	-3.34783	0.00081448	0.0030505
CEP72	322.263	-0.756855	0.134669	-5.62011	1.90836e-08	2.01234e-07		CCDC122	74.5263	-0.822861	0.307683	-2.67438	0.00748676	0.0219108
CEP85L	117.223	1.10241	0.240716	4.5797	4.65648e-06	3.33589e-05		CCDC136	102.914	-1.47889	0.270299	-5.4713	4.46739e-08	3.38614e-07
CERS1	91.1046	-1.29667	0.341298	-3.79924	0.000145141	0.000776695		CCDC150	96.6952	-0.784359	0.269226	-2.91338	0.00357537	0.011437
CFAP300	97.106	-1.0406	0.269729	-3.85794	0.000114345	0.000625382		CCDC151	49.6333	-1.35875	0.417456	-3.25484	0.00113457	0.00411021
CFD	26.4031	-1.84526	0.576263	-3.20211	0.00136423	0.00566804		CCDC159	85.1309	-0.675045	0.287628	-2.34693	0.0189286	0.0487328
CGN	99.5108	-2.64323	0.304228	-8.68829	3.67935e-18	9.79358e-17		CCDC169	247.858	-0.718019	0.153382	-4.68125	2.85129e-06	1.69489e-05
CHAC2	131.191	-0.982124	0.225699	-4.35149	1.35217e-05	8.88266e-05		CCDC177	16.2342	-2.55191	0.831859	-3.06772	0.002157	0.00732784
CHAF1A	2441.18	-0.748853	0.0524287	-14.2832	2.78326e-46	2.26563e-44		CCDC181	85.2371	-1.32997	0.296489	-4.48572	7.26683e-06	4.03283e-05
CHD5	243.958	-0.947599	0.169218	-5.59987	2.14508e-08	2.24351e-07		CCDC187	18.5956	-2.08773	0.772453	-2.70273	0.0068773	0.0203061
CHDH	12.1253	-3.79766	1.17101	-3.24307	0.00118249	0.00500073		CCDC26	30.0637	-1.39552	0.548826	-2.54275	0.0109985	0.0305658
CHKB	133.256	0.633975	0.225326	2.8136	0.00489906	0.0174946		CCDC33	84.1043	-0.952029	0.294691	-3.2306	0.0012353	0.00442487
CHRM4	43.1181	-2.9614	0.518281	-5.7139	1.10418e-08	1.19886e-07		CCDC71L	208.305	-3.17958	0.224239	-14.1794	1.22904e-45	5.15247e-44
CIB2	457.332	-0.835393	0.116235	-7.18709	6.61855e-13	1.15188e-11		CCDC74A	367.636	-0.589486	0.127503	-4.62331	3.77666e-06	2.20817e-05
CICP14	57.0036	0.942751	0.354924	2.65621	0.00790246	0.0262329		CCDC74B	161.688	-1.10144	0.20327	-5.41862	6.00616e-08	4.47327e-07
CILP2	476.504	-0.61284	0.111779	-5.48261	4.19101e-08	4.22534e-07		CCDC78	49.3994	-1.06684	0.417279	-2.55667	0.0105679	0.029561
CITED2	167.183	0.622132	0.192919	3.22484	0.00126044	0.00529255		CCDC88B	69.8128	-1.68424	0.340405	-4.94775	7.50769e-07	4.84219e-06
CLDN5	22.2606	-3.40789	0.765971	-4.44911	8.62253e-06	5.87761e-05		CCDC88C	344.875	-0.869523	0.137324	-6.33192	2.42129e-10	2.34992e-09
CLEC11A	1448.03	-1.47752	0.0677313	-21.8145	1.69064e-105	5.53414e-103		CCDC90B	660.564	0.76357	0.0889459	8.58465	9.11142e-18	1.48951e-16
CLIP2	1674.24	0.788893	0.0730255	10.803	3.33168e-27	1.47293e-25		CCN1	501.512	0.772176	0.102804	7.51115	5.86098e-14	7.60852e-13
CLSPN	591.515	-0.619604	0.0984123	-6.296	3.05423e-10	4.06482e-09		CCN2	678.631	1.64938	0.0948067	17.3972	8.65647e-68	5.72383e-66
CLSTN3	117.196	-1.97369	0.265069	-7.44594	9.62554e-14	1.80376e-12		CCNDBP1	144.198	-0.734802	0.208075	-3.53143	0.000413327	0.00165881
CMBL	2948.39	0.957823	0.0465888	20.5591	6.38067e-94	1.75297e-91		CCNE2	432.556	-0.609507	0.113262	-5.38138	7.3916e-08	5.46006e-07
CMTM7	211.856	-0.745775	0.176254	-4.23124	2.32405e-05	0.000145882		CCNG1	2589.35	1.05453	0.0464513	22.7019	4.29428e-114	4.95396e-112
COBLL1	259.862	0.58545	0.149189	3.92423	8.70091e-05	0.000488196		CCNG2	887.932	1.12546	0.0781164	14.4075	4.64134e-47	2.01861e-45
COL11A2	25.8721	-1.98742	0.587712	-3.38163	0.000720577	0.00323965		CCT4	4823	-0.664116	0.0338451	-19.6222	9.99006e-86	8.64353e-84
COL13A1	13.5487	-2.3777	0.880174	-2.7014	0.00690493	0.0234378		CCT7	6230.62	-1.01942	0.0325978	-31.2725	1.10302e-214	2.89382e-212
COL1A1	711.368	-1.36603	0.0938618	-14.5536	5.53803e-48	4.81371e-46		CD248	3343.9	-0.645183	0.04016	-16.0653	4.46409e-58	2.42853e-56
COL2A1	489.617	-1.76255	0.117638	-14.9828	9.50653e-51	8.86412e-49		CD27-AS1	34.5029	1.34946	0.517393	2.60819	0.00910212	0.0259291
COL4A5	1192.74	0.977546	0.0710321	13.762	4.31242e-43	3.23642e-41		CD37	87.2855	1.03125	0.28277	3.64695	0.000265375	0.0011108
COL5A3	60.9498	-1.30368	0.351073	-3.71342	0.000204477	0.00105319		CD40	233.16	-0.759841	0.160711	-4.728	2.2674e-06	1.3699e-05
COL7A1	369.612	-1.40838	0.146112	-9.639	5.47193e-22	1.81044e-20		CD58	20.4405	-1.98504	0.737162	-2.69281	0.00708532	0.020871
COL8A1	159.814	-0.832195	0.201015	-4.13997	3.47346e-05	0.000210308		CD7	1014.23	-1.31751	0.0769009	-17.1326	8.47405e-66	5.32196e-64
COL9A1	361.085	-0.790734	0.132881	-5.95071	2.66977e-09	3.19149e-08		CD9	266.826	-1.52186	0.155248	-9.80277	1.09537e-22	2.38519e-21
COL9A2	17.2591	-2.39063	0.787827	-3.03446	0.00240969	0.0093619		CDC25B	3409.98	-0.848795	0.0404155	-21.0017	6.32763e-98	6.09025e-96
COMMD1	868.741	0.611252	0.0817572	7.47643	7.63673e-14	1.44515e-12		CDC42BPG	113.18	-1.64148	0.259929	-6.3151	2.69988e-10	2.60786e-09
COMMD4	773.674	-0.621196	0.0955663	-6.50015	8.02378e-11	1.1462e-09		CDC42EP1	902.649	-0.641782	0.0784316	-8.18269	2.77587e-16	4.15002e-15
COMMD9	240.132	-0.629656	0.158719	-3.96712	7.27469e-05	0.000414676		CDC45	738.842	-0.611604	0.0938788	-6.51482	7.27747e-11	7.37541e-10
COMP	23.7073	-2.63625	0.662097	-3.98166	6.84354e-05	0.000391988		CDCA7L	640.182	-0.749186	0.0963646	-7.77449	7.5751e-15	1.04421e-13
COPZ2	40.2398	-1.36828	0.438339	-3.12151	0.00179927	0.00722952		CDH10	34.4147	1.77034	0.492083	3.59765	0.000321111	0.00131932
COQ2	272.448	-0.677672	0.152566	-4.44182	8.92018e-06	6.07243e-05		CDH11	3614.52	0.903593	0.0466479	19.3705	1.36925e-83	1.14216e-81
CORO2A	21.5512	-2.07597	0.665242	-3.12062	0.00180471	0.00724568		CDH15	61.8335	-1.78761	0.379539	-4.70994	2.47788e-06	1.48618e-05
CORO6	105.95	0.635142	0.244686	2.59575	0.0094386	0.0305776		CDH2	2178.37	0.981261	0.0494385	19.8481	1.144e-87	1.01132e-85
COX10-AS1	105.686	0.606027	0.247862	2.44502	0.0144845	0.0437721		CDH22	908.734	-0.591575	0.0767233	-7.7105	1.25327e-14	1.70449e-13
COX17	272.499	-0.824186	0.149431	-5.51551	3.47762e-08	3.54325e-07		CDH24	553.75	0.806795	0.101624	7.93903	2.03761e-15	2.88458e-14
CPLX1	56.9293	-1.69903	0.404995	-4.19519	2.72638e-05	0.00016893		CDH3	210.025	-1.49514	0.176696	-8.46161	2.63702e-17	4.2094e-16
CPNE2	340.99	-0.686865	0.132497	-5.184	2.1718e-07	1.93812e-06		CDIP1	1668.86	0.896068	0.0563118	15.9126	5.17908e-57	2.74407e-55
CPQ	15.5645	-2.59951	0.83601	-3.10943	0.0018745	0.00750045		CDK18	370.123	-1.33586	0.129983	-10.2772	8.92905e-25	2.08978e-23
CPS1	180.072	-1.34507	0.196188	-6.856	7.08161e-12	1.12205e-10		CDK2AP2	478.13	-0.72112	0.114717	-6.28609	3.25555e-10	3.12786e-09
CPSF1P1	13.1575	-7.02586	1.63228	-4.30432	1.675e-05	0.000108005		CDK5R2	16.3761	-5.76486	1.60526	-3.59123	0.000329124	0.00134986
CPT1B	43.2622	1.28655	0.481381	2.67262	0.00752617	0.0251718		CDKN1A	5865.35	3.13024	0.0386178	81.0569	0	0
CPZ	141.139	-1.28142	0.216439	-5.92045	3.2106e-09	3.80254e-08		CDKN1C	399.614	-2.17336	0.145698	-14.9169	2.55898e-50	1.17252e-48
CRABP1	22.6962	-1.74666	0.619387	-2.81998	0.00480263	0.0172074		CDKN2A	155.008	-1.4991	0.208623	-7.18568	6.6872e-13	8.01577e-12
CRABP2	9923.74	-0.762737	0.0347388	-21.9563	7.53488e-107	2.57609e-104		CDKN2AIPNL	526.282	-0.59216	0.103284	-5.73331	9.84901e-09	8.08703e-08
CRACR2B	134.588	-1.48732	0.225912	-6.58364	4.59082e-11	6.72025e-10		CDRT15P6	20.7952	-3.42085	0.850604	-4.02168	5.77857e-05	0.000275239
CREB3L1	118.438	-1.68847	0.253522	-6.66005	2.73736e-11	4.08876e-10		CDX2	83.0709	-2.39464	0.35458	-6.75347	1.44352e-11	1.55396e-10
CREB5	169.498	-0.59933	0.193319	-3.10022	0.00193375	0.00770547		CEBPA-DT	84.514	-1.79132	0.31818	-5.62991	1.80306e-08	1.43416e-07
CREBZF	580.646	0.591542	0.0984656	6.00761	1.88284e-09	2.29718e-08		CEBPD	216.759	-0.77055	0.164468	-4.68512	2.79799e-06	1.6665e-05
CREG1	193.989	-1.37379	0.206356	-6.65739	2.78735e-11	4.15135e-10		CECR7	105.118	0.824315	0.250233	3.29419	0.000987064	0.00362838
CRIP3	16.7051	-2.0369	0.776445	-2.62337	0.00870659	0.0285671		CELSR1	174.428	-1.7813	0.204447	-8.71276	2.96556e-18	5.01433e-17
CRYBG3	732.424	0.702601	0.0881327	7.97207	1.56035e-15	3.36219e-14		CELSR2	38.6376	-3.17717	0.567584	-5.59771	2.17198e-08	1.70263e-07
CSAD	78.6648	0.817883	0.300331	2.72327	0.0064639	0.0221486		CELSR3	101.95	-2.80975	0.326849	-8.59649	8.21934e-18	1.3491e-16
CSPG5	11.4366	-2.5709	0.98299	-2.61539	0.00891262	0.0291374		CEMIP2	798.558	-0.986395	0.0860968	-11.4568	2.17357e-30	6.31344e-29
CSRNP3	73.4138	0.823156	0.302585	2.72041	0.00652009	0.0223063		CEND1	52.1079	-1.54734	0.407942	-3.79305	0.000148809	0.000658287
CSTF2	580.913	-0.592304	0.100397	-5.8996	3.64387e-09	4.27907e-08		CENPQ	206.872	-0.600702	0.171514	-3.50236	0.00046116	0.00183314
CTBP1-DT	295.847	-0.604048	0.139042	-4.34436	1.39681e-05	9.15631e-05		CENPS	258.278	-0.616918	0.150441	-4.10074	4.11838e-05	0.00020123
CTSV	275.387	-1.52368	0.152819	-9.9705	2.05188e-23	7.45041e-22		CEP126	66.986	-1.40736	0.339318	-4.1476	3.35975e-05	0.000166716
CU634019.1	82.9186	-23.1109	4.78534	-4.82953	1.36856e-06	1.07425e-05		CEP290	421.037	-0.605331	0.117323	-5.15951	2.47595e-07	1.71451e-06
CUL4B	1793.78	0.592486	0.0607886	9.74667	1.90617e-22	6.50252e-21		CEP85L	166.278	0.877805	0.189931	4.6217	3.80614e-06	2.22221e-05
CUX2	902.987	0.748415	0.0801394	9.33891	9.73272e-21	2.98878e-19		CEROX1	237.065	-1.21766	0.164597	-7.39783	1.3843e-13	1.74822e-12
CWF19L1	598.78	-0.844136	0.098579	-8.56305	1.09925e-17	2.81866e-16		CERS1	107.493	-1.22373	0.331612	-3.69024	0.000224046	0.000958277
CXADR	339.718	-0.677392	0.131389	-5.15561	2.52804e-07	2.23015e-06		CERS4	63.4467	-2.08046	0.376737	-5.52231	3.34581e-08	2.57684e-07
CXCL12	3690.03	0.729296	0.0421826	17.289	5.69164e-67	7.61442e-65		CFAP251	30.7336	-1.3064	0.542254	-2.4092	0.0159875	0.0420244
CXCL14	83.8172	-1.47159	0.303849	-4.84318	1.27777e-06	1.00813e-05		CFAP300	154.239	-0.918087	0.246	-3.73206	0.00018992	0.000823576
CXorf38	411.601	0.798737	0.125264	6.37641	1.81286e-10	2.47699e-09		CFD	95.3922	-1.57912	0.292847	-5.3923	6.95623e-08	5.1549e-07
CYB561	34.5854	-1.94087	0.499644	-3.88451	0.000102536	0.000567654		CGN	193.513	-2.68698	0.220816	-12.1684	4.57937e-34	1.45769e-32
CYB5D2	144.757	0.83113	0.217041	3.82937	0.000128474	0.000695239		CGNL1	21.5931	-2.82968	0.739305	-3.82749	0.000129455	0.000580409
CYB5R2	76.0107	-0.958702	0.30553	-3.13783	0.00170201	0.00688909		CHAC2	140.671	-1.02187	0.213645	-4.78301	1.72685e-06	1.06156e-05
CYB5RL	179.519	-0.593814	0.184479	-3.21886	0.001287	0.00539378		CHD3	4831.1	0.827537	0.0368146	22.4785	6.73946e-112	7.66602e-110
CYFIP2	108.244	0.97146	0.248163	3.91461	9.05514e-05	0.00050641		CHD5	282.605	-1.36092	0.149607	-9.09665	9.31582e-20	1.74174e-18
CYHR1	1094.53	0.724866	0.0743284	9.7522	1.8051e-22	6.17143e-21		CHDH	34.6812	-4.82667	0.854843	-5.64626	1.63973e-08	1.31194e-07
CYP1B1	4989.95	0.877499	0.0435992	20.1265	4.32323e-90	1.02328e-87		CHRD	112.297	-0.957437	0.246128	-3.89	0.000100245	0.000458932
CYP2U1	146.558	-0.636375	0.209145	-3.04275	0.00234429	0.00913548		CHRM4	71.1376	-3.04652	0.40283	-7.5628	3.94495e-14	5.20005e-13
CYS1	150.562	-0.842049	0.208562	-4.0374	5.40467e-05	0.000315204		CHRNA4	64.7017	-1.33236	0.390478	-3.41213	0.000644582	0.00247458
CYTH2	959.498	0.618031	0.0781135	7.91197	2.53356e-15	5.36899e-14		CHST1	33.1316	-3.34919	0.637701	-5.25198	1.50472e-07	1.07209e-06
DACH2	560.96	0.614497	0.0999718	6.14671	7.91077e-10	1.00336e-08		CHST2	4576.58	0.941192	0.0364276	25.8373	3.37749e-147	5.04021e-145
DACT1	1610.38	0.773922	0.0610944	12.6676	8.93604e-37	5.68103e-35		CHST7	10.518	-2.60518	1.09594	-2.37713	0.0174481	0.0454244
DACT2	59.4336	-1.35478	0.358903	-3.77479	0.000160144	0.000848399		CIB2	653.88	-0.883312	0.0963809	-9.1648	4.96367e-20	9.42113e-19
DAPK1	97.4881	0.788509	0.262111	3.0083	0.00262714	0.010092		CILP2	739.998	-0.988001	0.0877622	-11.2577	2.12223e-29	6.04556e-28
DBF4B	354.34	-0.64968	0.126618	-5.13103	2.8816e-07	2.52181e-06		CITED1	27.0381	-1.33178	0.563149	-2.36489	0.0180356	0.0467592
DBNDD1	42.6061	-1.03707	0.429587	-2.4141	0.0157742	0.0470687		CITED4	23.0588	-3.57941	0.827575	-4.32518	1.52408e-05	8.00475e-05
DBNDD2	34.4548	-3.39367	0.628213	-5.4021	6.58656e-08	6.40545e-07		CLDN5	77.0306	-3.93608	0.455087	-8.64908	5.19144e-18	8.64319e-17
DCAF12L2	39.428	-1.92468	0.465351	-4.13597	3.53461e-05	0.000213758		CLEC11A	2539.12	-1.2113	0.0490302	-24.7052	9.3981e-135	1.25303e-132
DCLRE1A	256.146	-1.78863	0.165877	-10.7829	4.14727e-27	1.81266e-25		CLIP2	2411.87	0.706753	0.0501538	14.0917	4.27086e-45	1.76319e-43
DCP1B	384.079	0.847182	0.123621	6.85308	7.2277e-12	1.14166e-10		CLIP4	183.758	-1.00278	0.184664	-5.43029	5.62632e-08	4.20192e-07
DDB2	719.87	1.39469	0.0953194	14.6317	1.76302e-48	1.56786e-46		CLK1	366.535	0.953151	0.127716	7.46306	8.45357e-14	1.08614e-12
DDIT3	154.919	0.612548	0.202797	3.0205	0.0025236	0.00974663		CLN8	486.378	0.61049	0.105225	5.80173	6.56339e-09	5.51732e-08
DDIT4	562.876	1.83848	0.119133	15.4322	9.93988e-54	1.01275e-51		CLSTN3	323.66	-1.98311	0.147143	-13.4775	2.12226e-41	8.04678e-40
DDN	245.363	-2.04199	0.172721	-11.8224	2.98859e-32	1.64801e-30		CMBL	3698.77	0.884308	0.0385033	22.9671	9.95255e-117	1.19035e-114
DDN-AS1	49.748	-1.64945	0.410118	-4.02189	5.77325e-05	0.000334292		CMTM1	103.8	0.674862	0.249472	2.70516	0.00682707	0.0201834
DECR2	277.192	0.649158	0.147299	4.40708	1.04773e-05	7.0237e-05		CMTM7	316.885	-0.712871	0.133501	-5.33981	9.30445e-08	6.76861e-07
DENND11	291.647	-0.6936	0.140863	-4.92395	8.48142e-07	6.90041e-06		CMTM8	62.0348	-1.12697	0.365572	-3.08277	0.00205086	0.00700384
DENND1C	26.3882	-1.75349	0.571252	-3.06956	0.00214371	0.00844151		CNFN	27.8987	-1.79914	0.600595	-2.99559	0.00273914	0.00903931
DEPTOR	160.888	1.13848	0.199233	5.71432	1.10144e-08	1.19673e-07		CNN1	20.0155	-2.5356	0.790007	-3.20959	0.00132924	0.00472083
DGKE	111.221	-0.601608	0.240322	-2.50334	0.0123027	0.0382224		COBLL1	224.37	0.938125	0.163348	5.74312	9.29486e-09	7.66296e-08
DHCR24	1109.44	-0.655196	0.0735008	-8.91414	4.91623e-19	1.37771e-17		COL11A2	46.8625	-1.92778	0.436827	-4.41313	1.01885e-05	5.52055e-05
DHCR7	464.545	-0.638874	0.115595	-5.52682	3.26084e-08	3.33786e-07		COL13A1	53.5654	-3.01267	0.469054	-6.42287	1.33726e-10	1.32714e-09
DHRS3	1965.52	0.815991	0.0573198	14.2358	5.49582e-46	4.40381e-44		COL14A1	5075.25	0.840781	0.0326706	25.7351	4.73178e-146	6.93397e-144
DISP1	527.131	0.655233	0.103422	6.33551	2.36555e-10	3.19525e-09		COL15A1	149.387	0.976251	0.218374	4.47054	7.80215e-06	4.30203e-05
DLEU2	137.708	-1.16138	0.218459	-5.31623	1.05942e-07	9.93853e-07		COL1A1	2997.81	-1.60361	0.0456351	-35.1399	1.65718e-270	5.73524e-268
DLG3	429.701	-0.940407	0.117048	-8.03438	9.40512e-16	2.08198e-14		COL20A1	16.345	-2.17997	0.809064	-2.69443	0.00705092	0.0207772
DLGAP4	880.291	0.723449	0.0868674	8.32819	8.20869e-17	1.97021e-15		COL2A1	1710.28	-2.14871	0.0663615	-32.3789	5.44426e-230	1.55362e-227
DLK2	65.4901	-1.99963	0.372629	-5.36628	8.03765e-08	7.69025e-07		COL3A1	16.8206	2.10787	0.778586	2.7073	0.00678329	0.0200686
DLL3	646.89	-0.822943	0.103746	-7.93233	2.15077e-15	4.58305e-14		COL4A5	1504.81	0.906519	0.0592816	15.2918	8.67829e-53	4.20122e-51
DLX1	1530.81	0.605624	0.0685226	8.83831	9.71761e-19	2.67451e-17		COL7A1	901.22	-1.98112	0.088102	-22.4867	5.60033e-112	6.41513e-110
DLX2	1083.83	0.643196	0.07335	8.76886	1.8048e-18	4.94072e-17		COL8A2	28.957	-6.60057	1.5267	-4.32342	1.53632e-05	8.06122e-05
DLX4	50.7555	-2.9666	0.460638	-6.4402	1.19314e-10	1.66423e-09		COL9A1	444.471	-1.08969	0.12217	-8.91944	4.6865e-19	8.43259e-18
DMBX1	210.817	-1.41377	0.177224	-7.97729	1.49579e-15	3.22759e-14		COL9A2	64.9598	-3.32	0.438605	-7.56945	3.74798e-14	4.95245e-13
DMTN	30.3783	-2.37402	0.580759	-4.08779	4.35509e-05	0.000259099		COMP	53.3007	-3.81112	0.53838	-7.07887	1.45337e-12	1.69832e-11
DNAAF4-CCPG1	88.6179	-1.35233	0.331618	-4.07797	4.54303e-05	0.000269239		COMTD1	270.42	-0.716489	0.150818	-4.75068	2.02736e-06	1.23232e-05
DNAI3	182.479	1.84637	0.193405	9.54668	1.33925e-21	4.31959e-20		COPZ2	33.2244	-1.96184	0.541065	-3.62588	0.000287979	0.00119468
DNAJB11	1501.64	-0.644903	0.0645936	-9.98401	1.79079e-23	6.52873e-22		COQ2	249.51	-0.666024	0.154527	-4.31007	1.63203e-05	8.52492e-05
DNAJC22	32.2471	-2.29441	0.55	-4.17165	3.02402e-05	0.000185505		COQ8A	1426.15	0.637248	0.0611095	10.428	1.84781e-25	4.44622e-24
DNMT3B	345.345	-0.763027	0.129003	-5.91478	3.3232e-09	3.92986e-08		CORO2A	133.087	-2.29676	0.268979	-8.53883	1.35586e-17	2.19307e-16
DOC2A	20.5954	-2.69699	0.730094	-3.69403	0.000220725	0.00112819		COX10-AS1	148.185	0.59999	0.200328	2.99503	0.00274418	0.00905113
DOC2B	327.532	-1.65845	0.142224	-11.6609	2.01937e-31	1.07131e-29		CPAMD8	186.149	-0.648053	0.184227	-3.51768	0.000435336	0.00173984
DOHH	510.874	-0.93571	0.117486	-7.96443	1.6599e-15	3.56669e-14		CPED1	37.8424	-1.19039	0.462207	-2.57544	0.0100112	0.0281978
DPF1	296.994	-1.39679	0.145915	-9.57262	1.04231e-21	3.41076e-20		CPLX1	99.5497	-2.45278	0.299622	-8.18626	2.6948e-16	4.03253e-15
DPYSL5	177.616	-2.52244	0.216697	-11.6404	2.5686e-31	1.34874e-29		CPNE2	381.393	-0.993299	0.125996	-7.88358	3.18134e-15	4.46871e-14
DRAM1	371.967	1.44746	0.138223	10.4719	1.16233e-25	4.7814e-24		CPQ	19.8334	-3.09655	0.823063	-3.76222	0.000168409	0.000736977
DSEL	91.5799	0.68721	0.267565	2.56838	0.0102174	0.0327695		CPS1	222.921	-1.32482	0.168821	-7.84748	4.24488e-15	5.9268e-14
DTNA	480.6	0.660346	0.108237	6.10091	1.05465e-09	1.32132e-08		CPT1B	97.7155	-1.88718	0.586948	-3.21524	0.00130336	0.00464008
DTX1	38.0876	-1.77379	0.556625	-3.18669	0.00143913	0.0059471		CPVL	32.966	-1.57549	0.514535	-3.06196	0.00219892	0.00745315
DTX3L	190.173	-0.8523	0.178777	-4.76739	1.86624e-06	1.43517e-05		CPXM1	2422.51	0.60799	0.0477721	12.7269	4.19192e-37	1.45696e-35
DUSP14	277.694	0.702415	0.143786	4.88515	1.0335e-06	8.25136e-06		CPZ	160.167	-1.54723	0.210259	-7.35869	1.85725e-13	2.32564e-12
DUSP5	116.897	-1.37677	0.257533	-5.34597	8.99317e-08	8.54074e-07		CRABP1	52.6134	-1.2339	0.394733	-3.12592	0.00177251	0.00614354
DUSP8	13.7132	-2.20704	0.894164	-2.46827	0.0135766	0.0414602		CRABP2	15001.7	-0.642398	0.0233356	-27.5287	7.96329e-167	1.40794e-164
DUSP9	367.371	-1.27324	0.12893	-9.87543	5.32044e-23	1.89042e-21		CRACR2B	384.786	-1.46068	0.128463	-11.3704	5.87085e-30	1.69318e-28
DUXAP9	185.01	0.97487	0.191611	5.08776	3.62321e-07	3.11414e-06		CRB2	14.5413	-2.58526	0.909873	-2.84135	0.00449237	0.0139906
DYRK1B	392.91	1.01744	0.124811	8.15185	3.58385e-16	8.2665e-15		CREB3L1	229.771	-1.37465	0.17708	-7.76289	8.30185e-15	1.14149e-13
E2F1	1332.87	-0.748455	0.0690646	-10.837	2.29801e-27	1.02478e-25		CREB5	348.563	-0.727312	0.126312	-5.75804	8.50961e-09	7.05131e-08
E2F2	569.267	-0.81239	0.101292	-8.02028	1.055e-15	2.31544e-14		CREG1	217.145	-1.51795	0.177093	-8.57147	1.0217e-17	1.66523e-16
EBF4	19.4288	-2.98459	0.790605	-3.77507	0.000159964	0.000847759		CRELD1	225.154	-0.780063	0.176718	-4.41417	1.01398e-05	5.50144e-05
EBLN3P	501.757	-0.729476	0.113737	-6.41372	1.42008e-10	1.96651e-09		CRIP3	33.1403	-1.66473	0.579035	-2.875	0.00404021	0.0127435
ECEL1	2111.98	-0.668594	0.0561867	-11.8995	1.19053e-32	6.80902e-31		CRNDE	307.77	-0.625352	0.143489	-4.35819	1.31144e-05	6.96437e-05
ECHDC3	184.973	-0.70236	0.181871	-3.86187	0.000112524	0.000617111		CRYBB2P1	56.7083	-0.901533	0.378175	-2.38391	0.01713	0.0447033
EDA2R	319.388	1.68334	0.142829	11.7856	4.62871e-32	2.51923e-30		CRYBG3	860.421	0.824811	0.0809402	10.1904	2.18933e-24	5.06566e-23
EDARADD	255.75	-1.15918	0.156547	-7.40467	1.31473e-13	2.43408e-12		CSF1	342.576	0.719239	0.132213	5.44002	5.3275e-08	3.9879e-07
EEF1A1	374147	0.910143	0.0181515	50.1416	0	0		CSNK1G1	764.727	0.585053	0.0906059	6.45713	1.0671e-10	1.06815e-09
EEF1A1P11	271.633	0.774842	0.160142	4.83848	1.30838e-06	1.03016e-05		CSPG5	17.6866	-2.70134	0.836247	-3.23031	0.00123654	0.00442835
EEF1A1P13	458.232	1.05797	0.117089	9.03558	1.63137e-19	4.64789e-18		CSRNP3	116.802	1.1597	0.241281	4.80641	1.53664e-06	9.51827e-06
EEF1A1P5	5007.46	0.968705	0.039546	24.4956	1.64432e-132	8.72341e-130		CTF1	330.078	0.741252	0.132253	5.6048	2.08496e-08	1.64121e-07
EEF1A1P6	242.304	1.20164	0.194474	6.17893	6.45376e-10	8.24676e-09		CTSH	32.524	-1.83908	0.537885	-3.41909	0.000628312	0.00241767
EEF1E1	323.309	-0.634585	0.137297	-4.62198	3.80097e-06	2.75969e-05		CTSV	418.23	-1.18296	0.129437	-9.13931	6.28543e-20	1.18744e-18
EEF1G	25037.7	-0.61956	0.0269575	-22.9828	6.92439e-117	3.04376e-114		CTTNBP2	73.1473	-0.73061	0.311355	-2.34655	0.0189483	0.0487602
EFCAB1	61.8741	-1.27101	0.345363	-3.68021	0.000233044	0.00118486		CU633906.1	97.6033	-9.80938	2.15214	-4.55797	5.16507e-06	2.94376e-05
EFNA2	806.956	-1.03684	0.0881475	-11.7626	6.08318e-32	3.29541e-30		CWF19L1	700.34	-0.787215	0.0880908	-8.9364	4.02043e-19	7.26626e-18
EGFL7	394.766	-0.866763	0.123871	-6.99733	2.60881e-12	4.32506e-11		CXADR	826.542	-0.903569	0.0822041	-10.9918	4.18637e-28	1.15221e-26
EHD1	1028.99	0.671919	0.0785653	8.55236	1.20593e-17	3.08194e-16		CXCL12	7367.14	0.851772	0.0280852	30.3281	4.88239e-202	1.15097e-199
EHD3	112.16	-0.971953	0.24308	-3.99849	6.37478e-05	0.000366229		CXCL14	91.4841	-2.11489	0.303186	-6.97555	3.04673e-12	3.46077e-11
EIF3CL	37.3305	-8.53018	2.04528	-4.17066	3.03724e-05	0.000186093		CXorf38	453.336	0.709936	0.110852	6.40437	1.50995e-10	1.49035e-09
EIF4A2	6892.93	0.714783	0.0348092	20.5343	1.06352e-93	2.72705e-91		CYB561	102.054	-2.02496	0.287497	-7.04339	1.87617e-12	2.16285e-11
EIF4E3	62.3198	-2.11065	0.395891	-5.33139	9.74645e-08	9.21063e-07		CYB5D2	140.132	0.688812	0.226242	3.04458	0.00233004	0.00783228
EIF4G1	9344.02	-0.599477	0.0332367	-18.0366	1.0059e-72	1.56321e-70		CYB5R2	107.568	-0.758308	0.255293	-2.97035	0.00297464	0.00970039
ELOVL4	108.562	-0.621027	0.243987	-2.54533	0.0109175	0.034625		CYFIP2	117.05	1.51161	0.24423	6.18927	6.04442e-10	5.65699e-09
EME1	249.621	-0.895655	0.154263	-5.80603	6.39697e-09	7.189e-08		CYHR1	1372.85	0.747999	0.0621119	12.0428	2.11773e-33	6.61171e-32
EMILIN2	89.6246	-2.76012	0.328042	-8.41394	3.9645e-17	9.75902e-16		CYP1B1	4113.95	1.47585	0.0381539	38.6816	0	0
EMILIN3	27.6137	-2.19839	0.576956	-3.81033	0.000138783	0.000746043		CYP2E1	112.977	-0.7752	0.249584	-3.10596	0.0018966	0.00653188
EML3	458.851	-0.624408	0.112483	-5.55113	2.83833e-08	2.92378e-07		CYP2W1	38.8896	-2.65518	0.538453	-4.93113	8.17543e-07	5.23962e-06
EMP2	337.614	-0.682094	0.133323	-5.11612	3.11884e-07	2.71093e-06		CYP3A5	61.0723	-0.9706	0.390384	-2.48627	0.012909	0.0350547
ENHO	30.0423	-1.284	0.518183	-2.47789	0.0132162	0.0405771		CYS1	207.253	-0.969007	0.170875	-5.67084	1.421e-08	1.142e-07
ENO2	445.135	-1.33413	0.117605	-11.3441	7.93045e-30	4.00033e-28		DACH1	1263.76	0.649628	0.0672905	9.65407	4.72422e-22	9.87713e-21
ENOX1	908.076	0.760533	0.0818247	9.29466	1.47682e-20	4.49917e-19		DACT1	1785.06	0.960876	0.0577115	16.6496	3.04386e-62	1.79389e-60
ENTPD2	17.1111	-1.91684	0.759586	-2.52354	0.0116181	0.0364784		DACT2	76.0858	-1.30434	0.334558	-3.8987	9.6712e-05	0.000444132
ENTPD7	600.92	-0.712656	0.100051	-7.12289	1.05684e-12	1.80861e-11		DBNDD1	126.628	-1.44358	0.243465	-5.92931	3.04217e-09	2.6462e-08
EPB41L4A-AS1	307.425	1.07614	0.140907	7.63726	2.21898e-14	4.38241e-13		DCAF12L2	72.5332	-1.75623	0.340008	-5.16525	2.40114e-07	1.66554e-06
EPHA3	1401.9	1.22619	0.0685501	17.8874	1.47762e-71	2.2071e-69		DCAKD	743.253	0.718879	0.0864274	8.31772	8.96726e-17	1.38784e-15
EPHA5	620.787	1.15251	0.100211	11.5008	1.30679e-30	6.74665e-29		DCLRE1A	439.492	-1.6211	0.126956	-12.769	2.4422e-37	8.52465e-36
EPHA7	1804.22	0.837219	0.0634403	13.197	9.13521e-40	6.27434e-38		DCP1B	457.303	1.00238	0.11055	9.06729	1.22019e-19	2.26831e-18
EPHB2	229.551	-0.836297	0.166695	-5.01693	5.25039e-07	4.38199e-06		DDAH1	90.6461	-0.855999	0.277971	-3.07945	0.00207385	0.0070764
EPM2AIP1	418.096	0.588329	0.116143	5.06554	4.07239e-07	3.4692e-06		DDB2	855.664	1.39462	0.0819215	17.0239	5.46291e-65	3.39159e-63
EPN3	79.7684	-0.998827	0.300284	-3.32627	0.000880159	0.00386826		DDIT3	181.907	0.969015	0.180333	5.37347	7.72377e-08	5.68741e-07
EPOP	1608.16	-0.671659	0.0650382	-10.3271	5.31194e-25	2.06374e-23		DDIT4	1777.21	1.33589	0.0555033	24.0687	5.31335e-128	6.91416e-126
EPOR	93.7206	-0.846498	0.269031	-3.14647	0.00165254	0.00671448		DDN	316.14	-1.58173	0.148572	-10.6462	1.81709e-26	4.57534e-25
EPS8	463.186	1.05533	0.112416	9.38769	6.1328e-21	1.90612e-19		DDN-AS1	83.667	-1.95678	0.31437	-6.22445	4.8326e-10	4.57284e-09
EPS8L1	134.923	-0.739062	0.218052	-3.38938	0.0007005	0.00316046		DDT	687.897	0.612006	0.0890834	6.87004	6.41859e-12	7.1266e-11
ERFL	54.417	-1.18405	0.390292	-3.03375	0.00241536	0.00937525		DDX12P	106.029	-0.711019	0.249381	-2.85113	0.00435639	0.0136193
ERV3-1	75.0546	0.969267	0.300998	3.22018	0.0012811	0.0053705		DENND11	398.964	-0.681665	0.119078	-5.72453	1.0372e-08	8.48644e-08
ERVMER34-1	69.636	-1.313	0.326303	-4.02387	5.72496e-05	0.000331871		DENND1C	83.1985	-2.17492	0.338866	-6.41825	1.37848e-10	1.36639e-09
ESCO2	483.818	-0.654313	0.11003	-5.94671	2.73593e-09	3.2655e-08		DEPTOR	308.365	1.30694	0.136977	9.54135	1.40984e-21	2.87736e-20
ETNK2	262.731	-1.02884	0.153362	-6.70856	1.96561e-11	2.97353e-10		DGCR5	64.3818	-1.01833	0.352727	-2.88701	0.00388919	0.0123077
ETV4	1110.28	-1.43621	0.0799159	-17.9715	3.26039e-72	5.0161e-70		DGKA	535.443	0.623508	0.108655	5.73841	9.55684e-09	7.85903e-08
EVA1B	1036.8	0.658299	0.0853301	7.71473	1.21235e-14	2.43498e-13		DGKQ	360.948	-0.585187	0.127687	-4.58297	4.5842e-06	2.63673e-05
EVX1	73.1862	-1.72313	0.324521	-5.30977	1.09763e-07	1.02656e-06		DGUOK-AS1	13.5081	-2.23929	0.893717	-2.50559	0.0122247	0.0334309
EZR	145.576	-1.33396	0.216095	-6.173	6.70048e-10	8.55493e-09		DHCR24	1499.97	-0.65717	0.0612059	-10.737	6.81992e-27	1.74973e-25
F12	129.755	-1.13086	0.233746	-4.83799	1.3116e-06	1.03218e-05		DHCR7	673.313	-0.780014	0.0899412	-8.67249	4.2277e-18	7.07487e-17
FADS2	813.069	-1.38212	0.0920833	-15.0095	6.36582e-51	5.97184e-49		DHODH	213.996	-0.637202	0.173941	-3.66333	0.000248957	0.00104856
FAM110A	147.983	-0.626379	0.225509	-2.77762	0.00547589	0.019252		DHRS2	17.4931	1.94981	0.734295	2.65535	0.0079226	0.0229672
FAM131C	11.9264	-2.37573	0.939224	-2.52946	0.0114237	0.0359194		DHRS3	1430.16	0.985391	0.0636421	15.4833	4.49641e-54	2.24352e-52
FAM167A	181.117	-0.632265	0.181823	-3.47736	0.000506382	0.00236655		DIO3	80.705	-1.39934	0.3045	-4.59555	4.31617e-06	2.50113e-05
FAM171B	313.881	0.619629	0.139697	4.43551	9.18538e-06	6.22817e-05		DIP2C	318.76	-0.964982	0.136524	-7.06821	1.56946e-12	1.82479e-11
FAM182B	65.8124	0.798924	0.326633	2.44594	0.0144477	0.0436953		DISC1	76.4977	-1.57453	0.318584	-4.94228	7.72123e-07	4.96417e-06
FAM20C	410.785	-1.24679	0.123327	-10.1096	5.00811e-24	1.87926e-22		DISP1	532.904	0.959575	0.100736	9.52568	1.6397e-21	3.34227e-20
FAM214A	196.44	0.775085	0.189894	4.08168	4.47119e-05	0.000265493		DKK3	19.804	-4.41323	1.02859	-4.29055	1.78235e-05	9.26253e-05
FAM219B	551.195	0.775082	0.105417	7.35254	1.9448e-13	3.54093e-12		DLEU2	205.579	-1.48527	0.177999	-8.34427	7.16556e-17	1.1175e-15
FAM222A	617.016	-1.17036	0.114188	-10.2494	1.19024e-24	4.5552e-23		DLG3	575.319	-0.937517	0.102957	-9.10593	8.55338e-20	1.60287e-18
FAM53A	103.741	-0.687584	0.253555	-2.71177	0.00669242	0.0228249		DLGAP4	1195.27	0.675822	0.0661806	10.2118	1.75616e-24	4.07499e-23
FAM72B	304.947	-0.606222	0.159481	-3.80122	0.000143988	0.000771328		DLK2	111.124	-2.77256	0.297315	-9.3253	1.10666e-20	2.15839e-19
FAM83G	129.886	-1.33431	0.241609	-5.52261	3.34005e-08	3.40987e-07		DLL1	569.708	-0.603896	0.100013	-6.03817	1.5587e-09	1.39922e-08
FAM83H	108.007	-1.50244	0.264001	-5.69104	1.26266e-08	1.35942e-07		DLL3	890.479	-0.823444	0.080206	-10.2666	9.96415e-25	2.32869e-23
FAM89B	990.856	0.591831	0.0794276	7.4512	9.24936e-14	1.73963e-12		DLL4	40.1763	-1.69817	0.484726	-3.50335	0.00045944	0.0018272
FAM98C	307.055	0.716962	0.142109	5.04514	4.53184e-07	3.81622e-06		DLX2	856.551	0.685931	0.0904195	7.58609	3.29697e-14	4.3707e-13
FAN1	522.013	-0.604506	0.106756	-5.66252	1.49164e-08	1.59256e-07		DLX3	67.2718	-1.48288	0.346713	-4.27697	1.89453e-05	9.80789e-05
FANCA	399.321	-0.672095	0.123447	-5.4444	5.1979e-08	5.13614e-07		DLX4	119.727	-4.05354	0.361769	-11.2048	3.86323e-29	1.09096e-27
FANCD2	756.778	-0.697305	0.0890752	-7.82828	4.94597e-15	1.02829e-13		DMBX1	395.474	-1.28044	0.122466	-10.4555	1.38336e-25	3.34848e-24
FANCI	1873.73	-0.700988	0.0581941	-12.0457	2.04375e-33	1.19555e-31		DMTN	57.2944	-2.28536	0.415638	-5.49844	3.83155e-08	2.93428e-07
FANCM	143.027	-0.612414	0.209814	-2.91884	0.00351341	0.0130439		DNAI3	248.033	1.82694	0.161184	11.3345	8.85537e-30	2.53594e-28
FAT3	67.6044	1.04981	0.321954	3.26075	0.00111119	0.0047422		DNAJC22	63.6111	-3.06142	0.425082	-7.20195	5.93563e-13	7.15708e-12
FAXC	116.496	-1.05008	0.243851	-4.30624	1.66054e-05	0.000107162		DNASE1	500.435	0.810094	0.10398	7.79084	6.65641e-15	9.21474e-14
FAXDC2	165.227	1.10205	0.195535	5.63605	1.73993e-08	1.84613e-07		DNMT3B	639.956	-0.67856	0.093901	-7.22634	4.96199e-13	6.01878e-12
FBXL14	219.43	-0.921509	0.170243	-5.41289	6.20146e-08	6.0539e-07		DOC2A	52.3355	-3.23423	0.485802	-6.65751	2.785e-11	2.90949e-10
FBXL16	80.9026	-2.43973	0.336637	-7.24735	4.2502e-13	7.55073e-12		DOC2B	673.25	-1.54833	0.0968609	-15.985	1.6247e-57	8.7508e-56
FBXL19-AS1	60.5714	-0.89931	0.374696	-2.4001	0.0163904	0.0486245		DOCK5	189.019	-0.899972	0.180467	-4.98691	6.13532e-07	4.01275e-06
FBXO16	26.4646	-2.42946	0.632078	-3.84361	0.000121236	0.000659551		DOCK9	10.751	-5.1429	1.68779	-3.04712	0.00231044	0.00777443
FBXO2	465.125	-0.647086	0.110984	-5.83044	5.52825e-09	6.30016e-08		DOK7	24.2547	-2.04552	0.635728	-3.21761	0.00129265	0.00460697
FBXO22	1544.06	0.744013	0.0627867	11.8498	2.15584e-32	1.20609e-30		DPF1	363.419	-0.883124	0.124782	-7.07731	1.46977e-12	1.71452e-11
FBXO27	29.3303	-1.78685	0.543499	-3.28768	0.00101018	0.00437052		DPP7	29.0623	-3.14722	0.694085	-4.53434	5.77828e-06	3.27034e-05
FBXO30-DT	23.3612	1.69384	0.693864	2.44117	0.0146399	0.0441638		DPY19L2P2	136.238	-0.591731	0.221842	-2.66736	0.00764505	0.0223017
FBXO41	138.995	-0.721294	0.217136	-3.32185	0.000894212	0.00392621		DPYSL5	534.825	-2.65389	0.124338	-21.3442	4.41203e-101	4.45752e-99
FBXO43	113.97	-1.25469	0.273002	-4.59589	4.30896e-06	3.10362e-05		DRAM1	391.296	1.53543	0.121687	12.6179	1.683e-36	5.70326e-35
FCGRT	916.656	-0.603245	0.0828546	-7.28077	3.3193e-13	5.93807e-12		DRGX	117.259	1.60085	0.24257	6.59954	4.12433e-11	4.25945e-10
FCHO1	40.9825	-1.40413	0.437773	-3.20744	0.0013392	0.00558513		DSP	30.5924	-2.93583	0.651247	-4.50801	6.54397e-06	3.66796e-05
FDXR	1294.92	2.11413	0.0738299	28.6351	2.45521e-180	2.22196e-177		DTNA	480.269	0.974633	0.107718	9.04801	1.45597e-19	2.70352e-18
FEN1	1353.01	-0.673015	0.0706503	-9.526	1.63455e-21	5.26099e-20		DTX1	112.786	-2.25865	0.277769	-8.1314	4.24345e-16	6.28633e-15
FER1L4	41.8999	1.1935	0.432352	2.76049	0.00577145	0.0201301		DUSP5	205.635	-1.34935	0.176802	-7.63196	2.3121e-14	3.10047e-13
FEV	22.3575	-1.80677	0.67425	-2.67968	0.00736927	0.0247709		DUSP6	360.921	-0.915465	0.125482	-7.2956	2.9734e-13	3.67238e-12
FGF8	104.272	-1.28164	0.259665	-4.93576	7.98399e-07	6.5233e-06		DUSP8	37.0036	-2.07053	0.528205	-3.91994	8.85709e-05	0.00040894
FGFR2	1975.24	0.65264	0.0562329	11.606	3.84097e-31	2.00317e-29		DUSP9	1055.71	-1.16154	0.0750512	-15.4766	4.98871e-54	2.47398e-52
FGFRL1	779.447	-0.675571	0.0893389	-7.56189	3.97251e-14	7.68767e-13		DYRK1B	396.285	1.12616	0.117976	9.54564	1.35265e-21	2.77105e-20
FIBCD1	70.0436	-2.1861	0.352906	-6.19456	5.84477e-10	7.50599e-09		EBF4	54.6339	-3.97908	0.554231	-7.17946	6.99861e-13	8.3767e-12
FILIP1L	115.652	1.25523	0.247226	5.07728	3.8288e-07	3.28167e-06		EBLN3P	847.551	-0.828944	0.0846127	-9.79692	1.16071e-22	2.51735e-21
FJX1	818.801	-0.643901	0.0880905	-7.30953	2.68073e-13	4.81811e-12		ECEL1P2	14.5602	-5.59125	1.61516	-3.46173	0.000536717	0.0020971
FKBP5	800.508	-1.88891	0.105895	-17.8376	3.61162e-71	5.24196e-69		ECHDC2	87.463	-0.758045	0.290026	-2.61371	0.00895646	0.0255724
FLCN	709.581	0.624312	0.0927098	6.73405	1.6501e-11	2.52102e-10		ECHDC3	331.874	-0.836034	0.133864	-6.24541	4.22703e-10	4.02794e-09
FLRT3	887.239	0.911292	0.081808	11.1394	8.06655e-29	3.85416e-27		EDA2R	391.658	2.12932	0.127348	16.7206	9.28582e-63	5.57355e-61
FLT3LG	28.7465	-1.45756	0.530402	-2.74802	0.00599562	0.0207613		EDARADD	498.861	-1.09249	0.119813	-9.11831	7.63064e-20	1.43326e-18
FMNL1	31.2102	-2.14044	0.539457	-3.96777	7.25493e-05	0.000413703		EDRF1-DT	47.7913	1.01004	0.406979	2.4818	0.013072	0.0354381
FN3K	105.367	-1.67186	0.279127	-5.98959	2.10365e-09	2.55041e-08		EEF1A1	512082	0.896554	0.0184253	48.6588	0	0
FNDC10	318.661	-2.00939	0.150263	-13.3725	8.75707e-41	6.32524e-39		EEF1A1P11	445.133	0.918011	0.223054	4.11565	3.86088e-05	0.000189445
FNDC4	177.528	-0.694358	0.184862	-3.75609	0.00017259	0.000905936		EEF1A1P13	640.588	0.790781	0.105832	7.47205	7.89557e-14	1.01686e-12
FNDC5	117.638	-2.14251	0.269117	-7.96124	1.70329e-15	3.65482e-14		EEF1A1P22	29.6157	1.2884	0.534219	2.41175	0.0158762	0.0418069
FOS	258.779	0.701476	0.153655	4.56526	4.98877e-06	3.55664e-05		EEF1A1P5	6885.15	0.903727	0.0319137	28.3178	2.08433e-176	4.23796e-174
FOSL1	92.2854	0.818899	0.276855	2.95786	0.00309781	0.0116484		EEF1A1P6	285.036	1.02864	0.141073	7.29154	3.06427e-13	3.77316e-12
FOXA1	161.936	1.15261	0.200123	5.75949	8.43673e-09	9.34479e-08		EEF1A1P9	38.2301	1.09489	0.453699	2.41326	0.0158106	0.0416613
FOXC1	8494.67	0.646748	0.036189	17.8714	1.96957e-71	2.91363e-69		EEF1A2	5070.62	-1.01444	0.0376507	-26.9434	6.80988e-160	1.1303e-157
FOXD2-AS1	132.211	-1.14318	0.225457	-5.0705	3.96763e-07	3.38934e-06		EEF1AKMT2	841.026	-0.591949	0.0859194	-6.88959	5.5952e-12	6.23794e-11
FOXL1	64.3275	-0.789569	0.329448	-2.39664	0.0165462	0.0489922		EEF1G	34388.9	-0.710445	0.0169709	-41.8627	0	0
FOXM1	3089.66	-0.620555	0.0455397	-13.6267	2.77969e-42	2.05603e-40		EFCAB1	143.284	-1.22904	0.216647	-5.673	1.40316e-08	1.12878e-07
FOXN4	49.0035	-1.80162	0.41916	-4.29818	1.72205e-05	0.000110852		EFCAB11	122.85	-0.70498	0.232358	-3.03403	0.00241311	0.00807314
FOXO3B	237.608	0.626172	0.157185	3.98367	6.78599e-05	0.000388836		EFHD1	82.9213	-1.58902	0.310764	-5.11328	3.16619e-07	2.16847e-06
FOXO6	86.962	-1.44747	0.289392	-5.00176	5.68086e-07	4.72178e-06		EFNA2	1234.87	-1.08296	0.0683488	-15.8446	1.53292e-56	8.0434e-55
FP236383.4	22646.3	0.64893	0.204397	3.17486	0.0014991	0.00616512		EGFL7	854.272	-0.860964	0.0879541	-9.7888	1.25786e-22	2.71357e-21
FP236383.5	22970.8	0.745767	0.258166	2.88871	0.00386821	0.0141696		EGFR	1138.3	0.724276	0.0680832	10.6381	1.98122e-26	4.97322e-25
FRAS1	655.045	0.612805	0.0940005	6.51917	7.06988e-11	1.01749e-09		EHD1	1250.14	0.756257	0.0676042	11.1865	4.74602e-29	1.33793e-27
FRAT1	124.985	-0.978579	0.241984	-4.04399	5.25499e-05	0.000307738		EHD2	724.659	-0.5862	0.0861056	-6.80791	9.90239e-12	1.08686e-10
FRMD6	770.573	0.670441	0.0862638	7.77198	7.72691e-15	1.58716e-13		EIF3CL	26.9346	-7.95304	1.54675	-5.14177	2.72167e-07	1.87747e-06
FRRS1	149.675	0.611764	0.202204	3.02549	0.00248232	0.00960043		EIF4A2	8367.36	0.602017	0.0296183	20.3258	7.59648e-92	6.94182e-90
FRRS1L	63.6446	-1.41996	0.346652	-4.09621	4.19965e-05	0.000250359		EIF4E3	181.955	-2.41855	0.213342	-11.3365	8.65449e-30	2.48717e-28
FSBP	130.709	-0.949348	0.228014	-4.16356	3.13326e-05	0.000191519		ELAVL3	15.9604	-3.6463	0.999491	-3.64816	0.00026413	0.00110616
FSD1	235.879	-1.41325	0.165179	-8.55585	1.17007e-17	2.99528e-16		ELMOD1	24.4652	-2.17548	0.638792	-3.40561	0.000660159	0.00253019
FTX	823.46	0.842649	0.0903715	9.32427	1.1175e-20	3.42484e-19		ELN	11.1538	-3.53099	1.17906	-2.99476	0.00274665	0.00905677
FUCA1	145.32	-0.763868	0.216761	-3.52401	0.000425069	0.00203285		ELOA	1455.79	0.711374	0.0662089	10.7444	6.29776e-27	1.61832e-25
FUNDC2	1130.14	0.895408	0.0735984	12.1661	4.70933e-34	2.8302e-32		ELOVL3	56.8872	-0.968609	0.36976	-2.61956	0.00880422	0.0251642
FUZ	610.999	-0.871122	0.0989797	-8.80102	1.35577e-18	3.71809e-17		ELOVL4	147.593	-0.787877	0.206216	-3.82064	0.000133107	0.000594624
FXYD5	416.384	-0.743555	0.121634	-6.11306	9.77397e-10	1.22553e-08		EMILIN2	138.713	-3.92387	0.324027	-12.1097	9.38609e-34	2.96454e-32
FXYD7	71.9771	-1.6909	0.329262	-5.13544	2.81478e-07	2.46614e-06		EMILIN3	39.4405	-5.44153	0.938176	-5.80012	6.62669e-09	5.56478e-08
FYCO1	138.245	-1.17076	0.217974	-5.37109	7.82631e-08	7.50204e-07		EML2	483.126	-0.696766	0.112194	-6.21035	5.28668e-10	4.9707e-09
FZD10	5048.22	-0.793681	0.0387999	-20.4558	5.33772e-93	1.32453e-90		EML3	601.294	-0.724069	0.0969297	-7.47004	8.01722e-14	1.03089e-12
FZD10-AS1	149.174	-1.24442	0.218188	-5.70345	1.17406e-08	1.27025e-07		EMP2	435.781	-1.04135	0.114192	-9.1193	7.56131e-20	1.42188e-18
FZD8	30349.5	0.609131	0.127937	4.76117	1.92476e-06	1.47252e-05		EN2	1349.78	-0.702815	0.0642336	-10.9415	7.29459e-28	1.99418e-26
FZD9	29.8384	-1.80899	0.555885	-3.25424	0.00113694	0.00483602		ENHO	57.2447	-1.33266	0.376313	-3.54135	0.000398087	0.00160438
GABARAPL1	1252.06	0.616344	0.0693309	8.88988	6.11743e-19	1.69886e-17		ENO2	1049.62	-1.12302	0.0742158	-15.1318	9.99098e-52	4.72422e-50
GABBR1	406.419	0.624276	0.117697	5.3041	1.13227e-07	1.05546e-06		ENOX1	1180.69	0.83373	0.0667963	12.4817	9.39905e-36	3.1201e-34
GABPB1-AS1	266.287	0.586318	0.159542	3.675	0.000237851	0.00120651		ENTPD2	73.3449	-4.17663	0.485173	-8.60854	7.39987e-18	1.21828e-16
GADD45A	415.504	0.877685	0.12526	7.0069	2.43658e-12	4.05701e-11		ENTPD7	656.572	-0.692258	0.09565	-7.23741	4.57344e-13	5.56824e-12
GAL	15.7333	-2.22845	0.817432	-2.72617	0.00640747	0.021977		EOGT	127.647	-0.680198	0.225794	-3.01247	0.00259131	0.00860735
GAL3ST3	18.61	-1.82326	0.698706	-2.60948	0.00906793	0.0295823		EPB41L4A-AS1	334.29	0.738057	0.130176	5.66969	1.43057e-08	1.14855e-07
GALM	181.689	-0.605009	0.182042	-3.32346	0.000889074	0.00390477		EPHA3	1127.28	1.93063	0.0737562	26.1759	5.00359e-151	7.90178e-149
GALNT4	89.6841	0.701908	0.288478	2.43314	0.0149684	0.0449345		EPHA5	535.082	1.3178	0.102448	12.8631	7.2632e-38	2.60227e-36
GALNTL6	117.906	0.729127	0.233406	3.12385	0.001785	0.00718155		EPHA5-AS1	44.7494	1.1256	0.426967	2.63628	0.00838216	0.0241061
GALT	242.658	0.691044	0.161334	4.28333	1.84121e-05	0.000117931		EPHA7	1978.27	1.05443	0.0525872	20.0511	1.97315e-89	1.78307e-87
GAREM2	832.319	-0.626103	0.0847403	-7.38849	1.48506e-13	2.71672e-12		EPOR	187.14	-1.16805	0.191352	-6.10419	1.03321e-09	9.44171e-09
GAS5	2372.02	0.847203	0.0515953	16.4202	1.37215e-60	1.6115e-58		EPS8	396.979	1.13666	0.130775	8.69172	3.56994e-18	5.99882e-17
GATA2-AS1	102.355	-0.993459	0.258288	-3.84632	0.000119906	0.000653011		ERBB2	3070.88	0.620794	0.0411695	15.079	2.22612e-51	1.03754e-49
GBAP1	125.62	0.946444	0.237208	3.98993	6.60933e-05	0.000379137		ERBB3	13.701	-3.04902	0.973722	-3.1313	0.00174034	0.00604387
GBGT1	155.455	-1.03472	0.201702	-5.12995	2.89813e-07	2.53483e-06		ERFE	24.4589	-1.55196	0.629018	-2.46727	0.0136149	0.0366474
GCGR	23.0241	-2.58283	0.665536	-3.88083	0.000104103	0.000574881		ERFL	104.185	-1.23912	0.275787	-4.49302	7.02197e-06	3.9071e-05
GDF1	316.987	-0.596314	0.142863	-4.17401	2.99278e-05	0.000183735		ERO1B	478.571	-0.889722	0.112043	-7.94088	2.00748e-15	2.84439e-14
GDF15	35.0276	1.99248	0.48586	4.10094	4.11481e-05	0.000245755		ERVMER34-1	78.4096	-1.45055	0.313995	-4.61966	3.84366e-06	2.2417e-05
GDNF	115.912	1.13642	0.240377	4.72767	2.27111e-06	1.71954e-05		ESPNP	18.7088	-3.25597	0.864269	-3.76731	0.000165014	0.000723483
GFRA3	30.1882	-1.27831	0.521417	-2.45162	0.0142216	0.0431133		ETNK2	521.187	-0.802521	0.1055	-7.60685	2.80866e-14	3.74779e-13
GFY	34.0727	-1.39619	0.501751	-2.78263	0.00539199	0.0190091		ETV4	1531.37	-1.96112	0.0690201	-28.4138	1.3662e-177	2.81299e-175
GGT7	398.703	0.706041	0.11999	5.88414	4.00118e-09	4.65644e-08		ETV5	1320.97	-1.1211	0.0658435	-17.0267	5.20224e-65	3.24213e-63
GHDC	177.824	-0.896546	0.192482	-4.65781	3.19583e-06	2.34916e-05		EVX1	76.5721	-2.98698	0.376391	-7.93583	2.09088e-15	2.95742e-14
GINS1	828.435	-0.748096	0.0898173	-8.32908	8.14726e-17	1.95853e-15		EZR	275.332	-1.56615	0.154142	-10.1604	2.9774e-24	6.84045e-23
GINS3	433.795	-0.585209	0.115515	-5.06607	4.06105e-07	3.46145e-06		F12	179.814	-0.743219	0.205799	-3.61139	0.000304565	0.00125737
GINS4	716.831	-0.67955	0.0906051	-7.50012	6.37583e-14	1.21552e-12		F8	240.068	0.638089	0.154565	4.12829	3.65476e-05	0.000180256
GIPC3	106.069	-3.19745	0.318172	-10.0494	9.2417e-24	3.42611e-22		FADS2	1473.54	-1.53067	0.0705392	-21.6996	2.06923e-104	2.14383e-102
GLB1L3	173.287	-1.28279	0.192671	-6.65797	2.77633e-11	4.13894e-10		FADS3	97.7888	-0.757547	0.262699	-2.88371	0.00393021	0.0124254
GLI4	255.49	0.845447	0.150602	5.6138	1.97937e-08	2.08294e-07		FAIM2	21.1048	-4.07764	0.933991	-4.36582	1.26647e-05	6.7432e-05
GLO1	2629.86	-0.750633	0.0525782	-14.2765	3.06564e-46	2.46936e-44		FAM111B	15.9169	-2.31223	0.834618	-2.77041	0.00559863	0.016987
GNG11	12.0177	-2.40036	0.963175	-2.49213	0.0126978	0.0392046		FAM131C	52.8052	-2.25271	0.426043	-5.28752	1.23982e-07	8.92739e-07
GOLGA8A	324.726	0.605487	0.137066	4.41747	9.98613e-06	6.7237e-05		FAM167A	405.609	-0.800816	0.119331	-6.71087	1.93465e-11	2.04744e-10
GOLPH3L	174.516	-0.713368	0.186389	-3.82732	0.000129547	0.000699572		FAM184B	26.2328	-1.68802	0.587913	-2.8712	0.00408913	0.0128828
GPC2	445.187	0.776067	0.112702	6.88604	5.73672e-12	9.18412e-11		FAM20C	752.254	-1.5867	0.101389	-15.6497	3.33948e-55	1.71357e-53
GPC3	218.843	1.07269	0.165336	6.48795	8.70122e-11	1.23609e-09		FAM214A	295.489	0.604716	0.135015	4.47889	7.50321e-06	4.14986e-05
GPC6	696.757	1.03232	0.0941665	10.9627	5.77741e-28	2.67727e-26		FAM219B	710.342	0.653644	0.0863864	7.56651	3.83389e-14	5.06185e-13
GPCPD1	217.143	0.910241	0.169656	5.36523	8.08468e-08	7.72564e-07		FAM222A	1091.17	-1.25072	0.0729862	-17.1364	7.94763e-66	5.0107e-64
GPR135	49.8276	-1.25236	0.404786	-3.09387	0.00197563	0.00786012		FAM224B	12.3854	-6.83144	1.66207	-4.1102	3.95322e-05	0.000193684
GPR137	421.979	-0.62962	0.123572	-5.09514	3.48475e-07	3.00352e-06		FAM43B	50.5249	-3.4827	0.530713	-6.5623	5.29836e-11	5.43057e-10
GPR137B	236.251	-0.992439	0.171261	-5.79487	6.83721e-09	7.63911e-08		FAM83G	174.855	-1.26136	0.194668	-6.47955	9.19949e-11	9.24839e-10
GPRASP1	450.044	-0.638765	0.117629	-5.43034	5.62461e-08	5.5329e-07		FAM83H	125.26	-1.54783	0.239475	-6.46341	1.02368e-10	1.02595e-09
GPRIN1	73.7134	-0.892775	0.316239	-2.8231	0.00475615	0.0170527		FAM86B1	41.3031	-1.26105	0.473403	-2.66381	0.00772617	0.022498
GPRIN3	115.18	0.817932	0.234126	3.49355	0.000476636	0.00224733		FAM89B	1165.08	0.713846	0.070165	10.1738	2.59531e-24	5.9795e-23
GPX1	3819.36	0.917406	0.0446656	20.5394	9.57102e-94	2.49577e-91		FAM98C	473.651	0.673062	0.109352	6.15501	7.5072e-10	6.98582e-09
GPX1P1	129.924	0.993586	0.225856	4.3992	1.08653e-05	7.25217e-05		FANCB	112.265	-0.75992	0.241483	-3.14689	0.00165019	0.00575884
GRID1	115.294	-0.818175	0.239919	-3.41021	0.000649127	0.00294683		FAS	85.7068	0.798838	0.292233	2.73357	0.00626525	0.0187129
GRM4	82.611	-1.16452	0.291446	-3.99566	6.45149e-05	0.000370359		FAT1	2998.09	0.776813	0.0450085	17.2593	9.53103e-67	6.22617e-65
GSDMD	39.9704	-3.12127	0.533028	-5.85575	4.74868e-09	5.44806e-08		FAT3	102.566	0.845381	0.255796	3.3049	0.000950106	0.00350845
GSDME	16.0095	-2.66046	0.824613	-3.22631	0.00125398	0.00526827		FAT4	900.336	0.923848	0.0765115	12.0746	1.43818e-33	4.5074e-32
GSEC	37.1363	1.40366	0.45832	3.06262	0.00219405	0.00860891		FAXC	139.675	-0.723204	0.21908	-3.3011	0.000963074	0.00354821
GTF2IRD2B	304.356	0.807565	0.140391	5.75228	8.80499e-09	9.7177e-08		FAXDC2	223.622	0.826721	0.163045	5.07051	3.96754e-07	2.67452e-06
GUCY1B1	1023.87	0.707616	0.0768418	9.20874	3.2999e-20	9.83895e-19		FBLN2	172.136	-0.727219	0.193799	-3.75244	0.000175119	0.000763872
GYG2	61.0829	-1.78583	0.361598	-4.93871	7.86391e-07	6.43064e-06		FBN1	6557.93	0.790494	0.0295935	26.7118	3.43375e-157	5.58534e-155
H1-2	2126.52	2.88642	0.0664785	43.4189	0	0		FBN3	12.178	-4.29212	1.28802	-3.33233	0.000861206	0.00320998
H1-3	14.5422	2.12378	0.804563	2.63967	0.00829863	0.0274274		FBXL14	306.165	-0.68732	0.139458	-4.92852	8.28551e-07	5.30599e-06
H2AC11	278.792	1.44722	0.152724	9.47607	2.64033e-21	8.39288e-20		FBXL16	235.76	-2.2436	0.179485	-12.5002	7.44715e-36	2.47721e-34
H2AC13	62.3321	2.64171	0.378223	6.98453	2.8582e-12	4.72832e-11		FBXL19-AS1	46.6724	-0.983147	0.40779	-2.41091	0.0159127	0.0418897
H2AC17	15.4797	2.7221	0.816478	3.33396	0.000856201	0.00377656		FBXO16	55.8613	-1.84842	0.401004	-4.60947	4.03689e-06	2.34766e-05
H2AC19	587.949	2.58377	0.113837	22.6972	4.77411e-114	1.93289e-111		FBXO22	1638.95	0.815509	0.059136	13.7904	2.91195e-43	1.16093e-41
H2AC6	2130.9	2.75732	0.0635707	43.3741	0	0		FBXO27	64.8888	-2.30068	0.377657	-6.09198	1.11522e-09	1.01568e-08
H2AC8	85.2151	1.56729	0.295218	5.30891	1.1028e-07	1.03078e-06		FBXO4	283.224	-0.807608	0.147587	-5.47208	4.44782e-08	3.37446e-07
H2AW	419.489	1.54646	0.120594	12.8236	1.20943e-37	7.88437e-36		FBXO41	309.654	-0.747643	0.134559	-5.55626	2.75619e-08	2.1369e-07
H2BC11	95.6409	2.53318	0.301032	8.41498	3.92954e-17	9.68846e-16		FBXO43	147.028	-1.06073	0.213059	-4.97858	6.4051e-07	4.17409e-06
H2BC12	2938.61	2.30851	0.0520347	44.3647	0	0		FBXW9	214.79	-0.655106	0.165951	-3.94758	7.89452e-05	0.000368683
H2BC15	102.666	1.74192	0.269009	6.47532	9.46126e-11	1.33788e-09		FCGRT	981.226	-1.19939	0.0775151	-15.473	5.27489e-54	2.60794e-52
H2BC17	23.2695	2.54286	0.652572	3.89667	9.75231e-05	0.000542245		FCHO1	145.705	-1.01373	0.219419	-4.62005	3.83649e-06	2.23832e-05
H2BC18	58.502	2.25291	0.404098	5.57514	2.47329e-08	2.56585e-07		FCHSD2	881.331	0.598823	0.0772731	7.74943	9.23035e-15	1.26267e-13
H2BC19P	195.907	0.949346	0.176786	5.37002	7.8729e-08	7.542e-07		FDXR	1696.54	2.23008	0.0631798	35.2974	6.43137e-273	2.27419e-270
H2BC20P	199.993	1.50393	0.177221	8.48616	2.13578e-17	5.36912e-16		FER1L4	150.864	0.667185	0.19888	3.35471	0.000794477	0.00298728
H2BC21	325.547	2.07773	0.143987	14.43	3.35046e-47	2.80145e-45		FEV	26.7783	-3.17608	0.707623	-4.48838	7.17663e-06	3.98413e-05
H2BC4	68.5369	1.95575	0.336775	5.80728	6.34975e-09	7.15161e-08		FGF20	15.0289	-3.99631	1.09142	-3.66156	0.00025068	0.00105398
H2BC5	583.471	2.2675	0.116671	19.435	3.90397e-84	8.00834e-82		FGF3	164.103	-1.38059	0.199831	-6.9088	4.88759e-12	5.46402e-11
H2BC6	88.1524	1.9648	0.309577	6.34671	2.19965e-10	2.98165e-09		FGF8	171.498	-1.53114	0.206299	-7.42198	1.15383e-13	1.46855e-12
H2BC7	29.0962	2.82108	0.599305	4.70724	2.51089e-06	1.88531e-05		FGFR2	2500.29	0.877634	0.0488254	17.9749	3.06248e-72	2.14717e-70
H2BC8	216.415	2.11542	0.178733	11.8356	2.55413e-32	1.4186e-30		FGFR4	386.78	-0.589821	0.119596	-4.93179	8.14777e-07	5.22395e-06
H2BC9	67.035	1.43253	0.330776	4.33083	1.4855e-05	9.66361e-05		FHL2	73.1095	-0.802347	0.323487	-2.48031	0.013127	0.0355517
H3-2	86.8106	0.910412	0.279618	3.25591	0.00113028	0.00481167		FIBCD1	183.513	-2.26439	0.211538	-10.7044	9.7013e-27	2.47337e-25
H3C10	349.851	2.20624	0.140623	15.689	1.79832e-55	1.90808e-53		FIGNL2	10.5876	-2.99247	1.11762	-2.67754	0.00741644	0.0217244
H3C13	16.0543	2.14048	0.802895	2.66595	0.00767703	0.025588		FILIP1L	111.832	1.24105	0.244435	5.07721	3.8302e-07	2.59268e-06
H3C15	151.467	2.23259	0.225875	9.8842	4.87472e-23	1.74008e-21		FKBP5	1564.72	-1.52128	0.0639623	-23.784	4.89347e-125	6.07613e-123
H3C2	15.2526	2.06472	0.775874	2.66115	0.00778733	0.0259269		FLJ16779	13.6487	-2.04642	0.871194	-2.34898	0.0188251	0.0485353
H3C6	79.3856	1.65911	0.311588	5.32469	1.01124e-07	9.53889e-07		FLJ37453	49.557	-1.02778	0.427722	-2.40292	0.0162649	0.0426993
H4-16	16.469	2.33623	0.76033	3.07266	0.00212162	0.00836309		FLRT3	911.517	1.13102	0.0780205	14.4965	1.27558e-47	5.60773e-46
H4C11	66.2761	1.10382	0.325798	3.38805	0.000703911	0.00317399		FLT3LG	41.3279	-1.63446	0.4637	-3.52482	0.000423775	0.00169823
H4C14	305.418	2.03187	0.164396	12.3596	4.32411e-35	2.67174e-33		FMNL1	85.6156	-3.22178	0.372808	-8.64193	5.52726e-18	9.1835e-17
H4C15	957.688	2.45799	0.0897056	27.4006	2.69425e-165	2.07255e-162		FN3K	173.024	-1.67063	0.207622	-8.04647	8.5214e-16	1.24202e-14
H4C5	37.0954	1.88763	0.502082	3.7596	0.000170182	0.000894518		FNDC10	414.543	-2.07466	0.131461	-15.7816	4.16212e-56	2.17688e-54
H4C8	388.37	3.09474	0.160146	19.3245	3.34061e-83	6.6747e-81		FNDC4	143.493	-1.0917	0.23615	-4.62288	3.78442e-06	2.21111e-05
H4C9	332.449	2.04109	0.146981	13.8868	7.61886e-44	5.83165e-42		FNDC5	221.451	-2.53963	0.198124	-12.8184	1.29382e-37	4.57507e-36
HAGHL	119.073	-0.882584	0.245115	-3.60069	0.000317369	0.00157152		FOSL1	99.7963	1.12174	0.262544	4.27258	1.93224e-05	9.98403e-05
HAGLR	52.2185	-2.31216	0.417812	-5.53396	3.1308e-08	3.21116e-07		FOXC1	8801.59	0.758025	0.0271007	27.9707	3.69092e-172	7.23332e-170
HAND2	132.777	-0.674689	0.227804	-2.96171	0.00305939	0.0115223		FOXCUT	83.3196	-0.887359	0.295505	-3.00285	0.00267462	0.00885697
HAPLN4	101.574	-0.7157	0.25722	-2.78245	0.0053951	0.0190157		FOXD2-AS1	181.267	-0.687127	0.183065	-3.75345	0.000174415	0.000761008
HAS3	17.5551	-1.83159	0.760788	-2.40749	0.0160626	0.0477531		FOXF1	2776.24	0.635526	0.0447433	14.2038	8.67379e-46	3.67416e-44
HAUS6	1536.84	-0.59772	0.0647911	-9.22533	2.8268e-20	8.46116e-19		FOXL1	103.752	-0.999403	0.257391	-3.88282	0.000103251	0.000471763
HBA1	94.0702	-1.76084	0.30272	-5.81672	6.00131e-09	6.784e-08		FOXN4	164.224	-1.79892	0.211335	-8.51219	1.70676e-17	2.75145e-16
HBA2	85.3222	-2.21494	0.336805	-6.57632	4.82249e-11	7.0359e-10		FOXO1	51.0341	-1.21077	0.398389	-3.03917	0.00237235	0.00795478
HBP1	978.943	0.898152	0.0810951	11.0753	1.65329e-28	7.85059e-27		FOXO6	292.84	-0.962473	0.141719	-6.79143	1.11025e-11	1.21041e-10
HCN1	238.455	0.926357	0.156849	5.90605	3.5041e-09	4.13424e-08		FOXQ1	812.89	-1.34142	0.0852911	-15.7275	9.7956e-56	5.05826e-54
HCN2	836.207	-1.43157	0.0940842	-15.2158	2.77645e-52	2.77374e-50		FP671120.6	13871.1	0.653057	0.048283	13.5256	1.10415e-41	4.2061e-40
HDDC3	126.518	-1.12776	0.229249	-4.91937	8.68243e-07	7.05276e-06		FRAT1	177.295	-1.38578	0.191731	-7.22776	4.91038e-13	5.96507e-12
HEBP2	135.212	-1.38377	0.235713	-5.87054	4.34371e-09	5.03223e-08		FRRS1L	79.3318	-2.42953	0.34544	-7.03315	2.01916e-12	2.31947e-11
HERC2P2	172.736	0.903641	0.191999	4.70649	2.52022e-06	1.89139e-05		FRZB	1577.92	0.802611	0.0650216	12.3438	5.26366e-35	1.72271e-33
HERC2P8	81.1735	0.933648	0.349004	2.67518	0.00746899	0.0250295		FSD1	336.994	-2.03889	0.145432	-14.0195	1.18378e-44	4.8502e-43
HES3	22.1598	-1.68724	0.666225	-2.53254	0.0113238	0.0356783		FST	92.5014	-0.718946	0.288676	-2.4905	0.0127565	0.0346869
HES7	11.679	-2.9058	1.06023	-2.74072	0.0061304	0.0211709		FSTL3	995.882	-0.595774	0.0740696	-8.04343	8.73558e-16	1.27096e-14
HEXB	652.771	-0.700704	0.0952007	-7.36028	1.83519e-13	3.34532e-12		FSTL5	20.1468	1.92334	0.672828	2.85858	0.00425536	0.0133316
HEYL	52.2464	-1.77711	0.396734	-4.47935	7.48717e-06	5.15392e-05		FTX	937.765	0.689844	0.0776702	8.88171	6.5842e-19	1.16159e-17
HHEX	45.3376	-3.80604	0.568211	-6.69829	2.10873e-11	3.18137e-10		FUCA1	197.304	-0.600179	0.176268	-3.40492	0.00066184	0.00253604
HIC1	165.467	-0.780981	0.19368	-4.03233	5.52277e-05	0.000321848		FUNDC2	1335.33	0.638551	0.0648352	9.84883	6.93452e-23	1.51609e-21
HINT2	217.352	-0.810054	0.165654	-4.89002	1.00823e-06	8.07479e-06		FUZ	681.449	-0.89669	0.0919648	-9.75036	1.83819e-22	3.91361e-21
HIVEP3	51.5773	-1.02148	0.388115	-2.63189	0.00849114	0.0279376		FXYD5	690.411	-0.70872	0.0906445	-7.81868	5.33788e-15	7.41468e-14
HLA-B	1076.96	-0.670266	0.0781698	-8.57448	9.95317e-18	2.56498e-16		FXYD7	204.509	-1.01476	0.174385	-5.81907	5.91767e-09	4.9874e-08
HLA-C	434.154	-0.95736	0.12431	-7.70141	1.34571e-14	2.6888e-13		FYCO1	204.777	-1.1902	0.173608	-6.85567	7.09812e-12	7.84895e-11
HLA-F	42.2091	-1.71542	0.464916	-3.68975	0.000224472	0.00114544		FZD10	6854.93	-1.10307	0.0301549	-36.5801	5.92945e-293	2.67912e-290
HLF	17.0526	-2.06948	0.751512	-2.75375	0.00589167	0.020489		FZD10-AS1	375.219	-2.26944	0.144326	-15.7244	1.02967e-55	5.30019e-54
HMGCL	198.818	0.604376	0.171186	3.53052	0.000414747	0.00198843		FZD5	24.9511	-3.06545	0.707165	-4.33485	1.45859e-05	7.70306e-05
HMOX1	113.277	-0.760421	0.241786	-3.14502	0.00166074	0.00673977		FZD8	33102.9	0.865729	0.0183031	47.2995	0	0
HMX2	10.1765	-2.68807	1.05989	-2.53617	0.0112072	0.0353762		FZD9	68.151	-2.91432	0.397469	-7.3322	2.26413e-13	2.82209e-12
HNF4G	72.6644	-0.96848	0.327965	-2.953	0.00314704	0.0118177		GAA	3794.39	0.608788	0.0378964	16.0645	4.52205e-58	2.45186e-56
HOMEZ	191.852	0.688886	0.175543	3.92432	8.69751e-05	0.000488184		GAB2	15.0206	-2.42207	0.862063	-2.80962	0.00495996	0.0152685
HOPX	19.7817	1.84896	0.694283	2.66313	0.00774184	0.0257866		GAD1	292.247	-1.48869	0.158063	-9.41834	4.58272e-21	9.10164e-20
HOXC11	1955.85	1.17739	0.0584146	20.1557	2.39685e-90	5.7618e-88		GADD45A	552.336	0.961558	0.0984942	9.76259	1.62945e-22	3.48287e-21
HOXC13	1629.08	0.603452	0.0617049	9.77965	1.37693e-22	4.77117e-21		GAL3ST3	39.0376	-3.19256	0.569449	-5.60639	2.0659e-08	1.62731e-07
HOXD12	392.493	0.608813	0.122295	4.97823	6.41669e-07	5.29334e-06		GALK2	341.916	-0.602931	0.129332	-4.6619	3.13304e-06	1.85451e-05
HR	1509.22	-1.71772	0.0711648	-24.1372	1.01806e-128	5.22094e-126		GALNT16	37.38	-2.78791	0.560827	-4.97108	6.65819e-07	4.33208e-06
HROB	215.767	-0.85727	0.168395	-5.09082	3.56518e-07	3.06597e-06		GAREM2	1139.37	-0.611863	0.0699178	-8.75118	2.11137e-18	3.60751e-17
HS3ST2	61.6782	0.857016	0.337558	2.53887	0.0111211	0.0351658		GATA2-AS1	87.5304	-1.38579	0.301587	-4.59497	4.32803e-06	2.50711e-05
HSBP1L1	73.6793	-1.30684	0.326651	-4.00073	6.31472e-05	0.000363185		GBGT1	177.4	-2.01568	0.206538	-9.7594	1.68154e-22	3.58949e-21
HSD11B2	35.689	-2.54774	0.529219	-4.81415	1.47825e-06	1.15563e-05		GBX2	978.985	0.663306	0.0744201	8.91299	4.96748e-19	8.9283e-18
HSF4	81.1974	0.799137	0.289632	2.75915	0.00579527	0.0201903		GCGR	119.493	-3.97861	0.607185	-6.55254	5.65649e-11	5.76494e-10
HSPA2	28.0676	-1.40441	0.539655	-2.60242	0.00925688	0.0300932		GCH1	10.4689	-4.06847	1.36102	-2.98927	0.00279643	0.00919854
HSPB1P1	56.8208	1.83947	0.401361	4.58308	4.5818e-06	3.28476e-05		GDF1	503.341	-0.659727	0.104464	-6.31535	2.69555e-10	2.60521e-09
HSPBP1	1096.58	-0.610801	0.0832329	-7.33845	2.16074e-13	3.92942e-12		GDF15	60.1706	3.09086	0.409683	7.54451	4.53977e-14	5.93123e-13
HTRA3	305.835	-2.66617	0.170622	-15.6262	4.82942e-55	5.08908e-53		GDF7	10.0777	-3.37146	1.22183	-2.75936	0.00579152	0.0174842
ICAM1	14.9046	-2.52591	0.848094	-2.97834	0.00289815	0.0109904		GDNF	233.75	1.32751	0.16001	8.29643	1.07286e-16	1.64788e-15
ICAM5	1289.76	0.606765	0.0698637	8.68498	3.78813e-18	1.00657e-16		GFRA3	44.9742	-2.41712	0.468755	-5.15647	2.5165e-07	1.74037e-06
ICOSLG	1033.18	-0.621003	0.0815863	-7.61161	2.70695e-14	5.29853e-13		GFY	62.5341	-0.955097	0.343513	-2.78038	0.00542954	0.0165357
ID1	5683.15	0.735006	0.0392484	18.727	2.98014e-78	5.45828e-76		GGACT	62.9363	-0.966568	0.347508	-2.78143	0.00541199	0.0164884
ID2	4668.08	0.626605	0.0405464	15.454	7.09037e-54	7.27235e-52		GHDC	262.826	-1.20481	0.151332	-7.96136	1.70154e-15	2.4257e-14
ID3	15427.7	0.74259	0.0343465	21.6205	1.15157e-103	3.54339e-101		GINS1	934.392	-0.606326	0.0829218	-7.31202	2.63162e-13	3.26265e-12
ID4	2736.97	0.645976	0.0553065	11.6799	1.6143e-31	8.65367e-30		GIPC3	78.0111	-3.95318	0.452868	-8.72922	2.56428e-18	4.35393e-17
IER2	1401.99	-0.671965	0.0654772	-10.2626	1.03889e-24	3.99582e-23		GIPR	71.3374	-0.79931	0.332968	-2.40056	0.01637	0.0429336
IFI27L2	79.242	-2.02446	0.320073	-6.32498	2.53269e-10	3.40906e-09		GK	110.49	-1.11586	0.247359	-4.51109	6.44962e-06	3.61882e-05
IFIT2	32.777	-1.33804	0.500557	-2.6731	0.0075154	0.0251521		GLB1L	52.1654	-1.03105	0.389218	-2.64904	0.00807217	0.0233633
IFITM1	266.381	-1.7281	0.159452	-10.8378	2.28004e-27	1.01972e-25		GLB1L3	232.54	-1.04256	0.16055	-6.4937	8.37521e-11	8.44583e-10
IFITM2	340.18	-1.91381	0.143364	-13.3493	1.19634e-40	8.52118e-39		GLI4	325.487	0.687718	0.128592	5.34808	8.88917e-08	6.48973e-07
IGDCC3	59.7372	-1.16775	0.362229	-3.22379	0.00126508	0.00530914		GLIPR2	235.299	-0.818111	0.156621	-5.22349	1.75578e-07	1.23688e-06
IGFBP3	1101.52	0.854677	0.0766131	11.1557	6.71273e-29	3.23747e-27		GLO1	3311.81	-0.915323	0.0409202	-22.3685	7.97852e-111	8.95025e-109
IGFBP4	599.762	-1.08065	0.100262	-10.7782	4.36127e-27	1.89543e-25		GLP1R	35.3451	-1.84682	0.519142	-3.55745	0.000374468	0.00151756
IGFBP6	122.822	-1.24476	0.239503	-5.19726	2.02246e-07	1.81221e-06		GMPR	16.3846	-2.79793	0.909035	-3.07792	0.00208453	0.00710689
IGFBPL1	64.3931	-1.89933	0.392372	-4.84065	1.29413e-06	1.01999e-05		GNG11	17.2044	-2.44289	0.839974	-2.90829	0.0036341	0.0115952
IGFLR1	52.9201	-1.32284	0.394199	-3.35577	0.000791434	0.00352219		GNG4	27.3526	-1.94212	0.668706	-2.90429	0.00368081	0.0117258
IGSF9	149.137	-0.919077	0.208835	-4.40097	1.07768e-05	7.20563e-05		GOLGA8A	737.32	-0.716733	0.0883498	-8.11245	4.96097e-16	7.31597e-15
IL17D	61.5238	-0.949168	0.363942	-2.60802	0.00910678	0.0296965		GOLGA8B	365.456	-0.622131	0.127326	-4.88613	1.02837e-06	6.50117e-06
IL1RAP	23.6674	-1.92361	0.62229	-3.09118	0.00199365	0.00791748		GOLPH3L	214.545	-0.848777	0.165528	-5.1277	2.933e-07	2.01726e-06
IL22RA1	16.3762	-2.91593	0.840979	-3.4673	0.000525716	0.00244576		GON7	125.839	-0.646537	0.234002	-2.76295	0.00572817	0.0173155
IL27RA	94.8081	-2.16057	0.301621	-7.1632	7.88148e-13	1.36243e-11		GP1BB	19.6116	-7.49384	1.57292	-4.76429	1.89516e-06	1.15672e-05
IL32	11.0947	-3.66066	1.23378	-2.96704	0.0030068	0.0113576		GPC3	375.009	1.27523	0.125842	10.1336	3.91882e-24	8.92767e-23
IMPDH2	5539.28	0.656148	0.0363761	18.0379	9.8171e-73	1.54118e-70		GPC6	876.464	1.17504	0.0809749	14.5111	1.03012e-47	4.55326e-46
INA	18.6584	-2.71421	0.776803	-3.49408	0.000475701	0.00224361		GPR135	54.7784	-1.64163	0.390201	-4.20714	2.58619e-05	0.000130562
INAFM1	214.101	0.649491	0.173165	3.75071	0.000176331	0.000921801		GPR137B	419.837	-1.20745	0.124343	-9.71065	2.71604e-22	5.72268e-21
ING4	260.865	0.762545	0.149031	5.11668	3.10957e-07	2.70439e-06		GPR156	14.2884	-2.12793	0.857957	-2.48023	0.0131298	0.0355533
INHBB	154.354	-1.84027	0.218349	-8.42808	3.51392e-17	8.69159e-16		GPR176	81.7142	-1.42465	0.302555	-4.70872	2.49276e-06	1.49456e-05
INKA2	229.923	1.63466	0.166033	9.84539	7.17594e-23	2.52059e-21		GPR20	19.3995	-1.87854	0.722379	-2.60048	0.00930921	0.0264542
INO80B-WBP1	174.883	0.611598	0.223588	2.73538	0.0062308	0.0214534		GPR27	14.626	-3.14952	0.968827	-3.25086	0.00115057	0.00415894
INSYN1	65.3276	-3.70321	0.460122	-8.04832	8.39395e-16	1.87432e-14		GPR3	33.3941	-1.27615	0.501421	-2.54508	0.0109254	0.0303885
INTS2	384.944	-0.604182	0.125956	-4.79678	1.61239e-06	1.25413e-05		GPRIN1	93.6842	-1.2026	0.275519	-4.36487	1.27198e-05	6.76809e-05
IP6K2	956.952	0.803708	0.0804018	9.99615	1.58441e-23	5.79004e-22		GPRIN3	119.917	0.743898	0.227277	3.27309	0.00106379	0.00387366
IQCG	107.082	-0.63281	0.245316	-2.57957	0.00989221	0.0318259		GPX1	4558.67	0.829012	0.0358419	23.1297	2.32919e-118	2.82736e-116
IRF9	93.8269	0.767402	0.301056	2.54903	0.0108023	0.0343374		GPX1P1	129.918	1.09181	0.219159	4.98183	6.29855e-07	4.11289e-06
IRX4	69.3511	-0.987584	0.327283	-3.01752	0.00254852	0.00982679		GPX8	972.137	0.649726	0.0759879	8.55039	1.22673e-17	1.98745e-16
IRX6	263.076	-0.847856	0.154802	-5.47702	4.32558e-08	4.34677e-07		GRID1	275.349	-0.898009	0.148079	-6.0644	1.32446e-09	1.19886e-08
ISCU	1218.9	0.68958	0.0720381	9.57243	1.04418e-21	3.41076e-20		GRIN1	69.391	-2.07534	0.353803	-5.86581	4.46944e-09	3.82028e-08
ISLR2	32.6969	-1.63951	0.504291	-3.25112	0.00114953	0.004886		GRIN3B	121.207	-1.25763	0.252952	-4.97183	6.63241e-07	4.31877e-06
ITGA3	29.492	-1.30765	0.524776	-2.49183	0.0127088	0.0392307		GRM4	217.66	-1.37235	0.172289	-7.96536	1.64737e-15	2.35054e-14
ITPKA	47.1907	-2.0746	0.427338	-4.85472	1.20559e-06	9.53624e-06		GRN	4237.19	0.71303	0.0368637	19.3424	2.36422e-83	1.96206e-81
ITPR3	1023.03	-0.972337	0.0773439	-12.5716	3.02529e-36	1.89976e-34		GRTP1	83.8011	-0.964288	0.289334	-3.33278	0.000859815	0.00320774
JADE1	253.094	-0.968565	0.168641	-5.74334	9.28279e-09	1.02084e-07		GSDMD	83.316	-2.86137	0.376497	-7.59997	2.96208e-14	3.93316e-13
JADE2	434.366	-0.645053	0.115798	-5.57051	2.53989e-08	2.6314e-07		GSDME	25.8155	-2.38852	0.633204	-3.77212	0.000161868	0.000710648
JAG2	849.467	-0.959444	0.088968	-10.7841	4.0903e-27	1.79285e-25		GSEC	70.8707	1.09536	0.328071	3.3388	0.000841401	0.00314481
JAK2	462.958	0.683765	0.110644	6.17986	6.41577e-10	8.20504e-09		GTF2IRD2B	242.201	0.894701	0.159261	5.61784	1.93358e-08	1.53124e-07
JMJD7	88.4246	0.854024	0.27998	3.05031	0.00228608	0.00893128		GUCY1B1	1308.07	0.691391	0.0657037	10.5229	6.77868e-26	1.66559e-24
KANSL2	884.043	0.638699	0.0840299	7.60085	2.9419e-14	5.72926e-13		GYG2	82.4729	-2.84916	0.353183	-8.0671	7.19853e-16	1.05298e-14
KBTBD11	32.3404	-1.96797	0.523654	-3.75816	0.000171169	0.000899091		H1-12P	17.8992	4.0034	0.908816	4.40507	1.05751e-05	5.711e-05
KCNC4	80.0332	-1.43857	0.317998	-4.52385	6.07255e-06	4.25438e-05		H1-2	3632.99	3.21446	0.0490417	65.5454	0	0
KCND1	115.158	-0.83067	0.237268	-3.50097	0.000463567	0.00219784		H1-3	18.6076	1.68685	0.691958	2.43779	0.0147772	0.0393011
KCNH3	81.5674	-1.77515	0.334708	-5.30358	1.13553e-07	1.05687e-06		H2AC11	380.806	1.69934	0.131443	12.9284	3.11369e-38	1.128e-36
KCNIP3	32.6767	-3.43354	0.671489	-5.11331	3.16556e-07	2.74688e-06		H2AC13	115.926	3.35006	0.304142	11.0148	3.24268e-28	8.9399e-27
KCNJ12	297.789	-1.45132	0.147176	-9.86106	6.13968e-23	2.17647e-21		H2AC17	22.6348	1.85789	0.677733	2.74133	0.00611916	0.0183473
KCNJ4	18.9023	-1.96709	0.740381	-2.65686	0.00788711	0.0261967		H2AC19	834.927	2.67327	0.0949016	28.1689	1.40694e-174	2.82534e-172
KCNK5	164.41	-1.05213	0.198016	-5.31335	1.07628e-07	1.00721e-06		H2AC6	2914.35	3.05386	0.0524878	58.1823	0	0
KCNK6	18.0876	-2.01673	0.727494	-2.77216	0.0055685	0.0194929		H2AC7	43.0341	2.92025	0.52497	5.56271	2.65615e-08	2.06327e-07
KCNQ1OT1	177.781	0.60594	0.216524	2.79848	0.00513432	0.0182386		H2AC8	105.282	1.76711	0.299322	5.90369	3.55452e-09	3.06726e-08
KDM3A	1300.67	0.76866	0.0722189	10.6435	1.86999e-26	7.88213e-25		H2AW	500.25	1.11423	0.107978	10.319	5.78044e-25	1.36268e-23
KDM5B	2774.42	0.695768	0.0478932	14.5275	8.11257e-48	6.89568e-46		H2BC11	128.851	2.65433	0.252127	10.5278	6.43495e-26	1.58592e-24
KDM7A	289.445	0.617272	0.147636	4.18103	2.90192e-05	0.000178669		H2BC12	4790.34	2.59153	0.0390558	66.3545	0	0
KERA	2014.23	-0.906075	0.0557902	-16.2407	2.59779e-59	2.96052e-57		H2BC15	185.442	1.7619	0.194982	9.03622	1.62188e-19	3.00472e-18
KHK	74.2725	-1.48891	0.322527	-4.61638	3.90498e-06	2.8312e-05		H2BC17	41.2229	2.63448	0.496474	5.30638	1.11825e-07	8.07701e-07
KIAA0895	137.532	-1.05947	0.22544	-4.69959	2.60689e-06	1.95263e-05		H2BC18	78.8773	2.79717	0.342868	8.15817	3.40147e-16	5.05281e-15
KIF17	95.3428	-0.76734	0.269924	-2.8428	0.0044719	0.0161313		H2BC19P	215.019	1.11604	0.174777	6.38555	1.70788e-10	1.67654e-09
KIF1A	388.281	-1.09822	0.126069	-8.71124	3.00557e-18	8.08404e-17		H2BC20P	217.128	1.88481	0.172578	10.9215	9.09992e-28	2.47939e-26
KIF24	243.475	-0.747645	0.166156	-4.49966	6.80613e-06	4.72258e-05		H2BC21	365.253	2.10574	0.13596	15.488	4.18317e-54	2.09365e-52
KIF25-AS1	160.159	0.627961	0.200048	3.13906	0.00169491	0.00686215		H2BC4	93.9201	2.25588	0.311194	7.2491	4.19539e-13	5.12329e-12
KIF5C	34.9699	-1.89712	0.497805	-3.81097	0.000138422	0.000744361		H2BC5	984.417	2.45242	0.0852787	28.7577	7.2658e-182	1.53488e-179
KIRREL2	41.5978	-1.58848	0.446091	-3.56088	0.000369618	0.00179898		H2BC6	129.344	2.05286	0.245721	8.35444	6.57411e-17	1.02624e-15
KITLG	3492.3	0.826594	0.0442837	18.6659	9.38219e-78	1.65914e-75		H2BC7	35.7531	2.83105	0.536324	5.27863	1.30157e-07	9.34303e-07
KIZ	359.27	0.624363	0.130256	4.79337	1.64005e-06	1.27178e-05		H2BC8	234.213	2.14759	0.176693	12.1543	5.43955e-34	1.72475e-32
KLC4	233.648	0.784677	0.16146	4.8599	1.17448e-06	9.30928e-06		H2BC9	65.1426	0.776067	0.328694	2.36107	0.0182225	0.0471729
KLF4	107.071	1.3838	0.252504	5.4803	4.24604e-08	4.27522e-07		H3-2	115.954	0.815648	0.239845	3.40073	0.000672064	0.00257158
KLF5	342.491	0.980369	0.130379	7.51938	5.50386e-14	1.05451e-12		H3C10	445.139	3.0864	0.138595	22.2692	7.34519e-110	7.96512e-108
KLF6	979.127	0.641645	0.0775407	8.27495	1.28509e-16	3.03705e-15		H3C12	58.4343	-0.834457	0.355637	-2.34637	0.0189572	0.0487677
KLHDC9	53.5852	-1.42603	0.379132	-3.7613	0.000169031	0.000889984		H3C15	135.133	10.7679	1.613	6.67574	2.4598e-11	2.58805e-10
KLHL17	235.366	0.678193	0.160577	4.22348	2.40555e-05	0.000150322		H3C6	102.669	1.85618	0.285908	6.49223	8.45727e-11	8.5233e-10
KLHL24	537.988	0.880093	0.107486	8.18799	2.65615e-16	6.19164e-15		H4C14	489.569	1.80883	0.30798	5.87319	4.27492e-09	3.65978e-08
KLHL35	165.946	0.673123	0.19083	3.52733	0.000419768	0.00201062		H4C15	1404.74	2.4818	0.261081	9.50584	1.98443e-21	4.02477e-20
KNL1	827.471	-0.611836	0.0876883	-6.97739	3.00704e-12	4.96921e-11		H4C5	31.6106	1.93732	0.554493	3.49386	0.000476085	0.00188602
KRBA2	75.8985	1.50035	0.33991	4.41395	1.01501e-05	6.8162e-05		H4C8	576.21	3.79615	0.137648	27.5787	2.00144e-167	3.57751e-165
KRCC1	518.731	0.628086	0.104898	5.98759	2.12967e-09	2.57992e-08		H4C9	553.544	2.30384	0.114955	20.0413	2.40406e-89	2.16047e-87
KREMEN2	221.172	-1.91448	0.181821	-10.5295	6.31757e-26	2.61279e-24		HACD1	14.7433	-2.39119	0.868718	-2.75255	0.00591331	0.0178056
L1CAM	289.212	-1.12439	0.155618	-7.22536	4.99793e-13	8.75777e-12		HAGHL	258.116	-1.32484	0.154382	-8.58156	9.35955e-18	1.52854e-16
L3MBTL3	92.0288	-1.72244	0.286841	-6.00488	1.91472e-09	2.33054e-08		HAGLR	132.348	-3.05559	0.286636	-10.6602	1.56276e-26	3.94105e-25
L3MBTL4	52.7065	-1.47481	0.387576	-3.80521	0.000141684	0.000760312		HAND2	171.143	-0.748072	0.188632	-3.96578	7.31574e-05	0.000343726
LACTB2	130.243	-0.585058	0.218739	-2.67469	0.00747984	0.0250549		HAPLN3	19.0224	-3.28413	0.851018	-3.85907	0.00011382	0.000516142
LAG3	33.5852	1.24573	0.47635	2.61515	0.00891888	0.0291517		HAS2	11.9595	-2.25457	0.950502	-2.37198	0.017693	0.0459661
LAMA1	494.647	-0.751986	0.107943	-6.9665	3.24921e-12	5.35788e-11		HAUS6	1790.3	-0.604712	0.0560428	-10.7902	3.82996e-27	1.00158e-25
LAMA5	3697.63	-0.676987	0.0434171	-15.5926	8.17134e-55	8.55212e-53		HBA1	216.218	-2.98393	0.21527	-13.8614	1.08601e-43	4.37255e-42
LAMB2	1393.04	0.642686	0.0653511	9.83435	8.00818e-23	2.80651e-21		HBA2	206.094	-3.21489	0.425212	-7.56067	4.00998e-14	5.28148e-13
LARGE2	76.7719	-3.54788	0.406842	-8.72053	2.76892e-18	7.47364e-17		HBP1	1050.38	0.697102	0.0715035	9.74921	1.85914e-22	3.95304e-21
LAYN	11.6013	-2.5963	0.972635	-2.66935	0.00759988	0.0253631		HBQ1	48	-2.19924	0.443568	-4.95807	7.1197e-07	4.6084e-06
LCLAT1	96.828	-0.65664	0.262011	-2.50615	0.0122054	0.0379352		HCN1	237.573	0.784156	0.161407	4.85825	1.18429e-06	7.43481e-06
LFNG	484.228	-0.878769	0.113358	-7.75213	9.03662e-15	1.84388e-13		HCN2	1096.13	-2.0401	0.0795267	-25.653	3.91662e-145	5.68819e-143
LHX1	140.858	-0.606425	0.214442	-2.82792	0.00468513	0.0168216		HDAC9	81.2793	-0.878332	0.309026	-2.84226	0.00447944	0.0139584
LHX3	103.059	-0.857417	0.259763	-3.30077	0.000964216	0.00419052		HDDC3	174.11	-0.925124	0.190204	-4.86384	1.15131e-06	7.24178e-06
LIMCH1	56.7412	1.20552	0.373498	3.22766	0.00124809	0.00524927		HEBP2	177.388	-2.01215	0.219149	-9.18167	4.24475e-20	8.10388e-19
LIMS2	45.4767	-1.42567	0.413633	-3.4467	0.000567487	0.00261714		HES6	274.822	-1.30316	0.148808	-8.75738	1.99848e-18	3.42181e-17
LIN7B	225.455	1.05673	0.168378	6.27592	3.47577e-10	4.58616e-09		HES7	52.7911	-4.84744	0.683444	-7.09266	1.31558e-12	1.54578e-11
LINC00342	102.435	0.637402	0.25666	2.48345	0.0130117	0.0400451		HEXB	843.111	-1.09236	0.0838266	-13.0312	8.1324e-39	2.98604e-37
LINC00460	23.2197	-2.3144	0.701673	-3.2984	0.000972362	0.00422354		HEXD	356.668	-0.604304	0.128598	-4.69916	2.61239e-06	1.56282e-05
LINC00638	88.5006	-0.665213	0.278474	-2.38877	0.0169047	0.0498808		HEY1	56.3905	-2.60049	0.422368	-6.15693	7.41702e-10	6.90585e-09
LINC00839	462.341	0.873585	0.114084	7.65739	1.89744e-14	3.76186e-13		HEYL	155.942	-2.28777	0.465232	-4.91748	8.76669e-07	5.59212e-06
LINC01003	43.6314	-1.00131	0.417715	-2.3971	0.0165253	0.048968		HGC6.3	53.3342	0.883339	0.369122	2.39308	0.0167074	0.0437199
LINC01315	115.454	-0.58665	0.241814	-2.42603	0.0152648	0.0456283		HHEX	80.2718	-5.24041	0.606641	-8.6384	5.70062e-18	9.46187e-17
LINC01522	29.5549	2.74229	0.578182	4.74295	2.1063e-06	1.60502e-05		HHIP	966.39	0.878669	0.0754772	11.6415	2.53455e-31	7.52317e-30
LINC01551	106.556	-1.06692	0.287143	-3.71562	0.000202706	0.00104512		HIC1	211.756	-1.21423	0.18523	-6.55526	5.55469e-11	5.66474e-10
LINC01709	2390.97	0.831951	0.0572288	14.5373	7.0333e-48	6.01152e-46		HINT2	231.882	-1.03072	0.168627	-6.11241	9.81395e-10	9.00359e-09
LINC01963	52.0124	-0.909198	0.374307	-2.42901	0.0151399	0.045352		HIPK3	556.348	0.656589	0.0984659	6.66819	2.58975e-11	2.71774e-10
LINC02381	167.677	-1.17041	0.194945	-6.00381	1.92746e-09	2.34419e-08		HIVEP3	63.6926	-1.05092	0.355799	-2.95369	0.00314001	0.0101764
LINC02418	279.854	-2.95143	0.347413	-8.49545	1.9717e-17	4.97289e-16		HLA-B	1592.4	-0.854379	0.0594491	-14.3716	7.80063e-47	3.36565e-45
LINC02593	199.191	0.723948	0.19763	3.66316	0.000249127	0.00125831		HLA-C	716.931	-1.31287	0.0906818	-14.4778	1.67419e-47	7.34026e-46
LINC02701	26.0994	-1.81448	0.590644	-3.07204	0.00212604	0.00837837		HLA-F	59.7861	-2.96243	0.431589	-6.86401	6.69558e-12	7.41843e-11
LIPE	139.861	-0.960831	0.21641	-4.43986	9.00187e-06	6.12533e-05		HLF	56.3761	-1.86529	0.397859	-4.68831	2.75464e-06	1.64188e-05
LIPE-AS1	18.8491	1.9501	0.730263	2.67041	0.00757586	0.0252967		HMCN2	33.1595	-1.65588	0.525737	-3.14964	0.00163474	0.00570859
LITAF	492.03	-1.38246	0.113445	-12.1862	3.68327e-34	2.22224e-32		HMOX1	169.713	-0.93621	0.192142	-4.87249	1.10203e-06	6.94519e-06
LMO7	1741.52	-0.820946	0.0594598	-13.8067	2.32086e-43	1.75032e-41		HNF4G	138.831	-0.684479	0.213121	-3.21169	0.00131955	0.00469051
LMTK3	104.236	-2.35978	0.283999	-8.30911	9.64225e-17	2.30351e-15		HOXB4	58.6895	-0.911942	0.368811	-2.47266	0.0134112	0.036183
LONRF1	162.986	-0.836076	0.198158	-4.21924	2.45124e-05	0.000153054		HOXB7	242.697	-0.58657	0.153398	-3.82383	0.000131393	0.000588446
LOXL1	370.628	-2.16693	0.140017	-15.4762	5.02147e-54	5.18492e-52		HOXB-AS3	72.6858	-0.795538	0.330248	-2.40892	0.016	0.0420446
LOXL1-AS1	40.9827	-2.11783	0.461373	-4.59027	4.42681e-06	3.18255e-05		HOXC11	1443.93	1.01995	0.0656029	15.5473	1.6597e-54	8.33229e-53
LOXL3	134.575	-0.911792	0.222602	-4.09606	4.20245e-05	0.000250406		HOXC12	8991.74	0.672039	0.0263712	25.4838	2.98076e-143	4.21609e-141
LRIG3	590.831	0.61314	0.102786	5.96521	2.44321e-09	2.93434e-08		HOXC-AS3	50.2098	-1.427	0.404484	-3.52796	0.000418777	0.00167945
LRP1	4683.99	0.764726	0.0388196	19.6995	2.17845e-86	4.78792e-84		HOXD1	20.3124	-2.73343	0.76428	-3.57648	0.000348254	0.00142151
LRP11	589.965	-1.04013	0.102365	-10.1611	2.95844e-24	1.11832e-22		HOXD3	64.8407	-0.891035	0.361157	-2.46717	0.0136186	0.0366513
LRRC10B	178.36	-2.21819	0.207468	-10.6917	1.11283e-26	4.72953e-25		HOXD8	49.4356	-1.34967	0.436257	-3.09376	0.00197638	0.00677794
LRRC23	74.9945	-1.09598	0.317208	-3.45508	0.000550133	0.00254627		HPCA	16.9516	-2.84817	0.849782	-3.35165	0.000803303	0.00301419
LRRC49	125.145	-1.60127	0.23789	-6.73114	1.68341e-11	2.56683e-10		HR	2429.86	-1.19641	0.049741	-24.0528	7.79962e-128	1.00689e-125
LRRC73	107.736	-0.741841	0.248104	-2.99004	0.0027894	0.0106357		HRK	62.7631	-1.02485	0.345664	-2.96487	0.00302814	0.00985904
LRRCC1	409.652	-0.876368	0.122236	-7.16945	7.53e-13	1.30314e-11		HS3ST3A1	48.1349	-1.92226	0.427793	-4.49342	7.00874e-06	3.90291e-05
LRRK1	321.54	-0.612914	0.135436	-4.52549	6.02546e-06	4.22524e-05		HS6ST3	23.4366	1.43743	0.609549	2.35818	0.0183648	0.0474916
LRRN3	350.307	0.624166	0.127122	4.90996	9.10955e-07	7.37634e-06		HSBP1L1	92.9068	-1.8041	0.292458	-6.16876	6.88293e-10	6.42328e-09
LSM5	852.093	-0.632037	0.0832993	-7.58754	3.26036e-14	6.33341e-13		HSD11B2	87.6719	-2.3354	0.32024	-7.29266	3.03892e-13	3.74477e-12
LSP1P4	75.3644	0.861965	0.336919	2.55837	0.0105163	0.033595		HSF2BP	68.1543	0.784599	0.323482	2.42548	0.0152882	0.040508
LTBP1	22.0034	-2.98063	0.721557	-4.13084	3.61446e-05	0.000217987		HSPA2	31.9891	-1.58983	0.524106	-3.0334	0.00241811	0.00808324
LTBP4	2667.09	-0.594281	0.0501116	-11.8592	1.92885e-32	1.08304e-30		HSPA4L	142.888	0.688559	0.210074	3.2777	0.00104658	0.00382124
LTK	27.3567	-2.07564	0.600936	-3.45401	0.000552318	0.00255561		HSPBP1	1145.55	-0.613811	0.069096	-8.88346	6.48146e-19	1.1472e-17
LYRM9	51.9522	1.40956	0.395508	3.56392	0.000365361	0.00177882		HTRA3	882.015	-3.05151	0.103906	-29.368	1.40985e-189	3.05769e-187
LZTR1	618.636	0.600369	0.0970016	6.18927	6.04428e-10	7.74282e-09		ICAM1	16.2527	-1.99831	0.792118	-2.52274	0.0116446	0.0320709
MAB21L2	184.495	0.796921	0.188614	4.22514	2.3879e-05	0.000149463		ID1	5601.23	0.828389	0.0329714	25.1245	2.68801e-139	3.70535e-137
MAD2L1	1117.31	-0.648707	0.0757489	-8.56392	1.09095e-17	2.80204e-16		ID3	12443.7	0.957672	0.0237711	40.2873	0	0
MAF	32.8486	1.34024	0.484293	2.76742	0.00565026	0.0197555		IER2	1820.49	-0.618408	0.0576194	-10.7326	7.15274e-27	1.83223e-25
MAFG-DT	290.843	-0.695275	0.141211	-4.92366	8.49405e-07	6.90702e-06		IER5	4618.45	0.739818	0.0346052	21.3788	2.10559e-101	2.15406e-99
MAGED4B	1340.68	0.757052	0.0694407	10.9021	1.12584e-27	5.10947e-26		IFI27L2	94.004	-3.10951	0.348103	-8.93273	4.15618e-19	7.50327e-18
MAGOHB	613.489	-0.604606	0.096973	-6.23479	4.52384e-10	5.89325e-09		IFIT2	45.1836	-1.03932	0.431321	-2.40963	0.0159688	0.0419964
MALAT1	2398.24	1.05156	0.229133	4.58928	4.44769e-06	3.19457e-05		IFIT3	31.648	-1.29429	0.544781	-2.37581	0.0175106	0.045559
MAMDC4	51.6695	1.2325	0.374839	3.28806	0.00100879	0.00436574		IFITM1	904.091	-1.43819	0.0829141	-17.3455	2.13262e-67	1.40442e-65
MAMSTR	231.608	-0.652658	0.168555	-3.87207	0.000107914	0.000594011		IFITM2	632.591	-1.69723	0.103041	-16.4715	5.88362e-61	3.4058e-59
MANEAL	17.5117	-2.27197	0.755181	-3.00851	0.00262536	0.0100877		IFITM3	3920	-0.634541	0.0449063	-14.1303	2.46959e-45	1.03001e-43
MANSC1	14.6293	-2.10583	0.837366	-2.51483	0.0119091	0.0372098		IFNLR1	15.7578	-3.27053	0.937023	-3.49034	0.000482405	0.00190723
MAP1LC3A	532.264	0.871941	0.104668	8.33054	8.0477e-17	1.93762e-15		IFTAP	149.874	-0.606019	0.202039	-2.99951	0.00270411	0.00893641
MAP3K9	49.3631	-1.59404	0.413005	-3.85961	0.000113569	0.00062158		IGDCC3	190.066	-0.698917	0.177266	-3.94276	8.05485e-05	0.000375416
MAP4K3	583.882	0.692361	0.116455	5.94533	2.759e-09	3.29048e-08		IGFBP3	467.662	1.34512	0.111165	12.1002	1.05326e-33	3.3138e-32
MAP7D2	95.8302	-1.53185	0.280698	-5.45729	4.83464e-08	4.80497e-07		IGFBP4	1131.94	-0.720194	0.069205	-10.4067	2.31121e-25	5.53669e-24
MAP9	220.804	-0.767719	0.16364	-4.6915	2.7121e-06	2.0265e-05		IGFBP6	121.829	-1.05649	0.247605	-4.26681	1.98286e-05	0.000102294
MAPK8IP1	48.6765	-2.3566	0.433451	-5.43683	5.42383e-08	5.35006e-07		IGFBPL1	154.372	-3.02925	0.262481	-11.5409	8.20923e-31	2.41467e-29
MAPK8IP2	266.232	-1.01978	0.154941	-6.58169	4.6514e-11	6.80246e-10		IGFLR1	76.2931	-1.34421	0.319878	-4.20227	2.64255e-05	0.0001332
MAPK8IP3	738.991	0.815433	0.093621	8.70993	3.04065e-18	8.1499e-17		IGLON5	43.6969	-4.83822	0.754577	-6.41183	1.43779e-10	1.42171e-09
MAPT	36.9629	-1.14317	0.456734	-2.50292	0.0123174	0.0382449		IGSF9	278.414	-1.18756	0.155461	-7.63893	2.19033e-14	2.94688e-13
MARCHF2	39.4054	-2.55122	0.511074	-4.99188	5.97929e-07	4.94843e-06		IGSF9B	12.7212	-4.36468	1.30931	-3.33357	0.000857399	0.00319946
MARCHF3	594.206	0.662808	0.101532	6.52806	6.66264e-11	9.59782e-10		IL11	19.6633	-3.33123	0.843645	-3.94862	7.86035e-05	0.000367193
MARCHF9	523.778	-0.601058	0.109499	-5.48917	4.0382e-08	4.07929e-07		IL17D	98.5335	-1.41178	0.279738	-5.04679	4.49297e-07	3.00728e-06
MAST1	135.867	-0.765352	0.221717	-3.45194	0.000556577	0.00257223		IL17RC	357.869	-0.588706	0.130734	-4.50309	6.69722e-06	3.74292e-05
MATK	23.4405	-5.38286	1.14753	-4.69081	2.72132e-06	2.0324e-05		IL17RD	104.464	-0.922238	0.254238	-3.62746	0.000286227	0.0011883
MATN3	21.832	-2.48888	0.687894	-3.61811	0.000296758	0.00147946		IL1RAP	38.6812	-2.22656	0.504441	-4.41392	1.01518e-05	5.50612e-05
MBD5	215.136	0.605636	0.169528	3.57249	0.000353604	0.00172815		IL22RA1	32.2026	-3.01336	0.609308	-4.94554	7.59312e-07	4.88954e-06
MBNL2	261.488	0.861082	0.149275	5.76842	8.00165e-09	8.8949e-08		IL27RA	157.46	-2.33383	0.242156	-9.63773	5.53991e-22	1.15233e-20
MBOAT2	1809.72	0.829617	0.058475	14.1876	1.09411e-45	8.67678e-44		IMPDH2	6465.21	0.597326	0.0333435	17.9143	9.11495e-72	6.36325e-70
MCAM	1173.63	-1.00772	0.0734399	-13.7217	7.53176e-43	5.62505e-41		ING4	313.859	0.727503	0.133461	5.45104	5.00747e-08	3.76742e-07
MCM10	1091.02	-0.729061	0.0746636	-9.76461	1.59724e-22	5.49742e-21		INHBB	300.015	-2.48256	0.163215	-15.2104	3.01859e-52	1.44413e-50
MCM8	592.425	-0.868832	0.109024	-7.96915	1.59768e-15	3.4378e-14		INKA2	341.119	1.42348	0.131332	10.8388	2.25372e-27	5.98026e-26
MCRIP2	297.763	-0.871106	0.141618	-6.1511	7.69478e-10	9.78382e-09		INSYN1	179.245	-3.54033	0.260358	-13.5979	4.12047e-42	1.5958e-40
MDM2	1239.45	0.820947	0.0700947	11.712	1.10686e-31	5.97508e-30		IP6K2	1037.34	0.668647	0.0717149	9.32368	1.12373e-20	2.18906e-19
MED13L	1129.7	0.609786	0.0725578	8.40414	4.31024e-17	1.05594e-15		IPO11	342.468	-0.613081	0.128517	-4.77044	1.83828e-06	1.12581e-05
MEIOB	346.188	-0.66592	0.135787	-4.90415	9.38323e-07	7.58199e-06		IQCJ-SCHIP1	474.408	0.63173	0.110886	5.69709	1.21866e-08	9.90148e-08
MELTF	316.549	-1.34432	0.142218	-9.45251	3.30812e-21	1.04508e-19		IRF4	21.3218	-3.00714	0.783699	-3.83711	0.000124493	0.000559547
MEOX1	186.288	-0.770226	0.18454	-4.17377	2.99601e-05	0.000183859		IRF9	125.666	0.617163	0.237504	2.59854	0.00936221	0.0265908
MESP1	123.541	-0.927976	0.236908	-3.91703	8.9648e-05	0.000502042		IRX4	203.234	-1.79154	0.185876	-9.63833	5.50783e-22	1.14712e-20
METTL21A	207.366	-0.738841	0.170264	-4.33939	1.42879e-05	9.34787e-05		ISCU	1342.67	0.936787	0.0650646	14.3978	5.34092e-47	2.31668e-45
MEX3B	613.565	0.58596	0.0965896	6.06649	1.30735e-09	1.62337e-08		ISLR2	180.414	-2.34966	0.215454	-10.9056	1.08386e-27	2.93344e-26
MFGE8	192.009	-1.13551	0.180252	-6.29959	2.98436e-10	3.97872e-09		ISY1-RAB43	701.094	0.615343	0.107489	5.7247	1.03618e-08	8.48237e-08
MINDY1	235.235	0.823905	0.163606	5.03592	4.75555e-07	3.99585e-06		ITGA8	2437.2	-0.661165	0.0470499	-14.0524	7.44639e-45	3.05866e-43
MIR22HG	57.2534	1.02776	0.352195	2.91816	0.00352102	0.0130627		ITPKA	47.4123	-2.98233	0.502171	-5.93888	2.86968e-09	2.50554e-08
MIR34AHG	62.8305	2.61598	0.383255	6.82569	8.75026e-12	1.36951e-10		ITPKC	324.876	0.736718	0.13662	5.39248	6.94933e-08	5.15213e-07
MIR3648-1	22.7682	-7.81633	1.54758	-5.05069	4.4021e-07	3.71714e-06		ITPR3	1901.71	-0.739736	0.0537019	-13.7749	3.61086e-43	1.43604e-41
MIR3648-2	30.1304	8.49696	1.51665	5.60244	2.11353e-08	2.21353e-07		JADE1	325.641	-0.823679	0.144835	-5.68704	1.29263e-08	1.04607e-07
MIS18A	1090.05	-0.601752	0.0742219	-8.10747	5.16866e-16	1.17982e-14		JAK2	514.425	0.616248	0.100882	6.10862	1.00497e-09	9.19917e-09
MKI67	9387.08	-0.610775	0.0336092	-18.1729	8.46747e-74	1.37128e-71		JPH3	33.1817	-2.11803	0.536381	-3.94874	7.85636e-05	0.000367111
MKNK2	1777.37	0.588868	0.0579498	10.1617	2.93967e-24	1.11396e-22		KAT6B	1035.1	0.662725	0.0724253	9.15047	5.66871e-20	1.07343e-18
MKS1	274.326	-0.637557	0.146732	-4.34504	1.3925e-05	9.13195e-05		KBTBD11	78.4188	-2.49338	0.346161	-7.20296	5.8918e-13	7.10949e-12
MLKL	116.109	-1.06443	0.242656	-4.38658	1.15149e-05	7.63934e-05		KCNC3	171.996	-0.730888	0.207963	-3.51451	0.000440558	0.00175769
MMAA	237.328	0.819152	0.157075	5.21502	1.83797e-07	1.65557e-06		KCNC4	94.8262	-1.56595	0.280502	-5.58269	2.36828e-08	1.84938e-07
MMAB	167.942	-0.596882	0.201618	-2.96046	0.00307181	0.0115663		KCND1	202.247	-0.878687	0.173423	-5.06671	4.04743e-07	2.72273e-06
MMP15	1285.46	-0.950184	0.0776568	-12.2357	2.00426e-34	1.22363e-32		KCNH2	30.7271	-4.02969	0.758388	-5.3135	1.07542e-07	7.78147e-07
MNS1	168.834	-1.05439	0.201857	-5.22343	1.75638e-07	1.58829e-06		KCNH3	213.705	-2.08476	0.18975	-10.9869	4.4177e-28	1.21382e-26
MNX1	175.03	-1.25168	0.199762	-6.26585	3.70808e-10	4.8718e-09		KCNIP3	53.506	-3.27166	0.489666	-6.6814	2.36668e-11	2.49815e-10
MOCOS	14.7399	-2.74377	0.886652	-3.09452	0.0019713	0.00784693		KCNJ12	724.712	-0.994648	0.0886268	-11.2229	3.14881e-29	8.92308e-28
MORC4	242.291	-0.963695	0.159786	-6.03116	1.62784e-09	2.00194e-08		KCNJ4	47.3254	-2.80519	0.494603	-5.67159	1.41481e-08	1.13759e-07
MORN2	168.962	-0.683304	0.192494	-3.54974	0.00038561	0.0018656		KCNJ5	26.1186	-1.50444	0.590317	-2.54854	0.0108175	0.0301504
MOSPD1	149.061	0.674303	0.2114	3.1897	0.00142419	0.00589168		KCNK4	11.1117	-3.53433	1.27141	-2.77985	0.00543848	0.0165598
MOSPD3	668.254	0.665507	0.100964	6.59153	4.35312e-11	6.37835e-10		KCNK4-TEX40	16.4673	-3.69628	0.995958	-3.71128	0.000206212	0.00088807
MPPED2	60.9069	-1.56841	0.354076	-4.42959	9.44107e-06	6.38746e-05		KCNK6	45.1266	-2.73095	0.495306	-5.51367	3.51429e-08	2.69893e-07
MPV17L	23.5605	-2.63697	0.694499	-3.79694	0.000146492	0.00078338		KCNMB4	68.6993	-1.3021	0.347972	-3.74196	0.000182594	0.000793925
MRGPRF	182.543	-1.71158	0.199355	-8.58557	9.03888e-18	2.33327e-16		KCNQ1OT1	214.799	-0.606727	0.167481	-3.62267	0.000291574	0.00120865
MSI1	354.177	-1.41844	0.136895	-10.3615	3.71122e-25	1.46403e-23		KCNT1	63.9666	-2.18506	0.373622	-5.84831	4.96585e-09	4.2224e-08
MTARC1	227.749	-2.07995	0.181908	-11.434	2.82623e-30	1.43504e-28		KDELR3	259.679	-1.04206	0.154374	-6.75021	1.47632e-11	1.58822e-10
MTCL1	72.5768	-1.28825	0.319026	-4.03808	5.389e-05	0.000314529		KDM3A	1706.19	0.66647	0.0579739	11.496	1.38121e-30	4.04077e-29
MTFR2	144.427	-1.19	0.221549	-5.37127	7.81824e-08	7.49898e-07		KDM4A	1411.39	0.760435	0.0611419	12.4372	1.64131e-35	5.42635e-34
MTHFD1L	248.596	-0.962519	0.161122	-5.97384	2.31729e-09	2.78963e-08		KDM4B	1255.15	0.716145	0.0664931	10.7702	4.75957e-27	1.23083e-25
MT-RNR1	9969.31	1.55937	0.142818	10.9186	9.39758e-28	4.3418e-26		KDM5B	3413.13	0.739742	0.0391716	18.8846	1.52581e-79	1.22866e-77
MT-RNR2	40432.6	1.13797	0.10426	10.9147	9.80394e-28	4.4891e-26		KDM5D	541.994	0.601023	0.0985942	6.09593	1.08801e-09	9.92014e-09
MUC6	58.5237	-1.52582	0.363686	-4.19544	2.72345e-05	0.000168817		KDM7A-DT	69.1983	-0.891143	0.325923	-2.73421	0.00625299	0.0186866
MXD4	2033.47	1.2973	0.0597355	21.7174	1.40466e-104	4.41034e-102		KERA	2874.07	-0.705557	0.0451464	-15.6282	4.67871e-55	2.3857e-53
MYBL2	3880.51	-0.82648	0.0419713	-19.6916	2.54678e-86	5.51861e-84		KHK	118.521	-0.868267	0.238219	-3.64483	0.000267573	0.00111857
MYEF2	75.2354	-2.13679	0.341375	-6.25937	3.86539e-10	5.06982e-09		KIAA0895	247.817	-0.858934	0.157647	-5.44847	5.08052e-08	3.81451e-07
MYL12B	5095.68	0.623892	0.03923	15.9035	5.99633e-57	6.58954e-55		KIF17	183.764	-0.899576	0.183674	-4.89768	9.69769e-07	6.14355e-06
MYL6	8724.11	0.626597	0.036961	16.9529	1.83143e-64	2.34804e-62		KIF1A	563.182	-1.34638	0.108928	-12.3602	4.29035e-35	1.40699e-33
MYO15B	123.634	0.986648	0.228023	4.32697	1.51177e-05	9.80964e-05		KIF1C	3372.61	0.599492	0.0468639	12.7922	1.81278e-37	6.36863e-36
MYO6	353.482	-0.621878	0.127818	-4.86533	1.14267e-06	9.07119e-06		KIF24	293.953	-0.614368	0.14203	-4.32562	1.52102e-05	7.99123e-05
MYT1	21.6784	-3.60639	0.820154	-4.39722	1.09648e-05	7.31543e-05		KIF5C	108.163	-2.18536	0.282006	-7.74933	9.23753e-15	1.26267e-13
N4BP2	616.634	0.600695	0.0955699	6.28539	3.27024e-10	4.3373e-09		KIFC2	1253.23	-0.876578	0.0681421	-12.864	7.1794e-38	2.57793e-36
NAAA	168.599	-0.914865	0.197723	-4.627	3.70997e-06	2.69783e-05		KIRREL2	178.043	-2.24197	0.213005	-10.5254	6.5973e-26	1.62347e-24
NACAD	136.26	-1.11178	0.225543	-4.92934	8.25067e-07	6.7269e-06		KITLG	2999.12	1.19152	0.0467398	25.4927	2.37553e-143	3.3895e-141
NADSYN1	437.214	0.593432	0.117389	5.05525	4.29837e-07	3.63954e-06		KLC3	31.5939	-5.11261	0.952092	-5.36987	7.87956e-08	5.79164e-07
NAGPA	101.327	-0.747632	0.262396	-2.84925	0.00438229	0.0158452		KLF11	480.055	0.957057	0.107693	8.88689	6.28429e-19	1.11594e-17
NANOS1	142.766	-1.87626	0.240983	-7.78584	6.92502e-15	1.42626e-13		KLF12	164.882	0.70054	0.20259	3.45791	0.000544381	0.00212094
NAPA-AS1	43.7238	1.02191	0.426511	2.39598	0.0165761	0.0490524		KLF4	141.631	1.09052	0.208074	5.241	1.59712e-07	1.13296e-06
NAPRT	394.915	-0.637256	0.120987	-5.26716	1.38552e-07	1.27337e-06		KLF5	342.685	1.34594	0.129799	10.3694	3.41566e-25	8.14649e-24
NAT8L	108.95	-3.15953	0.313582	-10.0756	7.08275e-24	2.64486e-22		KLHDC9	113.103	-1.03917	0.257793	-4.03101	5.55376e-05	0.000265308
NBEA	18.678	-1.70176	0.685893	-2.48108	0.0130984	0.0402796		KLHL24	534.757	0.912136	0.101109	9.0213	1.85875e-19	3.41631e-18
NBEAL2	127.444	-1.36411	0.230189	-5.92601	3.10375e-09	3.68451e-08		KLHL35	171.184	0.600128	0.186773	3.21314	0.00131293	0.00467005
NBL1	391.025	-1.52965	0.127888	-11.9608	5.69963e-33	3.30901e-31		KLK1	17.1549	-2.09424	0.769402	-2.7219	0.00649071	0.0193013
NBR1	1963.56	0.621264	0.0605661	10.2576	1.09357e-24	4.19567e-23		KLK10	10.2106	-3.38989	1.20891	-2.80408	0.00504599	0.015504
NCOA2	1118.38	0.665861	0.0730724	9.11234	8.06231e-20	2.34922e-18		KLK4	16.2308	-3.66819	0.993522	-3.69211	0.000222401	0.000951745
NDC1	818.615	-0.769417	0.0854457	-9.00475	2.16164e-19	6.13594e-18		KMT5B	644.489	0.671978	0.0901249	7.45607	8.91383e-14	1.14347e-12
NDRG1	1715.99	0.884622	0.0679472	13.0192	9.511e-39	6.30719e-37		KNTC1	1371.86	-0.618121	0.0637048	-9.7029	2.93057e-22	6.15079e-21
NDRG2	275.874	-0.670553	0.157714	-4.25171	2.12146e-05	0.000134426		KRBA2	95.3941	0.796164	0.27102	2.93766	0.00330699	0.0106476
NDRG4	64.4419	-2.36658	0.38231	-6.19022	6.00789e-10	7.70904e-09		KRCC1	506.191	0.602471	0.102434	5.88157	4.06385e-09	3.49564e-08
NDUFA4L2	1002.9	-0.803776	0.0900148	-8.92937	4.28446e-19	1.20726e-17		KREMEN2	565.949	-1.92825	0.113491	-16.9903	9.69075e-65	5.99353e-63
NDUFA6-DT	315.525	0.844733	0.140673	6.00496	1.91385e-09	2.33054e-08		L1CAM	1105.4	-1.32998	0.0762552	-17.4411	4.0214e-68	2.68082e-66
NDUFAF8	711.272	0.627481	0.100536	6.24133	4.3387e-10	5.66645e-09		L3MBTL1	59.4207	-1.1044	0.39642	-2.78593	0.00533736	0.0162732
NECAB3	640.545	0.85697	0.0963458	8.89473	5.85636e-19	1.63225e-17		L3MBTL3	173.788	-1.69333	0.214889	-7.88003	3.27305e-15	4.5896e-14
NEK4	336.459	-0.618445	0.135173	-4.57521	4.75732e-06	3.40109e-05		L3MBTL4	104.256	-1.35508	0.268856	-5.04017	4.6512e-07	3.0994e-06
NELL2	123.782	0.721589	0.225209	3.20409	0.00135491	0.00563693		LACC1	69.713	-1.01481	0.327076	-3.10266	0.00191791	0.00659969
NEMP1	866.269	-0.673125	0.0843361	-7.98146	1.44617e-15	3.1249e-14		LACTB2	227.468	-0.853884	0.16802	-5.08204	3.73408e-07	2.53183e-06
NES	2432.14	-0.612534	0.109413	-5.59839	2.16349e-08	2.26123e-07		LAMA1	773.478	-1.11668	0.0881526	-12.6676	8.94185e-37	3.05563e-35
NEU1	638.564	0.591221	0.0975071	6.06336	1.3331e-09	1.65401e-08		LANCL2	316.599	0.950743	0.13279	7.15974	8.0832e-13	9.65355e-12
NFAM1	761.312	-1.08311	0.0928948	-11.6595	2.05204e-31	1.0849e-29		LARGE2	216.116	-4.40253	0.286911	-15.3446	3.85056e-53	1.88088e-51
NFATC2	127.621	-0.677928	0.224328	-3.02204	0.00251077	0.00970557		LATS2	767.684	0.761185	0.088957	8.55677	1.16072e-17	1.88426e-16
NFKBIB	328.622	-0.871135	0.13489	-6.4581	1.06029e-10	1.48837e-09		LAYN	18.6692	-2.59844	0.862985	-3.01099	0.00260399	0.00864418
NGFR	34.5618	-2.58001	0.547732	-4.71036	2.47275e-06	1.85758e-05		LBH	23.4712	-2.79353	0.709111	-3.93948	8.16567e-05	0.000380037
NHLRC3	120.076	-1.2033	0.250918	-4.79557	1.62213e-06	1.25979e-05		LBX1-AS1	159.31	-0.61372	0.194813	-3.15031	0.00163099	0.00569917
NINJ1	601.1	0.722775	0.0988551	7.31146	2.64256e-13	4.75506e-12		LBX2	20.9295	-2.78561	0.780346	-3.56971	0.000357381	0.00145474
NIPSNAP3B	32.6814	-1.33058	0.49866	-2.66831	0.00762337	0.0254305		LDLR	933.9	-0.800281	0.0767554	-10.4264	1.87896e-25	4.51451e-24
NKAIN4	41.513	-1.74652	0.475038	-3.67659	0.000236371	0.0011994		LETM2	97.3844	-0.75005	0.276104	-2.71655	0.00659669	0.0195771
NKX1-2	351.147	-1.20478	0.136146	-8.84916	8.81802e-19	2.43128e-17		LFNG	783.406	-1.10922	0.087284	-12.7081	5.32925e-37	1.83268e-35
NLGN3	143.713	-0.874606	0.212543	-4.11496	3.87242e-05	0.000232632		LGALS3BP	15.0726	-2.22301	0.83533	-2.66124	0.00778535	0.022646
NMB	171.725	-0.645098	0.195732	-3.29582	0.000981338	0.00426012		LGALSL	10.3992	-3.41925	1.19732	-2.85576	0.00429338	0.0134352
NME1-NME2	960.411	0.713211	0.275463	2.58914	0.00962163	0.0310919		LGI3	10.418	-5.09495	1.6858	-3.02228	0.00250876	0.00836047
NME3	755.236	0.591533	0.0877699	6.73959	1.5883e-11	2.43629e-10		LGR6	61.4588	-2.12098	0.432865	-4.89987	9.59004e-07	6.07917e-06
NOTUM	256.629	-2.85078	0.187687	-15.189	4.18484e-52	4.15379e-50		LHFPL6	1438.22	0.667963	0.0616302	10.8382	2.26796e-27	6.00825e-26
NPIPA9	166.138	0.84232	0.201283	4.18475	2.85483e-05	0.000176179		LHX1	200.147	-0.780822	0.174555	-4.47322	7.70495e-06	4.25276e-05
NPR2	337.964	-0.756523	0.130925	-5.77829	7.5464e-09	8.41314e-08		LHX2	2096.75	0.694105	0.0541444	12.8195	1.27511e-37	4.51872e-36
NPTX1	279.534	-1.48525	0.152235	-9.75635	1.73274e-22	5.93724e-21		LHX3	203.483	-1.09925	0.177584	-6.19004	6.01506e-10	5.63276e-09
NPTX2	193.862	-1.91559	0.194964	-9.82535	8.75721e-23	3.0551e-21		LHX4	69.1009	-0.916465	0.327024	-2.80244	0.00507176	0.0155714
NPTXR	14.7665	-2.29651	0.869933	-2.63986	0.00829394	0.0274178		LIMS2	48.6374	-1.78372	0.43974	-4.05631	4.98551e-05	0.00024085
NRARP	406.442	-0.978884	0.121638	-8.04749	8.45073e-16	1.88427e-14		LIN28A	13.2953	-2.99223	1.01086	-2.9601	0.00307541	0.00998976
NRG1	43.6629	1.24571	0.415418	2.9987	0.00271132	0.0103739		LIN7B	219.452	0.765475	0.169888	4.50577	6.61315e-06	3.70036e-05
NRM	452.288	-0.62478	0.127666	-4.89385	9.88797e-07	7.94654e-06		LINC00460	43.953	-3.15284	0.539502	-5.84399	5.09662e-09	4.32229e-08
NRP1	5186.34	1.0019	0.0397566	25.201	3.9096e-140	2.40597e-137		LINC00837	11.4229	-3.11993	1.10845	-2.81467	0.00488273	0.0150593
NRTN	253.366	-0.659627	0.160038	-4.12168	3.76112e-05	0.000226388		LINC00839	585.416	0.723255	0.0944627	7.65652	1.91046e-14	2.57461e-13
NRXN2	84.9945	-2.60115	0.341061	-7.62662	2.40981e-14	4.72894e-13		LINC00900	26.012	-1.9549	0.615787	-3.17465	0.00150019	0.00527156
NSG1	120.49	-1.11491	0.244396	-4.56189	5.06952e-06	3.60419e-05		LINC01003	44.4493	-1.51194	0.450602	-3.35539	0.000792533	0.00298135
NSUN5	574.316	-0.623608	0.102657	-6.07469	1.24229e-09	1.54633e-08		LINC01124	15.284	-3.22593	0.954268	-3.38052	0.000723478	0.0027547
NSUN5P2	100.222	0.75235	0.259773	2.89618	0.00377731	0.0138896		LINC01138	143.014	-0.657743	0.229252	-2.86909	0.00411659	0.0129517
NT5DC1	130.736	-0.761559	0.242091	-3.14576	0.00165658	0.00672467		LINC01160	101.736	-0.595801	0.253569	-2.34966	0.0187905	0.0484614
NTSR1	664.062	-0.592762	0.0938899	-6.31337	2.73028e-10	3.66539e-09		LINC01305	68.7153	-1.21211	0.343533	-3.52835	0.000418154	0.00167736
NUP107	4866.2	-0.774046	0.0397759	-19.4602	2.38936e-84	4.96761e-82		LINC01315	257.921	-0.806193	0.158917	-5.07305	3.9149e-07	2.64451e-06
NUP43	597.712	-0.595829	0.102637	-5.80523	6.42781e-09	7.21838e-08		LINC01426	51.6197	-1.60975	0.416641	-3.86364	0.000111708	0.000507696
NUP50-DT	90.8132	1.00059	0.282421	3.54289	0.000395766	0.00190515		LINC01522	173.003	1.30223	0.190393	6.8397	7.93609e-12	8.75176e-11
NUTM2D	288.944	-0.605579	0.15922	-3.80342	0.000142713	0.000765298		LINC01551	91.9026	-0.930109	0.279111	-3.33239	0.00086102	0.00320998
NXPH3	47.6939	-1.9421	0.421809	-4.60421	4.14037e-06	2.99059e-05		LINC01694	49.9025	-2.09116	0.451546	-4.63112	3.63689e-06	2.13104e-05
OAS3	303.307	-1.24711	0.149955	-8.31659	9.05265e-17	2.16939e-15		LINC01709	3159.59	0.6801	0.0418711	16.2427	2.51536e-59	1.39641e-57
ODF3B	18.6328	-2.05717	0.765087	-2.6888	0.00717086	0.0242026		LINC01833	36.6894	-1.91791	0.50199	-3.82062	0.000133117	0.000594624
OGFRL1	221.64	-1.03508	0.167972	-6.16224	7.17239e-10	9.14228e-09		LINC02381	288.549	-0.650178	0.141024	-4.6104	4.0189e-06	2.33887e-05
OIP5	245.356	-0.595504	0.156387	-3.80789	0.000140155	0.000752892		LINC02418	428.235	-2.92121	0.150353	-19.429	4.39107e-84	3.70079e-82
OLFML2A	97.7699	-1.78316	0.284812	-6.26083	3.82926e-10	5.02672e-09		LINC02593	211.821	1.36893	0.175226	7.81238	5.61173e-15	7.78843e-14
ONECUT3	935.191	-0.663294	0.0805686	-8.23266	1.83096e-16	4.2941e-15		LINC02600	89.099	-1.54359	0.296511	-5.20586	1.93105e-07	1.35273e-06
OPLAH	308.428	-0.612579	0.139803	-4.38172	1.17747e-05	7.80833e-05		LINC02701	34.4892	-2.02916	0.532788	-3.80856	0.000139779	0.000621554
ORAI3	267.175	0.635853	0.146655	4.33572	1.45287e-05	9.47535e-05		LINGO3	10.3658	-5.09221	1.68905	-3.01483	0.0025712	0.00854753
OSER1-DT	110.686	0.753751	0.260688	2.89139	0.00383546	0.0140798		LIPE	181.761	-0.701008	0.182349	-3.84432	0.000120889	0.000544704
OSMR	124.026	-0.687024	0.229341	-2.99565	0.00273864	0.0104603		LIPE-AS1	31.2291	1.58536	0.535732	2.95924	0.00308397	0.0100108
OTUD6B	247.738	-0.623018	0.154193	-4.0405	5.3337e-05	0.000311774		LITAF	834.621	-1.29077	0.0839679	-15.3722	2.51341e-53	1.23514e-51
P2RX5	175.191	-1.18441	0.200871	-5.89638	3.71559e-09	4.35704e-08		LMNTD2	58.1131	-0.986826	0.376108	-2.62378	0.00869596	0.0249029
P3H1	1928.9	0.616319	0.0614867	10.0236	1.20043e-23	4.41833e-22		LMNTD2-AS1	39.3353	-2.41678	0.512671	-4.7141	2.42783e-06	1.45831e-05
P4HA2	784.531	0.933651	0.0871172	10.7172	8.45372e-27	3.62285e-25		LMO7	1583.27	-1.09811	0.0605486	-18.136	1.65524e-73	1.21829e-71
PARD6G	1749.05	0.990383	0.0599768	16.5128	2.96998e-61	3.59788e-59		LMTK3	173.211	-2.00121	0.210891	-9.4893	2.32594e-21	4.6824e-20
PARP12	206.026	-0.606128	0.172278	-3.51831	0.000434297	0.00206863		LNCTAM34A	16.2067	2.5864	0.793814	3.2582	0.00112122	0.00406458
PARP9	161.468	-1.10408	0.198895	-5.55107	2.83921e-08	2.92378e-07		LNP1	90.8621	-0.70312	0.27724	-2.53614	0.0112082	0.0310691
PARPBP	367.435	-0.655914	0.124654	-5.26189	1.42582e-07	1.30885e-06		LONRF1	355.407	-0.660276	0.1263	-5.22783	1.71507e-07	1.2124e-06
PAX2	73.8402	-1.56441	0.321507	-4.86586	1.13963e-06	9.05171e-06		LONRF3	50.1967	-1.3435	0.398331	-3.37282	0.000744033	0.0028224
PBK	1012.38	-0.72491	0.0770728	-9.40552	5.17751e-21	1.61903e-19		LOXL1	663.123	-1.84646	0.100517	-18.3697	2.29824e-75	1.71483e-73
PBX1	822.741	0.680521	0.0865014	7.86717	3.62757e-15	7.61393e-14		LOXL1-AS1	108.888	-1.26829	0.253374	-5.0056	5.56896e-07	3.6674e-06
PBXIP1	739.888	0.649996	0.0932426	6.97102	3.14655e-12	5.19418e-11		LOXL3	224.956	-1.35576	0.179633	-7.54741	4.44015e-14	5.81978e-13
PCBP3	233.498	-0.617629	0.160634	-3.84495	0.000120579	0.000656213		LPCAT2	1104.28	-0.944933	0.071226	-13.2667	3.61156e-40	1.34429e-38
PCDH1	143.924	-0.738177	0.222434	-3.31863	0.00090459	0.00396612		LPIN3	16.3362	-2.36865	0.853531	-2.77511	0.00551822	0.0167681
PCDH11X	196.033	1.0219	0.181353	5.63484	1.75223e-08	1.85789e-07		LRIG3	864.589	1.0056	0.0818614	12.2842	1.10129e-34	3.56844e-33
PCDH18	428.214	1.29645	0.120284	10.7783	4.36017e-27	1.89543e-25		LRP1	7002.35	1.0287	0.0286543	35.9004	3.01049e-282	1.13881e-279
PCDH9	1765.94	0.677686	0.0587981	11.5256	9.79822e-31	5.07561e-29		LRP11	907.951	-0.923417	0.0781682	-11.8132	3.33612e-32	1.01241e-30
PCDHB2	138.707	0.789386	0.222399	3.54942	0.000386083	0.00186613		LRRC10B	517.754	-1.77971	0.113871	-15.6292	4.604e-55	2.35499e-53
PCDHGC3	36.1038	-5.4276	0.943718	-5.7513	8.85602e-09	9.76701e-08		LRRC23	105.03	-0.73746	0.26081	-2.82758	0.00469012	0.0145397
PCGF5	84.8104	-0.872171	0.309446	-2.81849	0.00482499	0.0172633		LRRC49	181.665	-1.68085	0.195548	-8.59555	8.2865e-18	1.35875e-16
PCMTD1	266.337	0.640112	0.154562	4.14147	3.45092e-05	0.000209272		LRRK1	402.43	-0.609093	0.116745	-5.21728	1.81565e-07	1.27608e-06
PDCD4	642.317	0.693976	0.0956059	7.25872	3.90775e-13	6.96648e-12		LRRN3	479.87	1.00695	0.107257	9.38821	6.10265e-21	1.20322e-19
PDE10A	430.951	0.774385	0.115122	6.72666	1.73598e-11	2.63914e-10		LSP1P5	300.529	0.613425	0.137248	4.46948	7.84108e-06	4.32057e-05
PDGFRA	1211.16	0.660395	0.0713845	9.25124	2.21908e-20	6.69423e-19		LSR	42.7452	-1.14107	0.459003	-2.48597	0.0129198	0.0350723
PDGFRB	72.4517	-0.998477	0.311433	-3.20608	0.00134558	0.00560569		LTBP1	52.4065	-4.40501	0.62659	-7.03014	2.06332e-12	2.36685e-11
PDP1	247.025	0.635767	0.16502	3.85267	0.000116838	0.000637883		LTBP3	1964.39	0.723106	0.0526482	13.7347	6.29423e-43	2.47898e-41
PFAS	1421.7	-0.679327	0.0655342	-10.366	3.54043e-25	1.40024e-23		LTBP4	6302.67	-0.749585	0.0312474	-23.9887	3.64507e-127	4.63209e-125
PGAP1	421.643	0.81136	0.121139	6.69776	2.11636e-11	3.18905e-10		LTK	55.5699	-3.42703	0.491505	-6.97253	3.11286e-12	3.53095e-11
PGGHG	45.4171	-1.42538	0.413473	-3.44734	0.000566127	0.00261165		LURAP1	39.7251	1.18318	0.502821	2.35308	0.0186188	0.0480854
PHF11	148.581	-0.685829	0.208362	-3.29153	0.000996449	0.00431963		LY6G5B	109.517	-0.825064	0.286664	-2.87816	0.00400006	0.0126291
PHF19	321.128	-1.05233	0.13853	-7.59638	3.04532e-14	5.92317e-13		LY6H	44.722	-2.71684	0.502462	-5.40706	6.40665e-08	4.76064e-07
PHF21B	38.9333	-1.95085	0.487286	-4.00349	6.24136e-05	0.000359773		LYPD1	1427.7	0.623698	0.063006	9.89902	4.2039e-23	9.31617e-22
PHKA1	11.4684	-2.31701	0.95488	-2.42649	0.0152457	0.0455889		LYRM9	76.2433	0.998368	0.303948	3.28467	0.00102102	0.00373967
PHLDA1	616.223	0.780754	0.0972407	8.02909	9.81962e-16	2.17062e-14		LZTFL1	179.483	-0.589233	0.199086	-2.95969	0.00307948	0.00999818
PHLDA2	90.9777	-2.49059	0.317222	-7.85126	4.11891e-15	8.58665e-14		MAB21L2	116.026	1.24805	0.23884	5.22545	1.7373e-07	1.22652e-06
PHLDA3	1455.22	1.54743	0.234453	6.60017	4.10673e-11	6.02882e-10		MAF	37.1729	1.28775	0.484308	2.65895	0.00783856	0.0227723
PHLDB3	293.962	0.932084	0.28217	3.30328	0.000955622	0.0041614		MAFG-DT	449.737	-0.606247	0.111593	-5.43268	5.55134e-08	4.15355e-07
PHPT1	1417.9	1.22249	0.0739953	16.5212	2.58131e-61	3.15187e-59		MAFK	203.208	-0.807414	0.181424	-4.45043	8.57005e-06	4.69204e-05
PICK1	118.839	-2.35721	0.274029	-8.60203	7.83174e-18	2.03189e-16		MAGED4	1993.35	0.960305	0.295057	3.25464	0.00113536	0.00411216
PIDD1	317.435	0.680871	0.133174	5.11262	3.17718e-07	2.75075e-06		MAGEH1	295.059	-0.7577	0.138854	-5.45679	4.84807e-08	3.65594e-07
PIEZO1	1750.13	-0.689	0.0599104	-11.5005	1.31146e-30	6.74809e-29		MAMDC4	117.338	0.795943	0.234007	3.40136	0.000670521	0.00256688
PIGK	454.991	-0.640972	0.117351	-5.462	4.708e-08	4.69427e-07		MAML3	16.9666	-3.0977	0.873807	-3.54506	0.000392518	0.00158587
PIK3IP1	90.7385	1.36005	0.279395	4.86785	1.12821e-06	8.97028e-06		MAN2B2	357.135	0.599331	0.124303	4.82153	1.42462e-06	8.85815e-06
PIK3R3	1046.58	1.00382	0.0757853	13.2456	4.78279e-40	3.32956e-38		MAP1LC3A	568.794	0.875821	0.0985564	8.8865	6.30652e-19	1.11867e-17
PIK3R4	570.93	-0.623546	0.103562	-6.02101	1.73328e-09	2.12651e-08		MAP3K9	79.4255	-2.19951	0.333031	-6.60452	3.98813e-11	4.12928e-10
PINK1	381.579	0.965957	0.124029	7.78816	6.79901e-15	1.40218e-13		MAP4K4	4362.81	0.657267	0.0353763	18.5793	4.72571e-77	3.62587e-75
PITX1	152.528	-1.23412	0.218159	-5.65696	1.54079e-08	1.64162e-07		MAP7D2	136.651	-1.23379	0.223874	-5.51107	3.56667e-08	2.73652e-07
PITX2	1624.3	0.613164	0.0608633	10.0745	7.16554e-24	2.66929e-22		MAPK15	31.8845	-3.64276	0.684557	-5.32133	1.0301e-07	7.46351e-07
PIWIL1	890.031	-1.00272	0.0886459	-11.3115	1.1508e-29	5.7484e-28		MAPK8IP1	70.3633	-2.73693	0.386995	-7.07227	1.52417e-12	1.77467e-11
PKD1P1	315.485	0.591513	0.156927	3.76934	0.000163679	0.000864471		MAPK8IP2	489.519	-1.07703	0.114223	-9.4292	4.13243e-21	8.22742e-20
PKDCC	104.949	-1.20707	0.264352	-4.56617	4.96726e-06	3.54294e-05		MAPT	126.842	-1.71794	0.245137	-7.0081	2.41583e-12	2.76537e-11
PKN1	1188.22	-1.52433	0.0749317	-20.343	5.35838e-92	1.30855e-89		MARCHF2	66.1348	-3.69531	0.474611	-7.78598	6.91743e-15	9.56793e-14
PKN3	481.229	-0.947488	0.115211	-8.22394	1.96919e-16	4.61127e-15		MARCHF3	537.327	0.894568	0.0999878	8.94678	3.66003e-19	6.63703e-18
PLAU	35.201	-1.46829	0.476614	-3.08067	0.00206535	0.0081727		MARCHF9	866.592	-0.595496	0.0791985	-7.51903	5.51858e-14	7.17547e-13
PLAUR	160.273	-0.643721	0.194711	-3.30603	0.000946271	0.00412536		MARVELD1	4127.06	0.654639	0.037272	17.5638	4.66118e-69	3.146e-67
PLEKHA5	1209.74	0.640284	0.0703181	9.10554	8.58418e-20	2.49655e-18		MAST1	373.427	-0.657824	0.122053	-5.38965	7.05941e-08	5.2266e-07
PLEKHG4	273.292	-0.948497	0.147075	-6.44909	1.12527e-10	1.57384e-09		MATK	124.743	-4.57306	0.402184	-11.3706	5.85946e-30	1.69289e-28
PLEKHM1P1	46.5019	1.08031	0.397713	2.7163	0.00660166	0.0225503		MATN3	28.4873	-3.91057	0.765982	-5.1053	3.30265e-07	2.25718e-06
PLIN2	153.908	-0.817405	0.201101	-4.06465	4.81054e-05	0.00028389		MBD5	299.284	0.641139	0.136213	4.70687	2.51545e-06	1.50649e-05
PLIN4	16.3233	2.19538	0.775692	2.83023	0.00465152	0.0167166		MBNL2	317.954	0.78088	0.131452	5.94044	2.84263e-09	2.48326e-08
PLK2	1056.28	1.40575	0.0815794	17.2316	1.53727e-66	2.03886e-64		MBNL3	114.386	-0.800097	0.242692	-3.29675	0.000978097	0.00359867
PLK3	150.181	1.40193	0.210559	6.65811	2.77373e-11	4.13894e-10		MBOAT2	1537.87	0.818505	0.0603205	13.5693	6.09251e-42	2.33573e-40
PLOD2	194.736	-0.814329	0.182282	-4.46741	7.91721e-06	5.42202e-05		MCCC2	707.13	-0.59859	0.0898931	-6.6589	2.75875e-11	2.88393e-10
PLSCR1	308.169	-0.82817	0.147347	-5.62056	1.90342e-08	2.00851e-07		MCM8	628.909	-0.704249	0.0926145	-7.60409	2.86916e-14	3.82539e-13
PLSCR3	714.97	0.906147	0.0957681	9.46189	3.02434e-21	9.5937e-20		MCOLN2	29.0129	-1.70701	0.56689	-3.01119	0.00260225	0.00864019
PLXNA3	661.365	0.913715	0.100488	9.09274	9.65722e-20	2.80333e-18		MCOLN3	179.83	-0.597071	0.188104	-3.17416	0.0015027	0.00527812
PLXNB2	8949.15	0.720399	0.0349602	20.6063	2.41087e-94	6.74387e-92		MCRIP2	456.166	-1.02631	0.112819	-9.09694	9.29143e-20	1.73918e-18
PLXND1	352.377	-1.8316	0.149745	-12.2314	2.11149e-34	1.284e-32		MCUB	118.117	-0.76282	0.238316	-3.20087	0.00137013	0.00484386
PM20D2	126.654	-1.37505	0.24515	-5.60903	2.03467e-08	2.13384e-07		MDGA1	47.2066	-2.64216	0.481868	-5.48317	4.17782e-08	3.18446e-07
PMP22	636.17	0.702891	0.0992969	7.07867	1.45541e-12	2.46061e-11		MDM1	638.366	-0.664984	0.0922306	-7.21002	5.59439e-13	6.76568e-12
PNMA2	71.3566	-2.93416	0.385895	-7.60351	2.88205e-14	5.61981e-13		MDM2	1470.72	1.09644	0.062887	17.435	4.47315e-68	2.96981e-66
PNMA6A	218.227	-1.19827	0.188015	-6.37325	1.85058e-10	2.5218e-09		MEIOB	750.117	-0.779758	0.0864755	-9.0171	1.9314e-19	3.54184e-18
PNRC1	703.295	1.09587	0.0979721	11.1855	4.79959e-29	2.33676e-27		MELTF	431.744	-1.81086	0.126354	-14.3316	1.38839e-46	5.94306e-45
POC1B-GALNT4	46.6463	-1.34505	0.462837	-2.90609	0.00365975	0.0135025		MEOX1	490.047	-0.805456	0.106643	-7.55285	4.25826e-14	5.59038e-13
PODXL2	677.206	-0.622485	0.0966426	-6.4411	1.18608e-10	1.65589e-09		MERTK	61.463	-2.07412	0.408212	-5.08099	3.75478e-07	2.54421e-06
POLA1	1064.78	-0.603498	0.0745447	-8.09579	5.68955e-16	1.29297e-14		METTL21A	246.078	-0.599959	0.153661	-3.90442	9.44523e-05	0.000434123
POLA2	429.824	-0.845825	0.1163	-7.27279	3.52127e-13	6.29207e-12		METTL4	358.655	-0.617049	0.128929	-4.78597	1.70162e-06	1.04724e-05
POLD4	231.677	0.594604	0.162919	3.6497	0.000262548	0.00132263		MFAP2	2690.93	0.648675	0.0457042	14.1929	1.01373e-45	4.27183e-44
POLE2	234.234	-0.667192	0.163729	-4.07499	4.60168e-05	0.000272086		MFGE8	321.197	-0.801164	0.135061	-5.93188	2.99488e-09	2.60785e-08
POLH	1174.09	0.770449	0.0727797	10.586	3.45909e-26	1.45009e-24		MFSD2A	145.434	-0.756877	0.209946	-3.60511	0.000312022	0.00128555
POLQ	322.011	-1.10628	0.140327	-7.88358	3.1812e-15	6.69532e-14		MFSD4B	92.7505	-0.667982	0.277467	-2.40743	0.0160653	0.0421959
POLR3F	191.256	-0.589046	0.181207	-3.25067	0.00115132	0.00489174		MGARP	10.5887	-2.98084	1.22811	-2.42718	0.0152167	0.0403315
POU3F1	88.8363	0.782879	0.272362	2.8744	0.00404793	0.0147752		MICAL2	14.7543	-2.18397	0.862177	-2.53309	0.0113063	0.0313036
PPARA	145.319	-0.955414	0.211021	-4.52758	5.96634e-06	4.1876e-05		MINDY1	314.671	0.746677	0.144276	5.17535	2.27487e-07	1.58201e-06
PPM1D	951.855	1.03219	0.079011	13.0638	5.29828e-39	3.52874e-37		MIPEP	691.92	-1.03028	0.0907697	-11.3505	7.37815e-30	2.12412e-28
PPP1R13L	161.636	-0.645278	0.204337	-3.15792	0.00158902	0.00648806		MIR22HG	63.607	1.26457	0.341449	3.70353	0.000212619	0.000913488
PPP1R14C	186.595	0.904349	0.181043	4.99522	5.87683e-07	4.8715e-06		MIR34AHG	67.6632	1.50241	0.338285	4.44125	8.94399e-06	4.89314e-05
PPP1R15A	684.051	0.879619	0.0935748	9.40016	5.44776e-21	1.70008e-19		MIR9-3HG	22.0347	-2.53917	0.782572	-3.24465	0.00117597	0.00423662
PPP1R26	170.058	-0.756374	0.202804	-3.72959	0.000191795	0.00099319		MKNK2	2361.23	0.692352	0.0492521	14.0573	6.94683e-45	2.86069e-43
PPP1R3D	132.086	-0.857894	0.237917	-3.60586	0.000311118	0.00154292		MLKL	106.434	-1.10758	0.256361	-4.32039	1.55756e-05	8.16216e-05
PPP2R3B	157.731	-0.7992	0.227161	-3.51822	0.000434459	0.00206876		MLXIPL	20.6803	-3.41144	0.833938	-4.09076	4.2996e-05	0.000209707
PPP4R1L	131.964	0.612173	0.218241	2.80503	0.00503123	0.0179345		MMP11	480.794	-0.717452	0.106386	-6.74384	1.54252e-11	1.65178e-10
PRAF2	800.895	0.594369	0.090092	6.59736	4.18551e-11	6.13861e-10		MMP14	8761.28	0.751497	0.02741	27.4168	1.7273e-165	2.98896e-163
PRCP	469.485	-1.07822	0.112884	-9.55164	1.2766e-21	4.13483e-20		MMP15	1801.74	-1.00539	0.0556859	-18.0546	7.26171e-73	5.2265e-71
PRDM5	33.9349	-1.1777	0.478139	-2.4631	0.0137742	0.0419886		MMP17	488.301	-0.688829	0.107566	-6.40376	1.51599e-10	1.4954e-09
PRELID2	54.2178	-0.941596	0.386738	-2.43471	0.0149037	0.0448014		MMP25	28.4233	-3.67106	0.7292	-5.03436	4.79445e-07	3.18833e-06
PREX1	384.142	-1.37289	0.127502	-10.7676	4.89683e-27	2.12219e-25		MNS1	263.73	-0.899617	0.157503	-5.71173	1.11836e-08	9.11389e-08
PRICKLE1	109.166	0.737106	0.245839	2.99833	0.00271467	0.0103842		MNX1	281.316	-1.64865	0.153031	-10.7733	4.60161e-27	1.19568e-25
PRKAB2	471.469	0.844353	0.109508	7.71041	1.25414e-14	2.50909e-13		MNX1-AS1	19.8897	-3.62939	0.946577	-3.83423	0.000125957	0.000565503
PRKCD	733.436	0.618277	0.0896155	6.89921	5.22911e-12	8.41525e-11		MOB3C	97.3069	-0.892525	0.29358	-3.04014	0.00236466	0.00793537
PRKCZ	39.7696	-1.54162	0.460405	-3.34839	0.00081282	0.00360901		MOCOS	14.67	-2.86089	0.917114	-3.11945	0.00181192	0.00626278
PRKD1	128.585	0.738852	0.228609	3.23195	0.00122948	0.00517669		MORC4	313.089	-1.35125	0.142191	-9.50307	2.03794e-21	4.12815e-20
PRKY	92.878	0.748646	0.267167	2.80217	0.00507608	0.0180693		MOSPD3	997.95	0.657988	0.0753868	8.72816	2.58847e-18	4.39042e-17
PRMT2	1786.09	0.689896	0.0603367	11.4341	2.82447e-30	1.43504e-28		MPPED2	109.598	-0.602649	0.25285	-2.38342	0.0171524	0.0447547
PROSER3	160.052	-0.622296	0.200521	-3.1034	0.00191312	0.00764108		MPV17L	40.3455	-2.81119	0.533272	-5.27159	1.3525e-07	9.67448e-07
PRPH	82.4738	-2.00817	0.319464	-6.28605	3.25652e-10	4.32283e-09		MRAP2	47.8269	-1.51187	0.415264	-3.64074	0.000271857	0.00113385
PRR16	102.98	1.06897	0.260967	4.09619	4.20004e-05	0.000250359		MRGPRF	208.944	-1.48432	0.181063	-8.19777	2.44893e-16	3.68154e-15
PRR35	31.2138	-2.84787	0.617136	-4.61466	3.9374e-06	2.85202e-05		MRO	31.1016	-1.53599	0.530937	-2.89299	0.00381599	0.0121067
PRRT2	283.208	0.745322	0.141518	5.26662	1.38957e-07	1.27633e-06		MROH6	55.9285	-1.24937	0.371924	-3.35921	0.000781653	0.0029486
PRRT4	149.388	-1.87101	0.222949	-8.39211	4.77493e-17	1.16422e-15		MSANTD3-TMEFF1	17.3964	7.81087	1.60597	4.86366	1.15234e-06	7.24542e-06
PRSS56	499.968	-1.33481	0.114191	-11.6893	1.4463e-31	7.7802e-30		MSI1	700.508	-1.25645	0.0910369	-13.8015	2.49523e-43	9.97232e-42
PRXL2A	571.446	-1.58346	0.111423	-14.2113	7.79499e-46	6.21378e-44		MST1	45.0641	-1.34889	0.426429	-3.16322	0.00156034	0.00546169
PSD	375.171	-0.655789	0.12756	-5.14101	2.7326e-07	2.40097e-06		MT1X	116.775	-0.829597	0.248519	-3.33816	0.000843362	0.00315142
PSEN2	108.224	-0.881697	0.248656	-3.54585	0.000391352	0.00188685		MT2A	90.7881	-1.09212	0.282582	-3.8648	0.000111179	0.000505432
PSMB10	223.133	0.619905	0.160553	3.86106	0.000112896	0.000618333		MTARC1	482.165	-2.12872	0.217431	-9.79032	1.23901e-22	2.67646e-21
PSMB9	83.0267	-1.42616	0.295957	-4.81882	1.44412e-06	1.1301e-05		MTCL1	146.481	-1.35954	0.21465	-6.33374	2.39285e-10	2.32648e-09
PSMC3IP	251.225	-0.61023	0.15485	-3.94079	8.12138e-05	0.000458691		MTFR2	172.376	-0.785572	0.186883	-4.20356	2.62754e-05	0.000132526
PSPN	67.186	-0.904075	0.37267	-2.42594	0.0152689	0.0456318		MTHFR	379.396	0.59043	0.117911	5.00743	5.51606e-07	3.63698e-06
PSTK	63.9342	0.957825	0.330012	2.90239	0.00370328	0.0136336		MTRF1	147.189	-0.959478	0.209201	-4.58639	4.50976e-06	2.60034e-05
PSTPIP2	882.225	0.634278	0.081851	7.74918	9.24898e-15	1.88471e-13		MT-RNR1	14290.7	1.06919	0.0283813	37.6724	0	0
PTGES3L	26.1402	-2.42895	0.628751	-3.86314	0.00011194	0.000614414		MT-RNR2	69302.3	1.09767	0.0179933	61.0045	0	0
PTGIS	121.726	-0.623338	0.230317	-2.70643	0.00680108	0.023139		MUC5B	24.1697	-2.15104	0.664702	-3.2361	0.00121175	0.00435108
PTP4A1	1758.95	0.890198	0.0595345	14.9526	1.497e-50	1.38743e-48		MUC6	50.7546	-1.20268	0.392315	-3.06559	0.0021724	0.007374
PTP4A3	93.3082	-2.05478	0.291837	-7.04083	1.91099e-12	3.19224e-11		MVB12B	524.024	0.613009	0.102029	6.00816	1.87641e-09	1.66694e-08
PTPRD	2850.79	0.761901	0.0481061	15.8379	1.70361e-56	1.83287e-54		MXD4	2290.81	1.26464	0.0494563	25.5708	3.22511e-144	4.64244e-142
PTPRK	2049.8	0.669301	0.0560475	11.9417	7.17575e-33	4.11936e-31		MXRA8	155.159	-1.2149	0.208702	-5.8212	5.84283e-09	4.92688e-08
PTPRN2	116.569	-0.65394	0.23585	-2.77269	0.00555948	0.0194791		MYC	6833.26	-0.651287	0.0291675	-22.3292	1.92304e-110	2.11352e-108
PURPL	17.1792	2.41584	0.755687	3.19688	0.00138923	0.00576253		MYEF2	146.251	-2.50746	0.242603	-10.3356	4.86149e-25	1.15105e-23
PVT1	204.878	0.936908	0.171931	5.44931	5.05651e-08	5.00607e-07		MYL12B	5195.57	0.61142	0.0327355	18.6776	7.53871e-78	5.89542e-76
PWWP2B	269.492	-1.07466	0.150471	-7.14198	9.19959e-13	1.58495e-11		MYL3	28.2993	-1.66072	0.562249	-2.95371	0.00313974	0.0101764
PXDC1	68.9129	-2.58144	0.372252	-6.93465	4.07221e-12	6.62973e-11		MYLK	32.9256	-2.6787	0.62458	-4.2888	1.79643e-05	9.33271e-05
PXYLP1	74.5296	-1.18062	0.311845	-3.78592	0.000153142	0.00081469		MYT1	74.1834	-3.17507	0.395555	-8.02689	9.99769e-16	1.45069e-14
PYCARD	110.371	-0.721527	0.260225	-2.77271	0.00555921	0.0194791		N4BP2	627.187	0.723026	0.099206	7.28813	3.14287e-13	3.86409e-12
PYGL	85.5014	-1.20807	0.288657	-4.18513	2.85e-05	0.000175952		N4BP2L1	19.6446	-3.96493	0.940964	-4.21369	2.51236e-05	0.000127189
RAB11FIP4	69.9197	-1.1194	0.332371	-3.36792	0.000757377	0.00338925		N4BP3	79.9339	-0.95178	0.319684	-2.97725	0.00290845	0.00951832
RAB26	56.5569	-2.28834	0.395484	-5.78616	7.20124e-09	8.03417e-08		NAAA	246.052	-0.606114	0.152239	-3.98134	6.85275e-05	0.000323655
RAB36	98.8869	-1.1833	0.273016	-4.33418	1.46305e-05	9.52561e-05		NACAD	187.017	-1.7884	0.196892	-9.08313	1.05499e-19	1.96345e-18
RAB40B	527.534	0.752402	0.10898	6.90403	5.05486e-12	8.15189e-11		NAGPA	100.568	-0.87749	0.267064	-3.28569	0.00101734	0.0037304
RAB42	87.027	-0.789905	0.314342	-2.51288	0.0119749	0.0373547		NAGS	116.539	-0.781034	0.243771	-3.20397	0.00135548	0.00479831
RABGAP1L	468.052	0.611371	0.114168	5.355	8.55572e-08	8.1555e-07		NANOS1	195.718	-1.75714	0.192633	-9.12171	7.39454e-20	1.39213e-18
RAD18	419.761	-0.884711	0.12239	-7.22864	4.8785e-13	8.58761e-12		NAPRT	606.23	-0.989926	0.104941	-9.43315	3.97943e-21	7.93253e-20
RAD51AP1	673.604	-0.699176	0.103908	-6.7288	1.71073e-11	2.60332e-10		NAT16	39.1354	-1.647	0.473779	-3.4763	0.000508374	0.00199643
RAD54L	335.132	-0.775314	0.132267	-5.86172	4.58103e-09	5.26357e-08		NAT8L	170.953	-3.19286	0.251032	-12.7189	4.64183e-37	1.60058e-35
RAMP2	51.6031	-2.0289	0.420368	-4.82647	1.38974e-06	1.08976e-05		NBEA	29.6004	-2.49776	0.636469	-3.9244	8.69477e-05	0.000402359
RAP2A	563.754	0.608955	0.101851	5.97889	2.24667e-09	2.70963e-08		NBEAL2	239.982	-1.46328	0.176141	-8.30747	9.77677e-17	1.50453e-15
RASD2	10.8889	-6.75284	1.67828	-4.02367	5.72992e-05	0.000332033		NBL1	540.453	-2.01161	0.122823	-16.3781	2.73997e-60	1.55291e-58
RASGEF1B	95.679	0.697113	0.260939	2.67156	0.00754995	0.0252333		NBN	2017.07	0.605656	0.0514756	11.7659	5.85046e-32	1.76556e-30
RASGRF1	231.902	0.845402	0.17289	4.88982	1.00931e-06	8.07917e-06		NBR1	2025.07	0.64273	0.0506085	12.7	5.91028e-37	2.0282e-35
RASGRP2	59.1605	-1.95613	0.386347	-5.06313	4.12428e-07	3.50952e-06		NCAM1	3359.54	0.62468	0.0406491	15.3676	2.69984e-53	1.32276e-51
RASL10A	18.2115	-1.92093	0.749069	-2.56442	0.0103347	0.0330778		NCOA2	1344.64	0.586735	0.064349	9.11801	7.6513e-20	1.43548e-18
RASL10B	213.69	-0.77819	0.167246	-4.65295	3.27215e-06	2.40067e-05		NCR3LG1	100.895	-1.17155	0.272388	-4.30102	1.7001e-05	8.86059e-05
RASL11B	173.948	0.740635	0.188581	3.92742	8.58637e-05	0.000482474		NDC1	953.03	-0.613891	0.0754986	-8.13115	4.25234e-16	6.29378e-15
RBM20	1295.3	0.78953	0.0680426	11.6035	3.9576e-31	2.05702e-29		NDRG1	1835.51	1.14449	0.0550541	20.7885	5.50238e-96	5.20359e-94
RCBTB2	48.7331	0.955791	0.385895	2.47681	0.0132561	0.0406672		NDRG4	164.273	-2.42981	0.225328	-10.7834	4.12299e-27	1.07475e-25
RECK	782.734	0.727242	0.0859659	8.45967	2.68145e-17	6.6971e-16		NDUFA6-DT	413.55	0.746023	0.114757	6.5009	7.98425e-11	8.06657e-10
RECQL	1024.6	-0.632404	0.078076	-8.09986	5.50241e-16	1.25229e-14		NDUFA7	347.47	-0.668326	0.130321	-5.12829	2.92382e-07	2.0118e-06
REEP6	75.5688	-0.918347	0.311994	-2.94348	0.00324546	0.012137		NDUFAF8	794.99	0.72009	0.0810706	8.88227	6.55121e-19	1.15828e-17
RELB	143.145	-0.850781	0.234037	-3.63524	0.000277721	0.00139177		NECAB3	888.96	0.650071	0.0793103	8.19654	2.47395e-16	3.71572e-15
RETSAT	1298.1	0.729984	0.0702939	10.3847	2.90956e-25	1.16269e-23		NEGR1	68.2644	1.09945	0.350511	3.13671	0.00170858	0.00593968
REX1BD	594.09	0.659864	0.100803	6.54607	5.90706e-11	8.57359e-10		NEIL1	44.959	-1.85019	0.441853	-4.18734	2.82246e-05	0.000141611
RFC3	950.006	-0.789137	0.0811821	-9.72057	2.46396e-22	8.36821e-21		NELL1	76.2222	-0.900163	0.306515	-2.93676	0.00331659	0.0106742
RFC4	893.084	-0.585714	0.0810467	-7.22688	4.94229e-13	8.68996e-12		NELL2	54.6757	0.984219	0.381857	2.57745	0.00995311	0.0280536
RFC5	569.82	-0.700913	0.107349	-6.52931	6.60737e-11	9.52713e-10		NEMP1	1011.8	-0.688421	0.0798888	-8.61724	6.85851e-18	1.13375e-16
RFLNB	799.018	-0.739562	0.0907453	-8.14986	3.64332e-16	8.37854e-15		NEXN	231.553	0.802557	0.156619	5.12427	2.98691e-07	2.05174e-06
RFTN2	50.0576	0.902565	0.375863	2.40131	0.0163364	0.0485016		NFATC2	251.363	-1.22358	0.157477	-7.76992	7.85375e-15	1.08079e-13
RFWD3	909.097	-0.631682	0.0804374	-7.85309	4.05898e-15	8.47319e-14		NFIB	1019.24	0.721583	0.0721583	10	1.52398e-23	3.42863e-22
RFX3	236.727	0.629488	0.163309	3.85457	0.000115934	0.000633396		NFKBIB	364.776	-0.61071	0.124059	-4.92272	8.5349e-07	5.45272e-06
RFXAP	122.902	-0.793095	0.227729	-3.48263	0.000496512	0.00232813		NGFR	98.3703	-2.872	0.321547	-8.93183	4.19027e-19	7.55643e-18
RGS9	118.121	-1.50945	0.248162	-6.08252	1.1831e-09	1.47504e-08		NHLRC3	186.7	-0.80377	0.1786	-4.50039	6.78292e-06	3.78364e-05
RHBDF1	749.925	0.744922	0.0886428	8.40364	4.32846e-17	1.05872e-15		NHLRC4	28.0225	-1.81053	0.586479	-3.08712	0.00202107	0.00691518
RHBDL3	35.1067	-2.71171	0.549887	-4.93139	8.16448e-07	6.66015e-06		NINJ1	914.332	0.97741	0.0853808	11.4476	2.41611e-30	7.00543e-29
RHOC	2617.64	0.624096	0.0496867	12.5606	3.47611e-36	2.17398e-34		NIPSNAP3B	48.0454	-1.38618	0.429976	-3.22386	0.00126477	0.00452148
RHPN1-AS1	10.9596	-2.48944	1.00388	-2.47981	0.0131452	0.0403911		NKAIN4	121.371	-2.69234	0.283639	-9.49213	2.26359e-21	4.56252e-20
RIPK4	109.61	-1.29326	0.256526	-5.04144	4.62033e-07	3.88648e-06		NKD2	1706.78	-0.860167	0.059188	-14.5328	7.50905e-48	3.33722e-46
RIPOR3	122.721	-0.743173	0.232015	-3.20312	0.00135946	0.00565177		NKILA	66.4049	-1.2325	0.338359	-3.64259	0.000269913	0.00112632
RIPPLY3	103.527	-2.78305	0.306399	-9.08308	1.05541e-19	3.05215e-18		NKPD1	20.7379	-1.87568	0.690696	-2.71564	0.00661469	0.0196126
RNA5-8SN3	131.928	10.6261	1.45876	7.28435	3.23217e-13	5.78894e-12		NKX1-2	474.368	-2.02288	0.123023	-16.4431	9.39218e-61	5.39835e-59
RND2	126.578	-1.96487	0.245955	-7.98874	1.36327e-15	2.96242e-14		NKX2-2	130.951	-0.822104	0.220367	-3.73062	0.000191009	0.000828081
RND3	1271.34	0.775528	0.070543	10.9937	4.0987e-28	1.91087e-26		NKX3-2	213.858	0.960789	0.164153	5.85301	4.82747e-09	4.11118e-08
RNF103-CHMP3	15.3099	7.51753	1.64627	4.5664	4.9617e-06	3.54062e-05		NLGN3	211.058	-1.34155	0.175635	-7.63831	2.20087e-14	2.95862e-13
RNF220	1026.45	-0.65939	0.0761168	-8.66288	4.60008e-18	1.21393e-16		NMB	164.589	-0.711033	0.198205	-3.58736	0.000334037	0.00136863
RNF26	1136.98	-1.02419	0.0741412	-13.8141	2.09495e-43	1.58772e-41		NME5	57.939	-1.21506	0.366592	-3.31448	0.000918143	0.00340271
RNPS1	4006.97	-0.601495	0.0420832	-14.293	2.41992e-46	1.98034e-44		NOP14-AS1	125.363	0.60654	0.221471	2.73869	0.00616852	0.0184545
ROBO3	42.8546	-1.29826	0.432542	-3.00147	0.00268681	0.0102977		NOTUM	547.405	-4.13033	0.167102	-24.7174	6.95404e-135	9.3483e-133
ROR1	449.224	0.851692	0.114644	7.42903	1.094e-13	2.0451e-12		NOVA2	12.9718	-3.32663	1.11804	-2.97543	0.00292579	0.009566
RPL10	38666.9	0.768617	0.0249367	30.8228	1.29822e-208	1.42666e-205		NPB	52.3882	-1.04113	0.389598	-2.67231	0.00753315	0.0220266
RPL10P16	559.113	0.723562	0.123642	5.85209	4.85439e-09	5.55691e-08		NPDC1	59.7754	-2.20495	0.40334	-5.46672	4.58437e-08	3.47319e-07
RPL10P9	82.5859	1.43237	0.32741	4.37484	1.21522e-05	8.03443e-05		NPEPL1	163.611	-0.740685	0.205773	-3.59952	0.000318809	0.00131108
RPL11	8925.42	-0.632619	0.0320097	-19.7634	6.15639e-87	1.39288e-84		NPHP3-ACAD11	23.1288	-7.73228	1.55028	-4.98768	6.11083e-07	3.99834e-06
RPL13A	65955.6	0.743989	0.024092	30.8812	2.13702e-209	2.52908e-206		NPIPA8	18.6429	7.91	1.58512	4.99015	6.03329e-07	3.95237e-06
RPL13AP5	1294.79	0.804131	0.0710341	11.3204	1.04041e-29	5.21391e-28		NPIPB3	133.354	-0.891282	0.221013	-4.03271	5.51374e-05	0.000263551
RPL13AP7	118.562	0.7052	0.229856	3.06801	0.00215492	0.00847697		NPR1	45.7501	-6.25664	1.08882	-5.74626	9.12389e-09	7.53347e-08
RPL14P1	335.004	0.625525	0.13229	4.72843	2.26266e-06	1.71399e-05		NPR2	353.316	-0.825773	0.128334	-6.43458	1.23819e-10	1.23183e-09
RPL17	17993.9	-0.595007	0.0305231	-19.4937	1.24281e-84	2.65564e-82		NPTX1	194.936	-2.36862	0.203322	-11.6496	2.30475e-31	6.85358e-30
RPL18	9537.66	-0.727522	0.0373419	-19.4827	1.53926e-84	3.24405e-82		NPTX2	559.211	-1.95455	0.110786	-17.6425	1.16183e-69	7.97395e-68
RPL18A	33937	0.686202	0.0304295	22.5506	1.32582e-112	5.09944e-110		NPTXR	22.5843	-4.1764	0.921997	-4.52973	5.90601e-06	3.33567e-05
RPL21	14166.8	0.670683	0.0287101	23.3605	1.07698e-120	4.87332e-118		NR2E1	10.7314	-4.10546	1.35668	-3.02612	0.00247718	0.00826878
RPL22L1	1021.67	-1.86911	0.0842443	-22.1867	4.61243e-109	1.65029e-106		NR2F1	5261.81	0.650881	0.0355791	18.2939	9.25459e-75	6.87375e-73
RPL23	12080.2	-0.630068	0.030661	-20.5495	7.77142e-94	2.0976e-91		NR4A1	180.004	-0.967539	0.186803	-5.17946	2.22528e-07	1.5495e-06
RPL23AP42	970.716	0.685024	0.096259	7.11646	1.10734e-12	1.89294e-11		NRARP	955.69	-0.691224	0.0811909	-8.51356	1.68679e-17	2.72195e-16
RPL23AP53	33.2379	1.17909	0.477646	2.46854	0.0135664	0.0414536		NREP	3458.42	0.620153	0.0402926	15.3913	1.8734e-53	9.23417e-52
RPL23AP7	95.2694	0.703622	0.26169	2.68876	0.00717189	0.0242026		NRP1	4888.92	1.18647	0.0343615	34.5289	2.95329e-261	1.00079e-258
RPL23AP82	547.903	0.850269	0.106109	8.01317	1.11791e-15	2.44305e-14		NRXN1	1159.86	0.728316	0.0672898	10.8236	2.66187e-27	7.01751e-26
RPL26	8287.8	-0.608435	0.0339089	-17.9432	5.42304e-72	8.26075e-70		NRXN2	350.06	-2.21283	0.144934	-15.2678	1.25269e-52	6.04635e-51
RPL27	9692.9	-0.711753	0.0318755	-22.3291	1.92717e-110	7.05942e-108		NSG1	333.323	-0.914331	0.134638	-6.79103	1.11333e-11	1.21215e-10
RPL27A	18806.9	0.885379	0.0282639	31.3255	2.10043e-215	2.69292e-212		NT5DC1	181.409	-0.689882	0.186632	-3.69647	0.000218615	0.000937267
RPL28	21236.8	0.690641	0.0312444	22.1044	2.86539e-108	1.00191e-105		NT5E	230.21	-0.751638	0.161019	-4.668	3.04148e-06	1.80163e-05
RPL29	7937.98	-0.759845	0.0378953	-20.0512	1.97088e-89	4.52567e-87		NTSR1	1342.23	-0.944647	0.0645847	-14.6265	1.90384e-48	8.6022e-47
RPL31	12485.3	-0.640314	0.0311623	-20.5477	8.06587e-94	2.13954e-91		NUAK1	1019.22	-0.738933	0.0746498	-9.89867	4.2186e-23	9.33602e-22
RPL32P29	60.914	2.38754	0.379908	6.28452	3.28877e-10	4.35812e-09		NUDT14	78.9725	-1.09902	0.302554	-3.63247	0.000280722	0.00116796
RPL34	3611.81	-0.656425	0.0433439	-15.1446	8.2291e-52	7.86365e-50		NUP107	5445.96	-0.691383	0.0336813	-20.5272	1.23038e-93	1.1307e-91
RPL36	5696.24	-0.985748	0.0399207	-24.6927	1.2824e-134	7.04633e-132		NXPH3	183.168	-1.24221	0.186548	-6.65891	2.7586e-11	2.88393e-10
RPL38	4766.26	-0.87574	0.0410246	-21.3467	4.1832e-101	1.21431e-98		OAS3	368.811	-0.880666	0.125695	-7.00637	2.44578e-12	2.79768e-11
RPL6	12754.6	-0.70586	0.0293504	-24.0494	8.47117e-128	4.20416e-125		ODF3B	43.823	-1.47799	0.486858	-3.03578	0.00239918	0.00803161
RPL6P27	92.8066	-0.827202	0.281014	-2.94364	0.0032438	0.0121337		OGDHL	16.3056	-5.75733	1.592	-3.61641	0.000298722	0.00123513
RPL7	23091	-0.928985	0.0257862	-36.0264	3.228e-284	8.27714e-281		OGFRL1	315.99	-1.28471	0.139199	-9.22929	2.72419e-20	5.23161e-19
RPL7AP66	88.1397	-0.736643	0.299303	-2.46119	0.0138476	0.0421356		OLFML2A	193.958	-1.85658	0.191202	-9.71001	2.73316e-22	5.75131e-21
RPL7L1	3304.77	-0.737385	0.0450623	-16.3637	3.47482e-60	4.05e-58		OLMALINC	199.97	-1.1322	0.186834	-6.05992	1.3619e-09	1.23177e-08
RPL7P1	525.423	-1.00261	0.12376	-8.10122	5.44098e-16	1.24014e-14		ONECUT2	17.1669	-2.44263	0.813206	-3.00371	0.00266714	0.00883757
RPL7P9	292.252	-1.08545	0.158574	-6.84506	7.6446e-12	1.20258e-10		ONECUT3	1387.93	-0.64857	0.0682594	-9.50154	2.06803e-21	4.17871e-20
RPL8	34409.5	-0.610605	0.0259784	-23.5043	3.6859e-122	1.71841e-119		OPLAH	666.997	-1.14608	0.0929685	-12.3276	6.43348e-35	2.09714e-33
RPLP0	53256.1	0.871568	0.0272095	32.0318	3.93368e-225	5.50178e-222		OR2B6	16.1735	4.18625	1.00459	4.16714	3.08441e-05	0.000154041
RPLP0P6	852.074	0.940386	0.0898654	10.4644	1.25887e-25	5.16472e-24		OSBP2	73.023	-0.78143	0.332095	-2.35303	0.0186211	0.0480854
RPLP1	42303.4	0.705101	0.0262248	26.8868	3.13703e-159	2.0984e-156		OSBPL3	765.204	0.661568	0.0832253	7.94911	1.87851e-15	2.6663e-14
RPP25L	389.462	0.632067	0.119604	5.28467	1.25931e-07	1.16925e-06		OSMR	146.161	-1.23831	0.217682	-5.68862	1.2807e-08	1.03744e-07
RPPH1	33.3479	1.7318	0.500326	3.46135	0.000537483	0.00249222		OSR1	673.639	0.64976	0.0912871	7.11776	1.09698e-12	1.30055e-11
RPRM	904.199	0.691125	0.085669	8.06738	7.18204e-16	1.61308e-14		OTUD6B	322.347	-0.60733	0.130637	-4.64898	3.3358e-06	1.96595e-05
RPRML	34.9816	-1.68941	0.509622	-3.31502	0.000916361	0.00401201		OTULINL	20.4405	-2.55633	0.78693	-3.24848	0.00116023	0.00418918
RPS10	11944.4	-0.61915	0.0308397	-20.0764	1.18792e-89	2.76911e-87		P2RX2	17.1916	-2.26546	0.808187	-2.80313	0.00506086	0.0155438
RPS12	17223.3	0.801428	0.0289426	27.6903	9.13944e-169	7.40054e-166		P2RX5	241.772	-1.14339	0.163423	-6.99649	2.62452e-12	2.99792e-11
RPS15	10130.9	-0.892146	0.0350207	-25.4748	3.75023e-143	2.40405e-140		P2RX5-TAX1BP3	82.1505	-1.43511	0.301551	-4.75909	1.94467e-06	1.18427e-05
RPS15P4	111.788	-0.786717	0.251448	-3.12875	0.00175553	0.0070778		P3H1	2224.4	0.599559	0.0495446	12.1014	1.03845e-33	3.27353e-32
RPS16	26297.4	0.585748	0.0258563	22.654	1.27406e-113	5.02598e-111		P4HA2	1117.6	0.916453	0.071373	12.8403	9.74546e-38	3.4687e-36
RPS17	13645.1	-1.01185	0.0293426	-34.484	1.39549e-260	2.6837e-257		PABPC1L	250.435	-0.590244	0.150387	-3.92484	8.67862e-05	0.00040184
RPS19	29520.9	0.928382	0.032307	28.7362	1.34632e-181	1.29457e-178		PABPC4L	10.3066	-2.57595	1.06689	-2.41446	0.0157587	0.0415539
RPS20	33506.4	0.800561	0.0235672	33.9693	6.33933e-253	1.08367e-249		PABPC5	15.9638	-2.52724	0.853399	-2.96138	0.00306267	0.00996148
RPS20P14	92.2941	0.884686	0.267551	3.30661	0.000944322	0.0041185		PACRGL	245.932	-0.64063	0.152327	-4.20561	2.6038e-05	0.000131369
RPS21	12485.9	0.783214	0.0315467	24.8271	4.56611e-136	2.70191e-133		PACSIN1	44.6188	-1.18778	0.445106	-2.66854	0.0076181	0.0222351
RPS23	14904	0.620623	0.0282776	21.9475	9.15672e-107	3.06253e-104		PADI2	18.0641	-2.95418	0.841653	-3.50997	0.000448159	0.00178495
RPS23P8	650.031	0.682439	0.106897	6.38409	1.72421e-10	2.36426e-09		PAIP2B	129.633	-0.756147	0.222185	-3.40323	0.000665947	0.00254998
RPS24	19552.2	-0.626792	0.0305867	-20.4923	2.52183e-93	6.36039e-91		PAK6	34.5355	-2.64131	1.10653	-2.38703	0.0169851	0.044361
RPS27	17683.6	0.590928	0.0275011	21.4874	2.04083e-102	6.03812e-100		PAN2	694.839	-0.660962	0.0929617	-7.11004	1.16006e-12	1.37233e-11
RPS27L	2006.94	1.29241	0.0562846	22.962	1.11828e-116	4.7791e-114		PANX2	13.5575	-2.728	0.947027	-2.88059	0.00396931	0.0125417
RPS28	12974.9	0.732583	0.0336366	21.7793	3.64485e-105	1.16825e-102		PAPLN	94.5813	-1.09407	0.271967	-4.02281	5.75076e-05	0.000273995
RPS28P7	678.447	0.73646	0.0933871	7.8861	3.1177e-15	6.57967e-14		PAQR5	13.6843	-3.39329	1.14227	-2.97065	0.00297169	0.00969463
RPS29	6784.36	0.689268	0.039098	17.6292	1.46941e-69	2.09323e-67		PAQR9	29.0036	-2.357	0.59683	-3.9492	7.84123e-05	0.00036651
RPS4X	19589.6	-0.632513	0.0299664	-21.1074	6.80354e-99	1.93838e-96		PARD6G	2312.41	0.934194	0.0519268	17.9906	2.30866e-72	1.62566e-70
RPS5	51193.4	0.858378	0.0255957	33.5361	1.43705e-246	2.2109e-243		PARP12	237.715	-0.75516	0.162548	-4.64576	3.3882e-06	1.99451e-05
RPS6KL1	10.1446	-2.69511	1.09395	-2.46364	0.0137533	0.0419413		PARP3	60.6943	-0.890562	0.356882	-2.49539	0.0125817	0.0342632
RPSA	30287.3	0.845521	0.0313607	26.9611	4.22359e-160	2.95363e-157		PARP9	197.287	-0.748444	0.173905	-4.30376	1.67924e-05	8.75744e-05
RPSAP15	11.4244	2.42045	0.970474	2.49409	0.012628	0.0390202		PATJ	56.672	-0.899773	0.380229	-2.36639	0.0179623	0.0466138
RPSAP58	1450.33	0.762436	0.0788912	9.66439	4.27155e-22	1.42555e-20		PAX2	151.23	-2.78222	0.259272	-10.7309	7.28802e-27	1.86394e-25
RRAGD	66.1579	-2.50984	0.373144	-6.7262	1.74149e-11	2.64489e-10		PBK	1129.69	-0.605956	0.0689932	-8.78284	1.59401e-18	2.75539e-17
RRM2	3463.51	-0.70991	0.0444958	-15.9545	2.65003e-57	2.95439e-55		PBXIP1	849.778	0.771972	0.0804846	9.59156	8.67625e-22	1.79324e-20
RSPO2	842.31	1.18242	0.0843381	14.02	1.17687e-44	9.19092e-43		PCAT7	250.909	0.777391	0.155107	5.01197	5.38749e-07	3.55653e-06
RTEL1	394.88	-0.648046	0.120102	-5.39579	6.82237e-08	6.62222e-07		PCBP3	570.273	-0.638883	0.0999379	-6.3928	1.62875e-10	1.6008e-09
RTKN2	44.2247	-2.88797	0.539461	-5.35344	8.62989e-08	8.22111e-07		PCDH1	169.817	-1.3342	0.200782	-6.64502	3.03175e-11	3.15915e-10
RTL8A	1219.36	0.61871	0.0698939	8.85213	8.5864e-19	2.37167e-17		PCDH11X	272.054	1.07989	0.146655	7.36353	1.79116e-13	2.24461e-12
RTN4IP1	136.037	-1.09588	0.244329	-4.48528	7.2817e-06	5.03049e-05		PCDH18	571.042	0.864561	0.0987671	8.75353	2.06785e-18	3.53688e-17
RTN4R	90.9087	-1.10526	0.278247	-3.97221	7.12076e-05	0.000406504		PCDH20	967.477	0.910469	0.0757113	12.0255	2.60884e-33	8.11385e-32
RTN4RL2	198.737	-1.96306	0.189832	-10.341	4.59615e-25	1.79928e-23		PCDH9	1546.61	0.941873	0.0674617	13.9616	2.67394e-44	1.09008e-42
RTTN	436.994	-0.675357	0.12021	-5.61814	1.93024e-08	2.03403e-07		PCDHB2	160.707	0.597859	0.197607	3.0255	0.00248223	0.00828395
RUNX3	720.941	-1.23081	0.0931175	-13.2178	6.92889e-40	4.80185e-38		PCGF5	94.0067	-1.27498	0.275446	-4.62877	3.67842e-06	2.15382e-05
RWDD2B	281.26	1.15893	0.1457	7.95421	1.80284e-15	3.86304e-14		PCSK9	191.336	-1.05906	0.182797	-5.79365	6.88744e-09	5.7748e-08
S100A10	2712.65	0.677315	0.0483781	14.0005	1.54883e-44	1.19742e-42		PDCD4	667.413	0.66856	0.093438	7.15512	8.36008e-13	9.97689e-12
SALL1	599.497	0.642086	0.107398	5.97856	2.25125e-09	2.71226e-08		PDE4C	24.9831	1.8321	0.59055	3.10236	0.00191982	0.00660485
SAMD10	12.1051	-2.64714	1.00513	-2.63362	0.00844793	0.0278192		PDGFA	634.864	-0.809896	0.0931465	-8.69486	3.47245e-18	5.84104e-17
SAMD11	2625.75	1.0955	0.059417	18.4375	6.57669e-76	1.12425e-73		PDGFB	35.3271	-1.90619	0.654602	-2.91199	0.00359133	0.0114812
SAMD9	23.0656	-2.58537	0.668275	-3.86871	0.000109411	0.000601606		PDGFRB	198.6	-0.782092	0.173319	-4.51244	6.40872e-06	3.59835e-05
SAMHD1	521.364	-1.49944	0.112262	-13.3566	1.08368e-40	7.75459e-39		PDIA2	16.382	-3.68681	0.992558	-3.71445	0.000203643	0.000878403
SAPCD2	332.061	-0.886613	0.141672	-6.2582	3.89439e-10	5.1035e-09		PFAS	1716.72	-0.614129	0.0670385	-9.16084	5.14926e-20	9.76199e-19
SARM1	141.98	-1.41728	0.217798	-6.5073	7.65155e-11	1.0971e-09		PGAP1	585.634	0.872934	0.0952165	9.16789	4.82378e-20	9.16631e-19
SAT1	317.54	0.870747	0.143744	6.05761	1.38156e-09	1.71137e-08		PGAP3	471.594	0.807068	0.108026	7.47105	7.95558e-14	1.02378e-12
SAT2	812.91	0.68266	0.0866485	7.8785	3.31339e-15	6.964e-14		PGGHG	245.692	-2.77441	0.190509	-14.5632	4.81728e-48	2.15862e-46
SBK1	168.111	-1.38382	0.199836	-6.92479	4.36623e-12	7.0934e-11		PHF19	384.644	-0.788938	0.12452	-6.33583	2.36063e-10	2.29791e-09
SCAMP5	207.08	-1.81403	0.187675	-9.66583	4.21178e-22	1.40866e-20		PHF21B	110.935	-1.95472	0.268024	-7.29307	3.0296e-13	3.73612e-12
SCARA3	23.67	-5.40356	1.15283	-4.68722	2.76938e-06	2.06529e-05		PHKA1	15.1998	-2.22672	0.899865	-2.47451	0.0133421	0.0360312
SCN1B	31.0965	-3.54043	0.662367	-5.34513	9.03545e-08	8.5703e-07		PHLDA1	566.784	0.877099	0.106497	8.23592	1.7818e-16	2.69608e-15
SCO2	292.337	0.731514	0.153384	4.76917	1.84983e-06	1.42441e-05		PHLDA2	213.388	-3.10685	0.220357	-14.0992	3.84264e-45	1.59044e-43
SCRT1	21.0345	-2.05635	0.693953	-2.96323	0.00304425	0.0114794		PHLDA3	1728.55	2.11826	0.0617384	34.3103	5.51215e-258	1.82981e-255
SDHAF4	407.679	0.785775	0.118509	6.63052	3.34517e-11	4.9391e-10		PHLDB3	352.637	0.846159	0.129757	6.52111	6.97871e-11	7.0903e-10
SEC11C	156.944	-2.42031	0.248421	-9.7428	1.98027e-22	6.74037e-21		PHOSPHO1	36.393	-1.21869	0.473561	-2.57347	0.0100685	0.0283298
SECTM1	416.548	1.11011	0.127446	8.71046	3.0264e-18	8.12587e-17		PHPT1	1693.16	1.23445	0.0593164	20.8113	3.41591e-96	3.24931e-94
SELENOV	35.0266	-1.40232	0.475069	-2.95182	0.0031591	0.0118536		PI4KB	2092.85	0.606619	0.0502013	12.0837	1.28757e-33	4.04317e-32
SELENOW	1535.98	0.876826	0.06839	12.821	1.25119e-37	8.12217e-36		PICK1	140.075	-2.45784	0.250834	-9.79867	1.14077e-22	2.48073e-21
SEMA3B	77.5969	-1.63725	0.323385	-5.06284	4.13047e-07	3.51284e-06		PIDD1	423.165	0.846191	0.116421	7.26836	3.63885e-13	4.4604e-12
SEMA3C	1553.79	1.25365	0.0693319	18.0819	4.42516e-73	7.01867e-71		PIEZO1	2184.7	-0.793016	0.051857	-15.2923	8.59973e-53	4.17562e-51
SEMA4D	42.5377	-1.2918	0.444924	-2.90341	0.00369122	0.0135965		PIF1	268.679	-0.795137	0.151554	-5.24657	1.54957e-07	1.10115e-06
SERTAD1	494.764	0.94563	0.112551	8.40178	4.3975e-17	1.0739e-15		PIGK	473.02	-0.706356	0.107486	-6.57163	4.97667e-11	5.12021e-10
SESN1	589.968	1.47845	0.10309	14.3414	1.20673e-46	9.9815e-45		PIK3CD	143.734	-0.935432	0.212386	-4.4044	1.06077e-05	5.72667e-05
SESN2	886.121	1.13364	0.0837692	13.5329	1.00039e-41	7.32902e-40		PIK3IP1	136.538	1.45195	0.228504	6.35416	2.09564e-10	2.04608e-09
SESN3	473.901	0.756672	0.109542	6.90761	4.92893e-12	7.95715e-11		PIK3R3	1345.66	1.02971	0.0653732	15.7513	6.72657e-56	3.49567e-54
SEZ6	103.058	-0.686327	0.253513	-2.70726	0.00678409	0.0231017		PINK1	457.081	0.95157	0.107984	8.81214	1.22783e-18	2.13603e-17
SEZ6L2	168.188	-2.09896	0.220581	-9.51558	1.80698e-21	5.79175e-20		PITX1	321.244	-1.21606	0.137394	-8.85095	8.67754e-19	1.52264e-17
SF3B3	3868	-0.632942	0.0415117	-15.2473	1.71562e-52	1.72515e-50		PITX2	1389.26	0.94089	0.0618533	15.2116	2.96009e-52	1.42032e-50
SFT2D3	63.0586	1.07969	0.347095	3.11065	0.00186676	0.00747142		PIWIL1	2188.29	-1.38527	0.0537324	-25.781	1.44957e-146	2.14352e-144
SGCE	498.879	-0.948891	0.111079	-8.54247	1.31378e-17	3.33539e-16		PKDCC	162.113	-1.68453	0.210107	-8.01749	1.07932e-15	1.55916e-14
SH3BGR	104.219	0.680902	0.263029	2.58869	0.00963412	0.0311193		PKN1	1593.61	-1.52772	0.0620813	-24.6084	1.02739e-133	1.34771e-131
SH3BGRL	3158.18	0.634633	0.0480685	13.2027	8.46765e-40	5.84192e-38		PKN3	648.886	-0.985155	0.0966836	-10.1895	2.20958e-24	5.10526e-23
SHANK1	342.808	-0.618189	0.12865	-4.80521	1.54589e-06	1.20545e-05		PLAU	48.843	-2.42094	0.451476	-5.36229	8.21742e-08	6.0287e-07
SHC2	84.6949	-2.0189	0.312953	-6.45111	1.11031e-10	1.55434e-09		PLAUR	232.342	-0.950203	0.159059	-5.97389	2.3166e-09	2.03685e-08
SHCBP1	662.651	-0.749605	0.0935388	-8.01384	1.11183e-15	2.43322e-14		PLCB2	53.8795	-1.02454	0.383356	-2.67255	0.0075277	0.0220186
SHD	12.2859	-4.4321	1.29556	-3.42099	0.000623938	0.00284339		PLCH1	10.5252	-6.59625	1.70254	-3.87435	0.00010691	0.000487115
SHISA2	1734.64	0.896144	0.0609942	14.6923	7.22318e-49	6.53698e-47		PLCH2	380.684	-1.62609	0.129014	-12.604	2.00755e-36	6.78895e-35
SHISA7	84.0802	-1.92259	0.309029	-6.22139	4.92768e-10	6.39227e-09		PLD3	3583.25	0.631106	0.0390329	16.1686	8.40189e-59	4.64847e-57
SHISA8	23.4585	-4.7848	0.985503	-4.85518	1.20277e-06	9.51885e-06		PLEKHA2	16.4539	-4.12739	1.0971	-3.76209	0.000168498	0.000737167
SHISAL1	81.3229	-1.83059	0.322002	-5.68501	1.30804e-08	1.40532e-07		PLEKHA5	1400.33	0.738706	0.064331	11.4829	1.6083e-30	4.69671e-29
SHLD1	37.6898	1.62198	0.473058	3.42872	0.000606431	0.00277842		PLEKHG4	425.4	-1.28875	0.120812	-10.6674	1.4461e-26	3.65821e-25
SHMT1	414.766	-0.61397	0.117472	-5.22652	1.72728e-07	1.5641e-06		PLIN2	127.054	-1.12453	0.234815	-4.789	1.67619e-06	1.03276e-05
SHROOM1	18.9729	-2.55947	0.762913	-3.35487	0.000794027	0.00353271		PLIN4	18.4406	2.29319	0.780594	2.93775	0.00330602	0.0106465
SIGIRR	203.158	-0.953872	0.173342	-5.50283	3.73751e-08	3.79048e-07		PLK2	1169.45	1.27553	0.0683818	18.6531	1.19189e-77	9.27619e-76
SIM2	188.337	-1.49757	0.192799	-7.76752	8.00365e-15	1.63745e-13		PLK3	175.449	1.34594	0.197814	6.80407	1.01702e-11	1.11474e-10
SIRPA	375.865	-1.44719	0.13508	-10.7136	8.78805e-27	3.75567e-25		PLOD2	369.777	-0.744937	0.127157	-5.85839	4.67364e-09	3.98645e-08
SIX3	197.172	-0.799748	0.17822	-4.48742	7.20902e-06	4.98475e-05		PLSCR3	842.003	0.680145	0.0805061	8.44836	2.95416e-17	4.6972e-16
SKA3	654.199	-0.591463	0.096959	-6.10013	1.05983e-09	1.32673e-08		PLXNA3	1051.87	0.709162	0.0716703	9.89478	4.38573e-23	9.67956e-22
SKAP2	21.9324	-2.12578	0.667501	-3.18469	0.00144909	0.00598504		PLXNB2	10829.5	1.02304	0.0239109	42.7855	0	0
SLC12A4	609.096	0.843133	0.101519	8.30518	9.96703e-17	2.37373e-15		PLXNB3	49.2453	1.59997	0.411752	3.88575	0.000102015	0.000466642
SLC12A5	26.7629	-1.38513	0.56115	-2.46837	0.013573	0.0414573		PLXND1	670.016	-2.32046	0.105737	-21.9456	9.5304e-107	1.00014e-104
SLC12A8	127.298	-0.908528	0.228321	-3.97917	6.91567e-05	0.000395824		PM20D2	183.729	-0.930598	0.185709	-5.01105	5.41332e-07	3.57213e-06
SLC16A11	35.9732	-1.70888	0.519238	-3.29113	0.000997861	0.00432331		PMP22	765.635	0.719781	0.0856977	8.39907	4.50032e-17	7.07952e-16
SLC16A3	1443.99	-1.0972	0.0706749	-15.5245	2.36686e-54	2.46041e-52		PNMA2	279.661	-3.2664	0.195162	-16.7369	7.0625e-63	4.25477e-61
SLC1A4	28.6708	-1.98587	0.559251	-3.55095	0.00038385	0.00185826		PNMA6A	287.373	-1.06015	0.142855	-7.42119	1.16071e-13	1.47617e-12
SLC25A10	638.493	-0.809674	0.0994135	-8.14451	3.80833e-16	8.74496e-15		PNPT1	1166.97	-0.62596	0.06782	-9.22973	2.71304e-20	5.21634e-19
SLC25A13	246.515	-0.631555	0.16411	-3.84836	0.000118911	0.000648167		PNRC1	968.228	1.28018	0.0804035	15.9219	4.46419e-57	2.37302e-55
SLC25A4	159.375	-1.26459	0.203634	-6.21011	5.29489e-10	6.83405e-09		PODXL2	984.173	-0.781272	0.0753111	-10.3739	3.2587e-25	7.78356e-24
SLC25A6	6679.62	0.683375	0.0365636	18.69	5.96757e-78	1.06757e-75		POLA2	422.626	-0.77628	0.114462	-6.78197	1.18552e-11	1.28644e-10
SLC29A1	1169.71	-0.710873	0.0736038	-9.65811	4.54178e-22	1.51245e-20		POLH	1301.88	1.07266	0.0651053	16.4758	5.4776e-61	3.18209e-59
SLC29A2	319.236	-0.730342	0.137586	-5.30825	1.10685e-07	1.03393e-06		POLQ	388.006	-0.771675	0.124064	-6.21995	4.97312e-10	4.70034e-09
SLC2A13	335.283	0.707428	0.131341	5.3862	7.19611e-08	6.95865e-07		POLR3B	679.295	0.742175	0.0918449	8.08075	6.43707e-16	9.43291e-15
SLC2A4	52.7537	-1.21711	0.379104	-3.2105	0.00132504	0.00553658		POU4F1	70.0402	-0.914109	0.33005	-2.76961	0.00561235	0.0170159
SLC2A6	420.465	0.93968	0.125501	7.48746	7.02212e-14	1.33377e-12		POU6F1	177.292	-0.591742	0.18549	-3.19015	0.00142197	0.00502056
SLC30A1	263.983	0.787806	0.1652	4.7688	1.85327e-06	1.42634e-05		PPARA	288.65	-1.24903	0.145734	-8.57062	1.02926e-17	1.67587e-16
SLC35F2	205.936	-0.777958	0.175665	-4.42864	9.48308e-06	6.41024e-05		PPFIA4	101.197	-0.907374	0.259863	-3.49174	0.000479891	0.00189879
SLC36A4	132.617	-0.61515	0.216349	-2.84332	0.00446459	0.0161125		PPIH	472.861	-0.612304	0.112032	-5.46546	4.61709e-08	3.49472e-07
SLC37A1	135.358	-1.2676	0.222566	-5.6954	1.23085e-08	1.32609e-07		PPM1D	1031.89	1.17458	0.0728498	16.1233	1.75039e-58	9.58648e-57
SLC38A1	1931.38	-0.903567	0.0570475	-15.8389	1.67846e-56	1.81853e-54		PPM1N	48.3575	-2.33978	0.447633	-5.227	1.72283e-07	1.21736e-06
SLC39A10	333.267	0.649284	0.132623	4.8957	9.79541e-07	7.89431e-06		PPP1R10	2177.61	0.757778	0.0507941	14.9186	2.49412e-50	1.14603e-48
SLC41A3	837.955	0.591969	0.0845356	7.0026	2.51262e-12	4.17458e-11		PPP1R14BP3	147.173	0.634071	0.238061	2.66348	0.00773378	0.0225081
SLC45A3	63.9016	-1.13298	0.337887	-3.35313	0.000799027	0.0035519		PPP1R14C	164.859	0.958739	0.190533	5.03187	4.85719e-07	3.22873e-06
SLC45A4	179.793	-0.945904	0.184998	-5.11305	3.17002e-07	2.74765e-06		PPP1R15A	624.867	0.692471	0.0928142	7.46082	8.59826e-14	1.10386e-12
SLC46A1	181.213	-0.925748	0.202478	-4.5721	4.82866e-06	3.44888e-05		PPP1R26	288.104	-1.02312	0.152081	-6.72746	1.72647e-11	1.84029e-10
SLC5A4-AS1	70.0715	1.29089	0.334327	3.86115	0.000112857	0.000618333		PPP1R3B	10.2627	-6.5605	1.7154	-3.82446	0.000131058	0.000587106
SLC6A19	21.5467	-1.97126	0.65309	-3.01836	0.0025415	0.00980222		PPP1R3D	187.533	-0.932263	0.187225	-4.97936	6.37939e-07	4.16067e-06
SLC7A1	1156.64	-0.641485	0.0718501	-8.92811	4.33368e-19	1.2189e-17		PPP2R2C	29.7142	-3.02389	0.641366	-4.71476	2.41992e-06	1.45437e-05
SLC7A5	1397.03	-0.794226	0.0670769	-11.8405	2.4094e-32	1.34306e-30		PPP2R3B	246.007	-0.964013	0.172299	-5.59499	2.20631e-08	1.72787e-07
SLC9A3-AS1	182.035	0.94661	0.189649	4.99137	5.99513e-07	4.95888e-06		PPP4R1L	155.255	0.609247	0.196474	3.10091	0.00192928	0.0066346
SLC9A9	70.4371	0.818129	0.329492	2.483	0.0130282	0.0400878		PRAF2	1010.86	0.619382	0.0772448	8.01843	1.07107e-15	1.54862e-14
SLCO4A1	308.498	-1.23813	0.143271	-8.64191	5.52822e-18	1.444e-16		PRAG1	84.4377	1.10271	0.300994	3.66356	0.000248738	0.00104791
SLIT2	3254.04	0.856887	0.045312	18.9108	9.29193e-80	1.78695e-77		PRCD	91.1524	-0.909703	0.278608	-3.26518	0.00109395	0.00397547
SLX1B	534.641	-0.671078	0.103245	-6.49985	8.04e-11	1.14745e-09		PRCP	713.661	-1.3404	0.0942518	-14.2214	6.74531e-46	2.86473e-44
SMAD9	1266.03	0.750862	0.0688331	10.9084	1.05051e-27	4.79586e-26		PRDM5	44.2706	-1.2695	0.444265	-2.85752	0.00426964	0.0133712
SMCO4	74.9265	-0.83441	0.306078	-2.72613	0.0064081	0.021977		PRELID2	109.128	-0.828503	0.246376	-3.36275	0.000771688	0.0029171
SMIM10L2A	40.75	-1.54618	0.444343	-3.4797	0.000501972	0.00234879		PREX1	859.346	-1.27753	0.0842819	-15.1578	6.72634e-52	3.19914e-50
SMIM14	380.872	0.98173	0.13182	7.44753	9.51063e-14	1.7844e-12		PRKAB2	765.543	0.663254	0.0825566	8.03393	9.43998e-16	1.37221e-14
SMIM4	85.1901	0.851619	0.278922	3.05326	0.00226373	0.00885971		PRKAR1B	531.929	-0.617726	0.102113	-6.04942	1.45369e-09	1.31074e-08
SMOC1	146.846	0.661565	0.212946	3.10673	0.00189167	0.00756322		PRKCH	21.0232	-3.19598	0.790236	-4.04433	5.24719e-05	0.000252219
SMOX	147.21	0.767146	0.206955	3.70682	0.000209877	0.00107812		PRKCZ	114.387	-1.93799	0.276243	-7.01554	2.29063e-12	2.6239e-11
SMPD5	413.85	-0.630509	0.122178	-5.16057	2.46201e-07	2.17565e-06		PRKD1	79.8212	0.75073	0.307214	2.44367	0.0145387	0.038762
SMS	1475.43	-0.634716	0.0689799	-9.20145	3.53146e-20	1.0509e-18		PRKX	315.6	0.638897	0.130509	4.89543	9.80886e-07	6.21062e-06
SMTN	1022.27	0.90116	0.0773514	11.6502	2.28921e-31	1.20615e-29		PRMT2	2076.39	0.870452	0.0506164	17.197	2.79531e-66	1.79718e-64
SNAI2	6945.39	0.630615	0.034402	18.3308	4.70263e-75	7.86413e-73		PROCR	196.895	-0.679634	0.178959	-3.7977	0.000146046	0.000646767
SNCB	19.3387	-1.78167	0.702011	-2.53796	0.0111501	0.0352393		PRPF3	1027.95	0.663191	0.071961	9.21598	3.08453e-20	5.91663e-19
SNHG15	342.609	-0.948855	0.131723	-7.20342	5.87208e-13	1.02545e-11		PRPH	290.931	-2.76513	0.190262	-14.5333	7.45389e-48	3.32178e-46
SNHG17	378.814	-0.888213	0.126344	-7.03012	2.06359e-12	3.43969e-11		PRR16	111.024	1.37046	0.24962	5.49017	4.01546e-08	3.0679e-07
SNHG29	10224.6	1.12189	0.031603	35.4994	5.02721e-276	1.10491e-272		PRR19	89.9284	0.695964	0.269753	2.58	0.00988001	0.0278717
SNHG32	2695.27	1.10417	0.0512448	21.547	5.65306e-103	1.70534e-100		PRR35	77.0685	-3.74195	0.911447	-4.1055	4.03444e-05	0.000197307
SNHG5	3249.79	0.605997	0.0463685	13.0692	4.94018e-39	3.30455e-37		PRR36	18.6632	-1.81074	0.715003	-2.5325	0.0113254	0.0313457
SNHG6	2990.53	0.617158	0.0459041	13.4445	3.31672e-41	2.41837e-39		PRRT4	367.796	-1.26336	0.130659	-9.66915	4.07757e-22	8.53614e-21
SNHG8	415.912	1.26314	0.122358	10.3233	5.52813e-25	2.14232e-23		PRSS12	48.3762	-1.10354	0.402936	-2.73874	0.00616757	0.0184545
SNORD3A	127.497	1.30896	0.457836	2.85902	0.00424957	0.0154202		PRSS56	1170.9	-1.13238	0.0724608	-15.6275	4.72765e-55	2.40312e-53
SNORD3D	27.7035	1.66496	0.621889	2.67727	0.00742253	0.0249064		PRXL2A	612.981	-1.86519	0.11663	-15.9924	1.44426e-57	7.80477e-56
SNRPB	2747.31	-0.79048	0.0521693	-15.1522	7.3252e-52	7.04364e-50		PSEN2	200.37	-0.708242	0.179895	-3.93697	8.25161e-05	0.000383378
SNX10	32.4052	-1.97372	0.517275	-3.81561	0.000135846	0.000731694		PSMB8	38.5961	-2.22569	0.521195	-4.27036	1.95159e-05	0.000100808
SNX32	29.3109	2.0776	0.593749	3.49912	0.000466797	0.00221042		PSMB9	141.772	-1.33638	0.217304	-6.14982	7.75729e-10	7.19115e-09
SOHLH1	20.2644	-1.97319	0.676986	-2.91467	0.00356063	0.0131904		PSMC1P1	86.2026	-0.80445	0.291182	-2.76271	0.00573244	0.0173251
SORT1	103.599	-1.61464	0.265427	-6.08319	1.17816e-09	1.47007e-08		PSTK	62.5044	0.887201	0.345683	2.56651	0.0102727	0.0288543
SOX13	157.699	-1.26492	0.203797	-6.20678	5.40828e-10	6.96288e-09		PSTPIP2	1220.46	0.790446	0.0709763	11.1368	8.30891e-29	2.33022e-27
SOX18	1219.37	-1.31108	0.0725073	-18.0821	4.41103e-73	7.01867e-71		PTER	186.388	-1.15824	0.183106	-6.3255	2.52419e-10	2.44541e-09
SOX2	290.236	0.72697	0.140978	5.15663	2.51429e-07	2.21929e-06		PTGDS	26.5566	-1.3762	0.573225	-2.4008	0.0163592	0.0429121
SOX3	40.1808	-1.45165	0.474513	-3.05924	0.002219	0.00869792		PTGER2	18.1919	-2.53859	0.82991	-3.05887	0.00222171	0.00751628
SOX4	2703.03	0.623962	0.0488106	12.7833	2.03176e-37	1.31339e-35		PTGFRN	3481.11	0.746373	0.0401454	18.5918	3.74669e-77	2.88833e-75
SOX9	404.611	0.754347	0.121495	6.20887	5.33653e-10	6.87626e-09		PTGIS	227.124	-0.679799	0.163328	-4.16218	3.1523e-05	0.000157142
SP2-AS1	64.5407	0.88514	0.330342	2.67946	0.00737403	0.0247814		PTP4A1	1856.01	1.01865	0.0578739	17.6012	2.413e-69	1.64225e-67
SP5	307.353	-1.36313	0.150522	-9.05602	1.353e-19	3.89082e-18		PTP4A3	290.865	-2.72685	0.176164	-15.4791	4.80295e-54	2.38914e-52
SPA17	141.612	-1.15561	0.214601	-5.38491	7.248e-08	7.00003e-07		PTPN21	290.132	-0.635739	0.145313	-4.37497	1.21449e-05	6.4898e-05
SPAG1	41.298	-1.42069	0.437656	-3.24614	0.00116982	0.00495393		PTPRD	3496.81	0.589648	0.040049	14.7232	4.57655e-49	2.07939e-47
SPAG16	78.8092	-1.52511	0.306869	-4.9699	6.69883e-07	5.51721e-06		PTPRJ	165.285	-0.622747	0.191669	-3.24907	0.00115783	0.00418238
SPDL1	320.908	-0.615712	0.137674	-4.47224	7.7405e-06	5.3093e-05		PTPRN2	263.814	-1.0997	0.163119	-6.74171	1.56534e-11	1.67402e-10
SPEF2	28.2389	-2.7921	0.611833	-4.5635	5.03088e-06	3.58002e-05		PURPL	24.067	2.62212	0.643654	4.0738	4.6253e-05	0.000224516
SPHK1	1203.96	-0.703271	0.0717364	-9.80355	1.08694e-22	3.7834e-21		PVT1	231.821	0.664661	0.156363	4.25076	2.13051e-05	0.00010946
SPINT1	33.3973	-4.26575	0.728682	-5.85407	4.7969e-09	5.49518e-08		PWWP2B	527.163	-0.903967	0.103457	-8.73761	2.38103e-18	4.05124e-17
SPOCK1	138.798	0.838527	0.220416	3.80429	0.00014221	0.000762867		PXDC1	124.815	-2.53791	0.266818	-9.51178	1.87435e-21	3.80626e-20
SPOCK2	211.987	-1.37592	0.173427	-7.9337	2.12708e-15	4.53886e-14		PXYLP1	98.3042	-1.41299	0.307047	-4.60188	4.18691e-06	2.43056e-05
SPR	180.921	-2.35252	0.209866	-11.2096	3.65748e-29	1.79205e-27		PYCARD	173.95	-1.22763	0.205667	-5.96901	2.38699e-09	2.09648e-08
SPRN	66.6118	-1.25814	0.354649	-3.54757	0.000388804	0.00187633		PYGL	197.718	-1.86432	0.191986	-9.71068	2.71515e-22	5.72268e-21
SPRY2	27.7712	-1.53477	0.54442	-2.8191	0.00481586	0.0172387		QPCTL	381.268	-0.613147	0.12214	-5.02004	5.16614e-07	3.41734e-06
SPRY3	71.3264	1.06454	0.313824	3.39215	0.000693463	0.00313147		QPRT	83.0089	-1.01421	0.292137	-3.47168	0.000517214	0.00202723
SPRY4	266.654	-0.717375	0.152767	-4.69588	2.65455e-06	1.9864e-05		RAB11FIP4	130.55	-1.73271	0.247661	-6.99629	2.62834e-12	3.00019e-11
SPRYD7	147.823	-0.606005	0.205691	-2.9462	0.00321709	0.0120426		RAB26	174.569	-2.26082	0.21592	-10.4706	1.17872e-25	2.86166e-24
SPSB3	304.84	0.680175	0.137054	4.96282	6.94768e-07	5.70384e-06		RAB31	2098.56	-0.89884	0.0534972	-16.8016	2.37406e-63	1.44091e-61
SPTBN4	55.6963	-2.3123	0.404507	-5.71634	1.0884e-08	1.18423e-07		RAB36	151.414	-0.908579	0.203205	-4.47123	7.77692e-06	4.28957e-05
SRCIN1	140.303	-1.37846	0.21874	-6.3018	2.9421e-10	3.92578e-09		RAB39B	144.659	-0.689407	0.231956	-2.97215	0.00295725	0.00965191
SRGAP3	47.1961	1.98983	0.422994	4.70415	2.54927e-06	1.91226e-05		RAB3IL1	377.825	-0.810994	0.121482	-6.67586	2.45794e-11	2.58776e-10
SRRM3	191.079	-2.64767	0.218128	-12.1381	6.63413e-34	3.92562e-32		RAB3IP	191.001	-0.818311	0.1838	-4.45217	8.50071e-06	4.66035e-05
SRSF12	58.7633	-1.22435	0.364495	-3.35902	0.000782192	0.00348913		RAB40B	833.381	0.680084	0.0804605	8.45239	2.85398e-17	4.54235e-16
SSBP2	662.769	0.97006	0.0937118	10.3515	4.1183e-25	1.61633e-23		RAB42	121.771	-0.942474	0.233239	-4.0408	5.32688e-05	0.00025537
SSBP3	3399.51	0.685948	0.0489319	14.0184	1.2029e-44	9.34679e-43		RAB43	114.657	-0.924329	0.310786	-2.97417	0.00293783	0.00960345
SSPN	268.344	-0.830965	0.150139	-5.53463	3.11881e-08	3.20099e-07		RAB6B	34.1984	-1.51068	0.507085	-2.97914	0.00289058	0.00947184
ST6GAL1	155.172	-0.815841	0.20049	-4.06923	4.71687e-05	0.000278683		RAC2	14.7371	-4.57967	1.24418	-3.68089	0.000232422	0.000987609
STAC2	536.638	-1.49903	0.109514	-13.6881	1.19654e-42	8.89314e-41		RAD18	485.346	-0.718146	0.110242	-6.51429	7.30346e-11	7.39714e-10
STAT3	2154.51	0.9393	0.0550306	17.0687	2.5384e-65	3.28179e-63		RAG1	31.8879	-1.57988	0.544119	-2.90355	0.00368953	0.0117513
STEAP1	20.7046	-2.39811	0.700662	-3.42264	0.000620164	0.00282954		RAI14	11.0015	-3.5136	1.17674	-2.98588	0.00282765	0.00928247
STIM2	565.79	0.811106	0.101114	8.02168	1.04312e-15	2.2959e-14		RALGPS1	53.1544	-1.25886	0.383913	-3.27902	0.00104167	0.0038059
STK36	152.56	-0.704648	0.208011	-3.38755	0.000705202	0.00317702		RAMP1	13.7274	-2.26076	0.890182	-2.53966	0.0110959	0.0307943
STON1	410.992	0.61012	0.117196	5.20596	1.92999e-07	1.73439e-06		RAMP2	41.703	-3.56325	0.586694	-6.07344	1.25199e-09	1.13517e-08
STOX1	164.728	-1.17217	0.201858	-5.80693	6.36299e-09	7.16127e-08		RAMP2-AS1	12.2634	-2.85965	1.04093	-2.74721	0.0060104	0.0180679
STRA6	421.832	-1.18537	0.119798	-9.89473	4.38815e-23	1.57004e-21		RAP1GAP	158.598	-0.725282	0.199435	-3.63668	0.000276176	0.00114985
STX1B	56.1453	-1.70948	0.390285	-4.38009	1.18629e-05	7.86009e-05		RAP2B	870.283	0.717909	0.0784701	9.14882	5.75577e-20	1.08864e-18
STXBP2	65.8112	-2.5573	0.391207	-6.53695	6.27869e-11	9.0702e-10		RARA-AS1	61.6342	0.816196	0.339135	2.4067	0.0160976	0.0422736
SULF1	87.4495	1.41991	0.281521	5.04371	4.56592e-07	3.84281e-06		RASD1	17.1044	-3.39631	0.935196	-3.63166	0.000281608	0.00117092
SULF2	4367.05	1.09818	0.0404688	27.1365	3.65214e-162	2.67563e-159		RASD2	51.3155	-3.02653	0.504731	-5.99632	2.01844e-09	1.78725e-08
SUMF1	304.2	-0.739033	0.139951	-5.28067	1.28713e-07	1.19005e-06		RASEF	42.5851	-1.53569	0.464055	-3.30929	0.00093532	0.00346142
SUSD1	29.0104	-1.85369	0.55629	-3.33224	0.000861486	0.00379661		RASGEF1B	105.708	1.41875	0.265051	5.35275	8.66267e-08	6.32721e-07
SUSD6	304.214	0.786516	0.140797	5.58615	2.32154e-08	2.41821e-07		RASGRP2	87.8608	-2.3718	0.349251	-6.79111	1.11277e-11	1.21215e-10
SVBP	305.971	0.908618	0.142303	6.38508	1.71303e-10	2.3514e-09		RASIP1	69.1152	-1.31478	0.330826	-3.97424	7.06041e-05	0.00033298
SVIP	49.0572	-1.83649	0.413842	-4.43765	9.09455e-06	6.17747e-05		RASL10A	62.7582	-4.33718	0.548477	-7.90768	2.62239e-15	3.69314e-14
SWT1	98.54	0.673098	0.261558	2.57342	0.0100699	0.0323502		RASL11A	162.397	0.881986	0.192302	4.58645	4.50846e-06	2.60034e-05
SYDE2	131.664	0.655878	0.220701	2.9718	0.00296063	0.0112025		RASSF4	143.974	-0.69183	0.21219	-3.26042	0.00111246	0.00403818
SYNGR2	123.465	-1.07385	0.231255	-4.64359	3.42413e-06	2.50144e-05		RASSF5	11.6972	-2.47906	0.996154	-2.48863	0.0128237	0.0348405
SYNM	86.4626	-3.3597	0.366631	-9.16371	5.01424e-20	1.48354e-18		RASSF8-AS1	103.575	-0.940078	0.25557	-3.67836	0.000234736	0.000996401
SYT11	323.592	-0.889894	0.138496	-6.4254	1.31524e-10	1.82625e-09		RBM20	1168.89	0.689733	0.0679143	10.1559	3.11817e-24	7.14368e-23
SYT12	10.4475	-3.57075	1.25793	-2.8386	0.00453119	0.0163261		RBMS3	799.103	0.657974	0.0845523	7.78185	7.14692e-15	9.86857e-14
SYT2	29.174	-1.78172	0.543005	-3.28121	0.00103361	0.00445312		RCBTB2	39.617	1.23322	0.446571	2.76152	0.0057533	0.0173785
SYT5	43.1237	-3.14903	0.523505	-6.01528	1.79578e-09	2.19794e-08		RECK	1071.22	0.777187	0.0698392	11.1282	9.14218e-29	2.5551e-27
SYT7	12.3112	-2.67586	1.00056	-2.67435	0.00748742	0.0250749		REEP1	27.1153	-2.36062	0.649872	-3.63244	0.000280753	0.00116796
TACC1	226.366	-0.816969	0.164415	-4.96893	6.73225e-07	5.53881e-06		REEP6	242.595	-1.35115	0.160957	-8.39446	4.68027e-17	7.34839e-16
TAFA5	327.678	-1.45734	0.140066	-10.4047	2.36009e-25	9.53018e-24		RELB	94.5536	-0.680595	0.281399	-2.41862	0.0155796	0.041146
TAGLN	130.981	-0.881819	0.224232	-3.93262	8.40248e-05	0.000473351		RET	57.9032	-2.05628	0.407865	-5.04157	4.61733e-07	3.08062e-06
TAP1	770.815	0.628802	0.0871631	7.21408	5.42989e-13	9.49305e-12		RETREG1	44.3471	-1.71873	0.447696	-3.83906	0.000123505	0.000555565
TARBP1	849.597	-0.649642	0.083025	-7.82465	5.09057e-15	1.05693e-13		RETSAT	1693.78	0.644314	0.0557066	11.5662	6.1129e-31	1.81116e-29
TARS2	611.903	-0.763713	0.100026	-7.63515	2.25559e-14	4.44901e-13		RFC3	1146.21	-0.627114	0.0697405	-8.9921	2.42546e-19	4.42293e-18
TASP1	103.49	-0.598641	0.249324	-2.40106	0.0163476	0.0485162		RFLNA	26.6746	-2.44108	0.638941	-3.82051	0.000133174	0.000594624
TBC1D10A	241.469	0.850649	0.156904	5.42148	5.91083e-08	5.78855e-07		RFLNB	1153.62	-0.772528	0.0735677	-10.5009	8.55445e-26	2.08929e-24
TBCEL	287.732	-0.676772	0.141972	-4.76694	1.87042e-06	1.43739e-05		RFPL1S	199.92	0.894455	0.178315	5.01614	5.27206e-07	3.48599e-06
TBX2	883.821	-0.611178	0.083315	-7.33575	2.20477e-13	4.00004e-12		RGS2	215.953	0.679475	0.18527	3.66748	0.00024495	0.00103356
TBX6	27.437	-1.82338	0.588094	-3.10049	0.00193198	0.0077024		RGS9	199.877	-1.12117	0.187273	-5.98684	2.13957e-09	1.88834e-08
TBXA2R	190.348	0.590377	0.184244	3.20433	0.00135377	0.00563371		RGS9BP	29.1735	-1.80871	0.607287	-2.97835	0.00289803	0.00949241
TCF15	38.3607	-1.76695	0.492035	-3.59111	0.000329274	0.00162056		RHBDF1	832.863	0.591438	0.0823036	7.18606	6.66893e-13	7.99977e-12
TCF7	596.579	-0.631352	0.0982232	-6.42772	1.29532e-10	1.80022e-09		RHBDL3	60.4279	-3.55529	0.48025	-7.40301	1.33135e-13	1.68658e-12
TCF7L2	1074.72	0.642755	0.0752245	8.5445	1.29099e-17	3.28296e-16		RHOD	558.494	0.624599	0.109844	5.68621	1.2989e-08	1.05062e-07
TCP11L2	30.5207	1.68356	0.512915	3.28233	0.00102951	0.00443796		RHOV	17.5808	-2.68181	0.819314	-3.27324	0.00106323	0.00387249
TCTN1	140.902	-0.857292	0.213911	-4.00771	6.13104e-05	0.000353679		RHPN1	118.035	-2.1364	0.266184	-8.026	1.00702e-15	1.45861e-14
TCTN2	313.76	-1.04739	0.148693	-7.04402	1.86768e-12	3.12669e-11		RHPN2	124.703	-0.7401	0.22998	-3.2181	0.00129043	0.00460007
TDRD7	63.5607	-1.70926	0.370534	-4.61298	3.96932e-06	2.87109e-05		RIMBP3	23.4564	-2.79263	0.706958	-3.95021	7.80843e-05	0.000365082
TDRKH	65.816	-1.82173	0.353135	-5.15874	2.48616e-07	2.19573e-06		RIMS3	245.729	-0.652649	0.152531	-4.27878	1.87919e-05	9.73498e-05
TEDC1	308.626	-0.694756	0.139429	-4.98287	6.26466e-07	5.17069e-06		RIPK4	306.364	-1.28142	0.141679	-9.04459	1.50229e-19	2.78634e-18
TEDC2	350.448	-0.640344	0.135347	-4.73111	2.23291e-06	1.69311e-05		RIPOR3	248.319	-0.793827	0.163462	-4.85634	1.19574e-06	7.50092e-06
TENT5A	622.523	0.813681	0.101397	8.02472	1.01762e-15	2.2462e-14		RIPPLY3	140.863	-3.06031	0.271199	-11.2844	1.56701e-29	4.47175e-28
TESMIN	18.7013	-1.70847	0.691923	-2.46916	0.0135429	0.0414065		RNASEL	66.887	-1.15654	0.34874	-3.31634	0.000912058	0.00338093
TFEB	67.9211	-0.937667	0.321066	-2.92049	0.00349486	0.0129844		RND2	253.529	-2.04773	0.172924	-11.8418	2.37281e-32	7.24129e-31
TFR2	156.102	-0.79711	0.199377	-3.998	6.38803e-05	0.000366853		RND3	1193.06	0.864752	0.0665557	12.9929	1.34222e-38	4.88424e-37
TGFB1	1816.32	-0.752645	0.0586816	-12.8259	1.1739e-37	7.68531e-36		RNF125	26.8181	-2.57821	0.635558	-4.05661	4.97898e-05	0.000240606
TGFB2	320.002	-0.83341	0.140911	-5.91443	3.33022e-09	3.93513e-08		RNF157	945.05	-0.652755	0.0786643	-8.29798	1.05895e-16	1.62806e-15
TGFBR3L	229.035	-0.956563	0.179176	-5.33868	9.36252e-08	8.87507e-07		RNF19B	455.093	0.650157	0.112653	5.77132	7.86513e-09	6.55065e-08
THAP2	111.25	0.753321	0.241306	3.12185	0.00179717	0.00722485		RNF220	1172.52	-0.647979	0.0677528	-9.56387	1.13438e-21	2.32977e-20
THAP8	145.974	0.601177	0.219791	2.73522	0.00623377	0.0214556		RNF26	1296.54	-0.855555	0.0693561	-12.3357	5.81872e-35	1.90055e-33
THEM6	181.398	-1.70969	0.195317	-8.75342	2.06976e-18	5.656e-17		RNFT1	519.241	-0.586438	0.101658	-5.76876	7.98559e-09	6.64418e-08
THRB	256.81	0.760129	0.153453	4.9535	7.28913e-07	5.97778e-06		RNPC3	139.058	0.680337	0.219486	3.09969	0.00193725	0.00666059
TIGAR	332.355	0.799131	0.148552	5.37945	7.47119e-08	7.20859e-07		ROBO2	222.16	0.895124	0.164231	5.4504	5.02558e-08	3.77929e-07
TIMM23B	129.963	-0.697268	0.221518	-3.14768	0.00164574	0.00669733		ROBO3	85.7613	-2.00067	0.309229	-6.46988	9.80819e-11	9.84207e-10
TIMP1	65.5478	-1.43199	0.361883	-3.95703	7.58863e-05	0.000430657		ROR1	522.173	0.742063	0.106865	6.94392	3.81353e-12	4.29577e-11
TJP2	138.034	-1.43985	0.23862	-6.03408	1.59867e-09	1.96765e-08		ROR2	1877.71	0.595545	0.0533926	11.1541	6.8395e-29	1.92144e-27
TK2	193.128	-0.62701	0.176996	-3.54251	0.000396338	0.00190671		RPL10	55773.1	0.74536	0.0159562	46.7128	0	0
TLCD1	122.286	-0.774112	0.242908	-3.18685	0.00143833	0.00594536		RPL10P16	802.233	0.954105	0.0828322	11.5185	1.06406e-30	3.11856e-29
TLE4	1391.57	0.685921	0.0682676	10.0475	9.41969e-24	3.4837e-22		RPL11	10724.9	-0.726108	0.0245767	-29.5445	7.7187e-192	1.71989e-189
TLX2	79.2181	-1.73974	0.344273	-5.05336	4.34112e-07	3.67372e-06		RPL13A	88511.4	0.62222	0.018248	34.0979	7.92405e-255	2.57785e-252
TMC7	23.7444	-1.4746	0.598764	-2.46274	0.0137879	0.0420054		RPL13AP5	1701.68	0.58788	0.0581697	10.1063	5.18054e-24	1.17363e-22
TMCO4	18.3129	-2.18295	0.731416	-2.98455	0.00283995	0.0108016		RPL13AP7	186.638	0.679435	0.19033	3.56977	0.000357298	0.00145474
TMEFF2	1241.27	1.03242	0.0717874	14.3817	6.7428e-47	5.60746e-45		RPL14P1	438.455	0.596927	0.1106	5.39718	6.76957e-08	5.02344e-07
TMEM117	500.091	0.592285	0.11343	5.22159	1.7739e-07	1.60161e-06		RPL17	25514.1	-0.723536	0.0175785	-41.1602	0	0
TMEM121	188.905	-1.06201	0.182357	-5.82378	5.7533e-09	6.52762e-08		RPL17P36	78.5073	-0.865856	0.304409	-2.84439	0.00444969	0.0138736
TMEM132B	109.121	-0.679906	0.246473	-2.75854	0.00580603	0.020214		RPL18	13650.6	-0.869554	0.0236059	-36.8362	4.86057e-297	2.32535e-294
TMEM132E	57.3226	-1.70887	0.382875	-4.46326	8.07233e-06	5.52213e-05		RPL18A	53579.1	0.655593	0.0207559	31.5858	5.78466e-219	1.56822e-216
TMEM179	58.5751	-2.0719	0.380153	-5.45019	5.03174e-08	4.98476e-07		RPL18AP3	1479.22	0.762781	0.0767639	9.93673	2.88144e-23	6.40293e-22
TMEM187	200.154	0.745067	0.170715	4.36438	1.27483e-05	8.41768e-05		RPL19	31075.1	0.643708	0.0176649	36.44	9.91892e-291	4.24582e-288
TMEM192	218.924	-0.594771	0.175899	-3.38132	0.00072139	0.00324236		RPL21	18442	0.634893	0.0203324	31.2257	4.77536e-214	1.19502e-211
TMEM200B	167.662	-0.656604	0.192668	-3.40796	0.000654512	0.00296603		RPL21P16	978.101	0.788161	0.0765605	10.2946	7.45182e-25	1.74656e-23
TMEM255A	191.884	-1.02197	0.206142	-4.95762	7.13636e-07	5.85562e-06		RPL22L1	1371.05	-2.16194	0.0722411	-29.9268	8.82031e-197	2.04959e-194
TMEM255B	74.1244	0.805169	0.301391	2.67151	0.00755112	0.0252333		RPL22P1	1597.08	0.683914	0.0730735	9.35926	8.02958e-21	1.5755e-19
TMEM256	658.756	0.692992	0.0944877	7.33421	2.2304e-13	4.04178e-12		RPL23	16611.2	-0.775539	0.0213601	-36.3078	1.21947e-288	4.83802e-286
TMEM37	114.178	-0.967128	0.24166	-4.00203	6.28024e-05	0.000361472		RPL23AP42	1130.84	0.618537	0.0728195	8.49412	1.99443e-17	3.20884e-16
TMEM51	81.7295	-0.939668	0.310006	-3.03113	0.0024364	0.0094418		RPL23AP7	115.828	1.12859	0.2396	4.71031	2.47343e-06	1.48406e-05
TMEM54	11.6124	-5.36456	1.64106	-3.26896	0.00107944	0.00462338		RPL23AP82	650.815	1.14169	0.0919596	12.4152	2.16228e-35	7.13421e-34
TMEM59	1142.98	0.605715	0.0751588	8.05913	7.68379e-16	1.72325e-14		RPL26	11267.1	-0.680684	0.0244605	-27.8279	1.99614e-170	3.64823e-168
TMPRSS9	12.2475	-2.9717	1.02252	-2.90623	0.00365808	0.0134995		RPL27	12905.8	-1.02418	0.0229231	-44.6789	0	0
TNFAIP8	278.366	0.595588	0.149805	3.97575	7.01573e-05	0.000401104		RPL27A	25013.5	0.796693	0.0181922	43.7931	0	0
TNFRSF10B	1825.76	0.981869	0.0615623	15.9492	2.88554e-57	3.19382e-55		RPL29	11523	-0.974797	0.0246746	-39.5061	0	0
TNFRSF10D	162.156	1.43164	0.211935	6.75507	1.42763e-11	2.19202e-10		RPL29P11	58.1741	-0.954317	0.36072	-2.64559	0.00815491	0.0235651
TNFRSF11A	118.63	-0.693532	0.257304	-2.69538	0.00703085	0.0238102		RPL31	16740.9	-0.775183	0.021283	-36.4226	1.86509e-290	7.77887e-288
TNFRSF18	115.033	-1.32169	0.245726	-5.3787	7.50257e-08	7.23227e-07		RPL31P63	212.767	-0.625401	0.170066	-3.6774	0.00023562	0.000999635
TNFRSF19	1157.17	-0.708519	0.0741899	-9.55007	1.2961e-21	4.18917e-20		RPL32P29	74.4659	1.77527	0.316921	5.60162	2.12358e-08	1.66654e-07
TNFRSF4	60.0481	-1.83143	0.36569	-5.00815	5.49547e-07	4.5751e-06		RPL34	4654.32	-0.838573	0.0348984	-24.029	1.38521e-127	1.77416e-125
TNFSF12	29.6403	-2.51947	0.582458	-4.32557	1.52135e-05	9.85517e-05		RPL35	10269.1	-0.6694	0.0258719	-25.8736	1.32038e-147	1.98863e-145
TNFSF9	104.196	0.783836	0.250273	3.13193	0.00173664	0.00701265		RPL36	8422.93	-1.12387	0.0303631	-37.0144	6.72883e-300	3.42035e-297
TNMD	46.7809	1.48758	0.427442	3.48019	0.00050105	0.00234519		RPL36A	10889.9	-0.655753	0.0236799	-27.6924	8.6242e-169	1.55868e-166
TNNT1	1255.46	-0.833142	0.0741895	-11.2299	2.90775e-29	1.43845e-27		RPL36A-HNRNPH2	1755.34	-0.767932	0.0657133	-11.6861	1.50141e-31	4.48934e-30
TNS1	214.918	-0.939902	0.171657	-5.47547	4.3635e-08	4.38201e-07		RPL37	17256	-0.615846	0.0207962	-29.6134	1.00578e-192	2.27222e-190
TOB1	578.286	0.98381	0.104575	9.40769	5.07157e-21	1.58913e-19		RPL37A	14622.9	-0.735147	0.0263746	-27.8733	5.62452e-171	1.05159e-168
TOMM40P2	30.4938	1.44331	0.520382	2.77355	0.00554484	0.0194499		RPL37P23	68.7013	-0.846927	0.332385	-2.54803	0.0108332	0.0301837
TP53I3	215.463	0.801686	0.168374	4.76133	1.92318e-06	1.47204e-05		RPL38	6774.51	-0.996136	0.0306606	-32.4892	1.51647e-231	4.40481e-229
TP53INP1	897.868	2.21438	0.0893546	24.782	1.40305e-135	7.99479e-133		RPL41P1	395.675	-0.614947	0.127616	-4.81873	1.44472e-06	8.96939e-06
TP53INP2	177.72	-1.513	0.194855	-7.76475	8.18049e-15	1.6714e-13		RPL4P4	527.245	0.630994	0.101694	6.2048	5.4766e-10	5.1463e-09
TP53TG1	221.311	0.916811	0.163496	5.60755	2.05211e-08	2.15066e-07		RPL4P5	553.801	0.601133	0.102694	5.85364	4.8093e-09	4.09786e-08
TP73	90.8516	0.689413	0.276406	2.4942	0.012624	0.0390202		RPL5	16065.6	-0.695096	0.0210816	-32.9717	2.06775e-238	6.22853e-236
TP73-AS1	234.386	-1.65456	0.167912	-9.85372	6.60525e-23	2.33078e-21		RPL5P12	59.8611	-0.953176	0.357295	-2.66775	0.00763601	0.0222825
TPRN	283.893	-0.699749	0.146844	-4.76524	1.8863e-06	1.44669e-05		RPL6	16457.7	-0.741076	0.020302	-36.5026	1.00902e-291	4.43588e-289
TPST1	585.925	0.590105	0.101351	5.82237	5.80181e-09	6.57781e-08		RPL7	31484.9	-0.973037	0.0168214	-57.8451	0	0
TPT1	31370.6	0.819242	0.027339	29.9661	2.715e-197	2.78469e-194		RPL7A	20667.2	-0.651848	0.0208833	-31.2139	6.90981e-214	1.70295e-211
TPT1-AS1	204.075	0.618011	0.182103	3.39375	0.000689429	0.00311417		RPL7AP6	584.255	-0.659234	0.0976744	-6.7493	1.48556e-11	1.59537e-10
TPT1P9	81.081	0.959404	0.303357	3.16263	0.00156353	0.0063959		RPL7AP66	138.95	-0.776368	0.221934	-3.49819	0.000468423	0.00185929
TRABD2B	422.533	-0.93385	0.121563	-7.68199	1.56633e-14	3.11747e-13		RPL7L1	3473.34	-0.754156	0.040189	-18.7652	1.4539e-78	1.14802e-76
TRAIP	178.338	-0.723331	0.193645	-3.73535	0.000187452	0.000972665		RPL7P1	703.574	-0.985944	0.0911625	-10.8152	2.91545e-27	7.67357e-26
TRAM1L1	16.3429	-2.1517	0.776344	-2.77158	0.00557845	0.0195233		RPL7P9	361.626	-0.989796	0.381941	-2.59149	0.00955618	0.0270614
TRIAP1	2153.56	0.861843	0.0568107	15.1704	5.55014e-52	5.43878e-50		RPL8	49133.4	-0.765718	0.0198065	-38.66	0	0
TRIB3	74.8069	-1.59252	0.317385	-5.01762	5.23168e-07	4.37205e-06		RPL9	10090.1	-0.635818	0.0285778	-22.2487	1.16191e-109	1.25163e-107
TRIM14	18.6697	-1.94161	0.715604	-2.71325	0.00666269	0.0227386		RPLP0	73385.5	0.80296	0.0169564	47.3544	0	0
TRIM22	27.8419	2.84641	0.600277	4.74183	2.11801e-06	1.61315e-05		RPLP0P6	1179.63	0.780531	0.07172	10.883	1.38871e-27	3.72751e-26
TRIM34	19.104	-1.74464	0.680304	-2.5645	0.0103324	0.0330778		RPLP1	59861.8	0.619988	0.0145703	42.5514	0	0
TRIM46	87.4268	-1.32223	0.288327	-4.58587	4.5211e-06	3.24427e-05		RPRM	996.04	0.862215	0.073526	11.7267	9.30494e-32	2.80285e-30
TRIM47	384.009	-0.960426	0.127116	-7.55553	4.1715e-14	8.05251e-13		RPRML	45.0518	-2.80593	0.527066	-5.32369	1.01685e-07	7.37412e-07
TRIP13	1294.57	-0.789162	0.0713951	-11.0534	2.10952e-28	9.92507e-27		RPS10	17487.2	-0.854749	0.023482	-36.4001	4.24002e-290	1.72421e-287
TRMT61B	250.291	-0.706948	0.157928	-4.47638	7.59183e-06	5.21896e-05		RPS12	23163	0.849428	0.0202037	42.0432	0	0
TRNP1	123.587	-0.812671	0.237198	-3.42614	0.000612231	0.00280082		RPS13	9181.82	0.587513	0.0257091	22.8524	1.38465e-115	1.62034e-113
TSC22D1	2138.95	0.815575	0.0560625	14.5476	6.04767e-48	5.20148e-46		RPS15	14839.4	-0.966179	0.0263973	-36.6014	2.7157e-293	1.2621e-290
TSC22D3	541.562	0.670139	0.103753	6.45899	1.05403e-10	1.48228e-09		RPS15P4	162.06	-0.962807	0.203333	-4.73512	2.18929e-06	1.32531e-05
TSEN15	300.687	-0.75876	0.144292	-5.2585	1.45232e-07	1.33238e-06		RPS17	18706.1	-1.09378	0.0216905	-50.4268	0	0
TSFM	542.658	-0.602888	0.110195	-5.4711	4.47261e-08	4.48573e-07		RPS19	42687.2	1.01511	0.0346455	29.3	1.03709e-188	2.21965e-186
TSPAN12	204.571	0.686403	0.168436	4.07516	4.59818e-05	0.000272086		RPS20	43983.1	0.908612	0.016275	55.8287	0	0
TSPAN33	103.837	-1.97307	0.276505	-7.13576	9.62554e-13	1.65462e-11		RPS20P14	120.366	1.14792	0.255141	4.49915	6.8227e-06	3.80275e-05
TSPYL2	855.566	1.06051	0.0855222	12.4004	2.60102e-35	1.62011e-33		RPS21	16071	0.695391	0.0204081	34.0743	1.77331e-254	5.54704e-252
TSPYL5	372.636	-1.12157	0.130108	-8.62029	6.67839e-18	1.73853e-16		RPS23	20325.7	0.630778	0.0205342	30.7184	3.23737e-207	7.74399e-205
TTC12	119.181	-0.604534	0.235009	-2.57239	0.0100999	0.0324208		RPS23P8	719.652	1.02494	0.0981267	10.445	1.54395e-25	3.72611e-24
TTC30A	67.8664	-1.00853	0.324733	-3.10572	0.00189819	0.00758733		RPS24	26362.7	-0.72862	0.0205999	-35.37	4.9365e-274	1.78438e-271
TTLL3	162.576	0.810316	0.202437	4.00281	6.25942e-05	0.000360543		RPS26P6	11.0354	-6.66345	1.70241	-3.91413	9.07326e-05	0.000417971
TTYH1	18.3726	-2.49808	0.771948	-3.23607	0.00121188	0.00510676		RPS27	24643.3	0.644392	0.0178224	36.1564	2.95471e-286	1.14432e-283
TUBA1A	4684.43	0.702164	0.0416786	16.8471	1.10164e-63	1.38924e-61		RPS27A	21104.8	0.634595	0.0198784	31.9239	1.24515e-223	3.43283e-221
TUBA4A	286.195	-1.65632	0.153108	-10.818	2.82847e-27	1.25406e-25		RPS27AP16	426.878	0.809011	0.113549	7.12478	1.04246e-12	1.23771e-11
TUBB2B	422.234	-1.29004	0.120722	-10.686	1.18414e-26	5.01872e-25		RPS27L	2110.55	1.75469	0.0543873	32.2629	2.32036e-228	6.50741e-226
TUBB4A	440.197	-2.10922	0.127262	-16.5738	1.07716e-61	1.32577e-59		RPS28	18516.8	0.682309	0.0205223	33.2472	2.2437e-242	6.88605e-240
TUFT1	252.917	0.653503	0.154686	4.22471	2.39249e-05	0.000149689		RPS28P7	999.933	0.76865	0.181849	4.22685	2.36983e-05	0.000120499
TWIST2	65.7534	-1.3291	0.353477	-3.76008	0.000169856	0.000893164		RPS3	23005.8	-0.819602	0.0202578	-40.4585	0	0
TXLNGY	349.62	0.638133	0.128419	4.96913	6.72549e-07	5.5362e-06		RPS3AP26	322.348	-0.645752	0.132801	-4.86254	1.15887e-06	7.28366e-06
TXNIP	119.431	1.66761	0.241357	6.90929	4.87076e-12	7.87977e-11		RPS4X	26681.5	-0.736492	0.0170377	-43.2272	0	0
TYMP	155.869	-1.1985	0.21438	-5.59053	2.26377e-08	2.35963e-07		RPS5	71148.5	0.652326	0.017647	36.9654	4.12487e-299	2.03319e-296
UBASH3B	33.4686	1.68219	0.489762	3.4347	0.000593206	0.00272432		RPS6KA5	87.9139	0.762433	0.275546	2.76699	0.00565767	0.017131
UBE2H	3667.68	0.649102	0.0445735	14.5625	4.86326e-48	4.25121e-46		RPSA	39234.4	0.704063	0.0206502	34.0948	8.81714e-255	2.81215e-252
UBXN11	124.398	-0.723857	0.225669	-3.2076	0.00133846	0.0055851		RPUSD2	444.515	-0.659491	0.129917	-5.07625	3.84957e-07	2.6047e-06
UBXN2B	246.578	-1.30884	0.165019	-7.93148	2.16555e-15	4.6018e-14		RRAGD	122.983	-2.71309	0.278946	-9.72621	2.33117e-22	4.93092e-21
UGT3A2	38.651	-2.35392	0.49832	-4.72372	2.31575e-06	1.74989e-05		RRAS	628.324	-0.817041	0.104974	-7.78329	7.06643e-15	9.76572e-14
UNC13A	60.4716	-2.55577	0.39435	-6.48097	9.11324e-11	1.29223e-09		RRM2	3676.32	-0.648354	0.0383555	-16.9038	4.21791e-64	2.589e-62
UNC5A	32.4018	-1.53807	0.535724	-2.871	0.0040917	0.0149137		RRM2B	758.945	0.743756	0.0830456	8.95599	3.36708e-19	6.11261e-18
UNC93B1	135.396	-1.48673	0.228138	-6.51681	7.18197e-11	1.0317e-09		RSPO2	616.591	1.72322	0.0999539	17.2401	1.32778e-66	8.60465e-65
USP18	56.8611	-1.04995	0.395366	-2.65565	0.00791551	0.0262684		RTBDN	34.2101	-3.40558	0.643105	-5.29553	1.18674e-07	8.55649e-07
USP2	87.2411	-1.28408	0.299735	-4.28404	1.83528e-05	0.0001176		RTKN2	59.4083	-1.83302	0.389706	-4.7036	2.55615e-06	1.52974e-05
UTP15	241.854	-0.652022	0.154852	-4.21062	2.54672e-05	0.000158501		RTL5	85.7386	-0.754499	0.284865	-2.64862	0.0080822	0.0233872
UTP20	813.558	-0.769855	0.088084	-8.74001	2.3309e-18	6.35833e-17		RTL8A	1507.51	0.629265	0.0591444	10.6395	1.95217e-26	4.90787e-25
VAMP1	74.5058	0.759105	0.30271	2.50769	0.0121522	0.0378081		RTN1	2679.51	0.642084	0.0449254	14.2922	2.44629e-46	1.04439e-44
VAMP5	176.864	-0.894218	0.198753	-4.49915	6.82268e-06	4.73037e-05		RTN2	526.175	-0.743846	0.104368	-7.12714	1.02476e-12	1.21847e-11
VASH1	302.629	-1.84575	0.165473	-11.1544	6.81438e-29	3.27623e-27		RTN4IP1	160.114	-0.728622	0.200354	-3.63667	0.000276188	0.00114985
VASH1-AS1	70.6784	-1.0852	0.350369	-3.09731	0.00195286	0.00777758		RTN4R	227.654	-1.28666	0.168686	-7.62758	2.39209e-14	3.20245e-13
VAT1L	969.623	0.617047	0.0843316	7.31691	2.53739e-13	4.58189e-12		RTN4RL2	408.525	-1.80081	0.127516	-14.1223	2.76896e-45	1.15192e-43
VGF	124.286	-2.19485	0.260146	-8.43699	3.25626e-17	8.08026e-16		RTP5	15.0837	-2.90992	0.918352	-3.16864	0.00153155	0.00537016
VPS28	1479.43	0.816047	0.0664346	12.2835	1.11139e-34	6.81224e-33		RUNX1T1	551.065	0.877902	0.105565	8.3162	9.08314e-17	1.40443e-15
VPS37D	357.677	1.06984	0.127185	8.41172	4.04035e-17	9.92983e-16		RUNX3	1014.38	-0.859299	0.0743435	-11.5585	6.68784e-31	1.9779e-29
VRK1	628.24	-0.992084	0.0999437	-9.92644	3.19467e-23	1.15106e-21		RWDD2B	260.136	0.769765	0.153052	5.02943	4.91953e-07	3.2646e-06
VSIG10	163.303	-0.922096	0.197537	-4.66798	3.04182e-06	2.24501e-05		S100A1	47.3461	-2.57364	0.471126	-5.46275	4.68813e-08	3.54355e-07
VSTM2B	30.1157	-1.28527	0.517817	-2.48209	0.0130614	0.0401738		SACS	1868.62	-0.622619	0.0561683	-11.0849	1.48527e-28	4.13689e-27
VWCE	69.0388	0.984398	0.321281	3.06398	0.00218417	0.00857449		SALL1	554.609	0.634631	0.0992011	6.39742	1.58028e-10	1.55504e-09
WBP1	1131.16	0.666792	0.0719254	9.2706	1.85096e-20	5.6057e-19		SAMD10	24.4615	-2.05855	0.653901	-3.14811	0.00164331	0.0057373
WDR24	341.382	-0.774824	0.135431	-5.72117	1.05792e-08	1.15433e-07		SAMD11	2550.23	1.688	0.0475231	35.5196	2.44632e-276	9.0436e-274
WDR25	110.397	0.969451	0.247278	3.92049	8.83703e-05	0.000495473		SAMD4A	165.002	-0.677271	0.202011	-3.35264	0.000800448	0.00300556
WDR54	338.884	-0.718213	0.131978	-5.44192	5.27091e-08	5.20494e-07		SAMD9	20.0252	-3.99279	0.942435	-4.23667	2.26857e-05	0.000115821
WDSUB1	73.7381	-0.85737	0.317245	-2.70255	0.00688093	0.0233745		SAMHD1	723.25	-1.56057	0.0952108	-16.3907	2.22734e-60	1.26678e-58
WNK4	61.6216	-0.860988	0.350624	-2.45559	0.0140655	0.042682		SAPCD2	587.86	-0.93901	0.106548	-8.81302	1.21818e-18	2.12379e-17
WNT10A	19.2991	-2.59266	0.734113	-3.53168	0.000412921	0.00198277		SARM1	188.612	-1.60119	0.197172	-8.12078	4.63216e-16	6.84347e-15
WNT10B	182.913	-0.807185	0.186109	-4.33715	1.44339e-05	9.41754e-05		SBF2-AS1	65.5867	-1.33069	0.355153	-3.74681	0.000179095	0.000779964
WNT16	1245.26	0.822268	0.0692236	11.8784	1.53228e-32	8.73116e-31		SBK1	456.42	-1.39658	0.114956	-12.1488	5.82191e-34	1.8424e-32
WNT3	75.3189	-2.73059	0.357691	-7.63394	2.27678e-14	4.48506e-13		SCAMP5	296.207	-1.88015	0.151123	-12.4411	1.56257e-35	5.17654e-34
WNT3A	128.115	-3.3399	0.295371	-11.3075	1.20527e-29	6.00099e-28		SCARA3	35.4831	-3.62534	0.640987	-5.65587	1.55061e-08	1.24186e-07
WNT5A-AS1	192.854	0.677213	0.178907	3.78527	0.000153539	0.000816523		SCHLAP1	107.281	0.646063	0.26816	2.40925	0.0159855	0.0420244
WNT7B	431.902	-1.84563	0.128821	-14.327	1.48341e-46	1.22044e-44		SCN1B	71.5757	-2.93479	0.388474	-7.55465	4.19983e-14	5.52259e-13
XPC	1331.34	0.830668	0.0683902	12.146	6.02391e-34	3.57829e-32		SCRN3	241.003	-0.587012	0.159164	-3.68808	0.000225949	0.000965402
XRCC4	104.77	-0.742782	0.276579	-2.6856	0.00723987	0.0243999		SCRT1	49.9989	-3.46881	0.519446	-6.67791	2.42375e-11	2.55507e-10
YBX2	171.565	-1.17479	0.193192	-6.08095	1.19475e-09	1.48836e-08		SEC11C	205.036	-2.65575	0.208797	-12.7193	4.62052e-37	1.59909e-35
YPEL2	88.4047	1.67326	0.2932	5.7069	1.15053e-08	1.24742e-07		SEC14L2	200.332	0.622524	0.180052	3.45747	0.000545264	0.00212336
YPEL3	486.508	0.803079	0.108116	7.42797	1.1028e-13	2.05905e-12		SEC61A1	7471.64	0.585655	0.027877	21.0085	5.4818e-98	5.30756e-96
YPEL5	789.359	0.644666	0.0857316	7.51958	5.49531e-14	1.05418e-12		SECTM1	337.786	1.24384	0.129276	9.6216	6.48146e-22	1.34646e-20
Z93241.1	10.4809	3.04761	1.05432	2.89061	0.00384498	0.0140979		SELENOV	57.1625	-1.72043	0.390835	-4.40194	1.07288e-05	5.78632e-05
ZBED6	560.408	0.671988	0.124257	5.40804	6.37167e-08	6.20431e-07		SELENOW	2890.51	0.74934	0.0444796	16.8468	1.10726e-63	6.77092e-62
ZBTB12	560.484	-0.58969	0.114207	-5.16336	2.42554e-07	2.14836e-06		SEMA3B	181.431	-1.60369	0.194326	-8.25256	1.55033e-16	2.3524e-15
ZBTB14	302.458	-0.681901	0.140809	-4.84273	1.28066e-06	1.00989e-05		SEMA3C	1074.72	2.11764	0.0777883	27.2231	3.4638e-163	5.86898e-161
ZBTB21	229.663	-0.691981	0.16264	-4.25468	2.09349e-05	0.000132927		SEMA3E	238.987	0.674997	0.151986	4.44119	8.94639e-06	4.89314e-05
ZBTB42	57.7474	-2.23561	0.402044	-5.56062	2.68816e-08	2.7738e-07		SEMA6A	22.8001	-1.51462	0.631476	-2.39853	0.0164609	0.0431442
ZBTB7C	104.131	-0.990819	0.255232	-3.88204	0.000103586	0.000572643		SEMA6D	842.392	0.765887	0.0788876	9.70857	2.77187e-22	5.82523e-21
ZC3HAV1	481.97	-0.853928	0.109545	-7.79526	6.42774e-15	1.33097e-13		SERPING1	14.3075	-2.81895	0.943196	-2.98872	0.0028015	0.0092066
ZCCHC12	93.3401	-1.3747	0.285442	-4.81603	1.46446e-06	1.14543e-05		SERTAD1	464.353	0.973899	0.111998	8.69568	3.4477e-18	5.80542e-17
ZDHHC12	118.738	-1.62934	0.249968	-6.51818	7.11635e-11	1.02323e-09		SESN1	689.637	1.73156	0.0932415	18.5707	5.54669e-77	4.2358e-75
ZDHHC19	15.9266	-2.65318	0.838248	-3.16515	0.00155001	0.00634902		SESN2	1075.79	1.51901	0.0731771	20.758	1.03897e-95	9.76871e-94
ZDHHC22	24.5194	-1.79376	0.593802	-3.0208	0.00252107	0.00974048		SESN3	622.257	0.746981	0.0936266	7.9783	1.48363e-15	2.12249e-14
ZFAS1	2376.71	0.925557	0.0527391	17.5497	5.97547e-69	8.43419e-67		SETD1B	750.943	0.654208	0.0845663	7.73603	1.02569e-14	1.39731e-13
ZFHX4-AS1	103.297	1.10753	0.263229	4.20748	2.58237e-05	0.000160524		SEZ6L2	276.719	-3.32314	0.198839	-16.7127	1.0589e-62	6.3092e-61
ZFP69B	101.154	0.863053	0.279956	3.08281	0.00205054	0.00812454		SGCE	932.513	-0.851527	0.0782891	-10.8767	1.48854e-27	3.98889e-26
ZFP92	26.7633	-1.77715	0.592978	-2.997	0.00272651	0.0104217		SH2D3A	59.0351	-1.46855	0.365957	-4.0129	5.99762e-05	0.000285089
ZFYVE28	76.4421	-0.745996	0.299581	-2.49014	0.0127694	0.0394018		SH2D5	120.346	-1.28734	0.272116	-4.73084	2.23592e-06	1.35287e-05
ZGRF1	190.244	-0.728189	0.19067	-3.8191	0.000133937	0.000721761		SH3BGR	104.856	0.97747	0.307073	3.18319	0.00145664	0.00513072
ZMAT3	1608.63	1.19479	0.0637702	18.7359	2.52388e-78	4.6783e-76		SH3BGRL	3758.9	0.650259	0.0379177	17.1492	6.36945e-66	4.04709e-64
ZNF117	233.998	0.862322	0.159009	5.42311	5.85713e-08	5.74327e-07		SHC2	196.58	-1.68302	0.189492	-8.88175	6.58139e-19	1.16159e-17
ZNF133	174.089	0.64073	0.185827	3.448	0.000564752	0.00260609		SHD	22.156	-7.66973	1.55641	-4.92784	8.31455e-07	5.32249e-06
ZNF134	376.469	0.69416	0.124157	5.59099	2.25777e-08	2.35497e-07		SHISA2	1777.19	0.801439	0.0586961	13.654	1.91005e-42	7.46848e-41
ZNF215	106.14	-0.821636	0.249477	-3.29343	0.000989734	0.00429415		SHISA7	259.061	-2.10797	0.166967	-12.6251	1.53583e-36	5.22632e-35
ZNF224	205.952	0.656039	0.169856	3.86234	0.000112308	0.000616212		SHISA8	62.0332	-5.08586	0.664103	-7.65824	1.88502e-14	2.54243e-13
ZNF225	154.066	0.612009	0.198976	3.07579	0.00209943	0.00829047		SHISAL1	131.307	-1.87548	0.246438	-7.61036	2.73343e-14	3.65341e-13
ZNF226	219.568	0.795494	0.172548	4.61029	4.02113e-06	2.90719e-05		SHROOM1	22.0306	-2.85771	0.768437	-3.71886	0.000200124	0.000863911
ZNF260	745.566	0.597352	0.0898863	6.64565	3.01891e-11	4.47887e-10		SHTN1	14.6928	-4.57567	1.24301	-3.68113	0.000232206	0.00098695
ZNF276	190.421	0.622039	0.175167	3.55113	0.000383587	0.00185757		SIGIRR	533.476	-1.20661	0.110652	-10.9045	1.09674e-27	2.96338e-26
ZNF280D	615.782	0.614511	0.0963724	6.37642	1.81278e-10	2.47699e-09		SIM2	245.09	-2.17885	0.174254	-12.5039	7.11189e-36	2.3754e-34
ZNF337	357.643	0.642015	0.135899	4.72419	2.3103e-06	1.74663e-05		SIRPA	634.22	-0.712308	0.0938881	-7.58678	3.27955e-14	4.35116e-13
ZNF33B	475.212	0.784078	0.109136	7.18439	6.75059e-13	1.17221e-11		SIX3	427.353	-0.79963	0.11906	-6.71618	1.86555e-11	1.97945e-10
ZNF385D	106.45	0.777269	0.244726	3.17608	0.00149278	0.00614404		SIX5	1248.97	0.601857	0.0675484	8.91	5.10319e-19	9.15198e-18
ZNF396	10.9928	-3.62147	1.16734	-3.10232	0.00192011	0.00766499		SKAP1	14.2402	-2.56134	0.913793	-2.80298	0.00506329	0.0155483
ZNF425	352.796	0.72896	0.132108	5.5179	3.43072e-08	3.49779e-07		SKAP2	23.1645	-3.59482	0.810395	-4.43588	9.16954e-06	5.00173e-05
ZNF48	301.316	-0.762592	0.139769	-5.45608	4.86749e-08	4.83137e-07		SLC12A4	747.221	0.735188	0.0865976	8.4897	2.07167e-17	3.32325e-16
ZNF512B	495.703	-0.592915	0.111122	-5.33571	9.51706e-08	9.01046e-07		SLC12A5	48.0559	-2.02517	0.442038	-4.58143	4.61798e-06	2.65428e-05
ZNF516-DT	11.6013	-2.5963	0.972635	-2.66935	0.00759988	0.0253631		SLC12A8	108.478	-1.39574	0.255738	-5.45768	4.82386e-08	3.63938e-07
ZNF519	159.026	-0.616972	0.19589	-3.14958	0.00163504	0.00666183		SLC16A11	72.0308	-1.36932	0.331894	-4.12578	3.69473e-05	0.000181951
ZNF529	104.942	0.835673	0.250042	3.34213	0.00083137	0.00368288		SLC16A3	3726.99	-0.693337	0.0384936	-18.0118	1.57548e-72	1.11421e-70
ZNF550	300.625	0.644991	0.151437	4.25914	2.05211e-05	0.000130408		SLC16A4	56.2998	-1.8223	0.392008	-4.64864	3.34132e-06	1.96849e-05
ZNF561	344.289	0.642251	0.131603	4.88021	1.05974e-06	8.45647e-06		SLC1A4	37.2243	-3.24785	0.585939	-5.54299	2.97347e-08	2.2977e-07
ZNF561-AS1	62.1809	0.856604	0.348514	2.45788	0.0139761	0.0424693		SLC22A18	99.117	-1.29525	0.272619	-4.75115	2.02267e-06	1.22993e-05
ZNF564	137.225	0.685362	0.213526	3.20974	0.00132857	0.00554833		SLC25A20	365.817	0.723987	0.140099	5.1677	2.36995e-07	1.64601e-06
ZNF583	99.4786	0.699324	0.273101	2.56068	0.0104469	0.033394		SLC25A35	98.7	-0.835752	0.273465	-3.05616	0.00224195	0.0075753
ZNF586	95.0557	0.671327	0.262137	2.56097	0.0104379	0.0333722		SLC25A4	211.606	-1.00503	0.173631	-5.7883	7.11042e-09	5.95562e-08
ZNF619	25.3438	-1.67628	0.579591	-2.89217	0.00382587	0.014048		SLC25A6	9216.66	0.728012	0.028588	25.4656	4.7401e-143	6.58996e-141
ZNF621	14.6795	-2.48306	0.924808	-2.68495	0.00725411	0.0244372		SLC26A10	45.085	-1.63807	0.463036	-3.53767	0.000403668	0.00162526
ZNF627	498.703	0.755961	0.110899	6.81663	9.3201e-12	1.45426e-10		SLC29A2	423.651	-0.768502	0.115332	-6.66342	2.67536e-11	2.80215e-10
ZNF654	167.517	0.916804	0.193625	4.73495	2.19108e-06	1.66221e-05		SLC2A4	122.783	-1.33315	0.237898	-5.60388	2.09601e-08	1.64783e-07
ZNF667-AS1	280.318	-1.51108	0.154543	-9.77771	1.40352e-22	4.85238e-21		SLC30A1	369.584	0.766342	0.123772	6.19157	5.95661e-10	5.58123e-09
ZNF697	220.047	0.694021	0.161914	4.28636	1.81626e-05	0.000116478		SLC32A1	10.8768	-4.11469	1.35062	-3.04653	0.00231499	0.00778812
ZNF711	1390.18	0.726854	0.0714604	10.1714	2.65993e-24	1.01044e-22		SLC35F2	302.094	-0.695073	0.137651	-5.04951	4.42937e-07	2.96861e-06
ZNF726	57.3676	-0.877688	0.361658	-2.42684	0.0152308	0.0455533		SLC35G2	14.987	-2.0267	0.829452	-2.44342	0.0145488	0.0387826
ZNF785	103.912	0.642266	0.247303	2.59708	0.00940187	0.0304843		SLC36A1	269.421	-0.690261	0.152244	-4.5339	5.7905e-06	3.27498e-05
ZNF79	159.63	0.814727	0.196163	4.15332	3.27684e-05	0.000199582		SLC37A1	250.323	-1.8795	0.170423	-11.0285	2.78569e-28	7.69304e-27
ZNF837	167.94	0.719307	0.188301	3.81999	0.000133456	0.000719671		SLC38A1	1871.87	-1.09713	0.0556214	-19.725	1.31502e-86	1.15e-84
ZNF84	649.631	0.585621	0.0942699	6.21218	5.22552e-10	6.75018e-09		SLC38A3	61.7336	-1.37778	0.363566	-3.78963	0.00015087	0.000666861
ZNF853	205.434	-2.70028	0.206222	-13.094	3.56128e-39	2.41367e-37		SLC41A3	1218.57	0.599457	0.0673006	8.90716	5.23575e-19	9.37938e-18
ZSWIM6	431.295	0.73496	0.117708	6.24392	4.26741e-10	5.57808e-09		SLC45A3	102.608	-1.08854	0.260444	-4.17954	2.92101e-05	0.000146374
ZYG11A	101.715	-0.901119	0.260309	-3.46173	0.000536713	0.00249015		SLC45A4	308.37	-1.15709	0.13995	-8.26791	1.36328e-16	2.08021e-15
								SLC46A1	242.901	-0.722505	0.154714	-4.66993	3.01301e-06	1.78737e-05
								SLC4A8	11.2785	-3.09834	1.10053	-2.81531	0.00487297	0.0150349
								SLC6A15	15.3095	-2.6791	0.872989	-3.06888	0.0021486	0.0073039
								SLC6A19	26.4795	-2.09755	0.620048	-3.38289	0.000717277	0.00273237
								SLC6A3	285.211	-1.02996	0.145881	-7.06028	1.66166e-12	1.92648e-11
								SLC7A10	10.2623	-2.56954	1.08094	-2.37714	0.0174473	0.0454244
								SLC7A5	1402.92	-0.701784	0.0677168	-10.3635	3.63362e-25	8.65366e-24
								SLC8A1	284.203	0.902783	0.140222	6.43823	1.20871e-10	1.20397e-09
								SLC8A2	36.293	-1.96254	0.52191	-3.7603	0.000169712	0.000741879
								SLC9A1	483.52	0.616421	0.107697	5.72364	1.04267e-08	8.52692e-08
								SLC9A3	2826.83	-0.766105	0.0553951	-13.8298	1.68443e-43	6.76516e-42
								SLCO4A1	757.697	-1.30057	0.0878142	-14.8105	1.25379e-49	5.72868e-48
								SLIT2	2960.46	1.21393	0.0434582	27.9333	1.05101e-171	1.98787e-169
								SLX1B	681.208	-1.42828	0.497586	-2.87042	0.00409933	0.0129074
								SMAD9	1060.11	0.77582	0.0721663	10.7504	5.89828e-27	1.51806e-25
								SMAGP	16.1498	-2.3371	0.829381	-2.81788	0.00483419	0.014935
								SMCO4	106.661	-0.68912	0.252571	-2.72842	0.00636385	0.0189587
								SMIM1	41.8561	-1.20136	0.455654	-2.63656	0.00837504	0.0240942
								SMIM10L2A	94.327	-1.10964	0.285102	-3.89208	9.93879e-05	0.000455778
								SMIM10L2B	82.6998	-0.756049	0.295862	-2.55541	0.0106063	0.0296379
								SMIM11A	112.067	1.30781	0.24283	5.38571	7.216e-08	5.3401e-07
								SMIM14	489.719	0.614815	0.107195	5.73549	9.72336e-09	7.99192e-08
								SMIM24	37.3507	-4.0914	0.689275	-5.9358	2.92424e-09	2.55044e-08
								SMIM4	102.817	0.731287	0.260269	2.80973	0.00495827	0.0152662
								SMOC1	267.883	1.01495	0.144236	7.03674	1.96789e-12	2.26377e-11
								SMTN	1282.21	1.08627	0.064565	16.8245	1.61513e-63	9.83962e-62
								SNAI1	15.5464	-2.2734	0.829384	-2.74107	0.00612402	0.0183575
								SNAI3-AS1	99.0241	0.827872	0.264422	3.13088	0.00174286	0.00604849
								SNAP25	16.5595	-2.03047	0.782601	-2.59451	0.0094726	0.0268575
								SNCB	109.522	-3.08866	0.331721	-9.31101	1.26617e-20	2.4577e-19
								SNHG15	446.261	-1.29817	0.119705	-10.8448	2.11122e-27	5.6113e-26
								SNHG17	472.82	-0.970677	0.111383	-8.71476	2.91379e-18	4.93706e-17
								SNHG29	12572.2	1.12884	0.0230828	48.9039	0	0
								SNHG30	59.5357	-1.14141	0.394042	-2.89668	0.00377138	0.0119838
								SNHG32	3205.53	1.08066	0.0483617	22.3453	1.3419e-110	1.48485e-108
								SNHG4	157.663	-0.712652	0.205128	-3.47419	0.000512402	0.00201031
								SNHG8	540.039	0.959692	0.10212	9.39767	5.57868e-21	1.10125e-19
								SNHG9	79.0868	0.996297	0.303617	3.28143	0.00103282	0.00377866
								SNORD3A	105.346	1.37384	0.280282	4.90164	9.50419e-07	6.0271e-06
								SNORD3B-2	82.5106	0.91233	0.326811	2.79161	0.00524461	0.0160355
								SNRPB	3130.32	-0.982739	0.0430235	-22.8419	1.75769e-115	2.04219e-113
								SNRPGP15	36.4383	1.26254	0.464623	2.71735	0.00658073	0.0195404
								SNX10	59.4931	-1.48406	0.36589	-4.05604	4.99119e-05	0.000241053
								SNX29	431.118	0.774037	0.11173	6.92772	4.27675e-12	4.80094e-11
								SNX32	68.662	1.81928	0.332891	5.46509	4.62664e-08	3.50033e-07
								SOHLH1	35.785	-2.51849	0.540488	-4.65965	3.16744e-06	1.87215e-05
								SORT1	126.873	-1.75741	0.244219	-7.19603	6.19924e-13	7.45835e-12
								SOWAHD	25.1504	-2.22008	0.642961	-3.4529	0.000554588	0.00215708
								SOX13	263.067	-1.5534	0.157394	-9.86949	5.64493e-23	1.23914e-21
								SOX18	2288.31	-1.05981	0.049756	-21.3002	1.13017e-100	1.12781e-98
								SOX2	326.781	0.967284	0.143381	6.74627	1.51696e-11	1.62548e-10
								SOX3	80.7304	-2.12153	0.326117	-6.50541	7.74811e-11	7.83854e-10
								SOX8	2047.88	-0.617317	0.0527727	-11.6976	1.3105e-31	3.92569e-30
								SP2-AS1	93.8411	0.826098	0.26581	3.10785	0.00188455	0.00649865
								SP5	575.396	-2.21342	0.114795	-19.2815	7.67588e-83	6.33786e-81
								SP6	41.0136	-1.91881	0.467433	-4.105	4.04311e-05	0.000197671
								SPA17	195.378	-1.09028	0.184209	-5.91872	3.24463e-09	2.81478e-08
								SPAG1	70.5454	-1.66593	0.380513	-4.37813	1.19704e-05	6.40496e-05
								SPAG16	120.191	-2.074	0.259779	-7.98369	1.42023e-15	2.03717e-14
								SPAG4	76.8052	-1.22039	0.309382	-3.94461	7.9931e-05	0.000372858
								SPEF2	53.8839	-2.12351	0.424394	-5.00363	5.62597e-07	3.70045e-06
								SPHK1	1440.57	-0.897115	0.062359	-14.3863	6.3081e-47	2.72892e-45
								SPIN2B	121.363	0.82042	0.230082	3.56577	0.000362794	0.0014742
								SPINT1	41.2565	-5.50818	0.926561	-5.94475	2.76874e-09	2.42261e-08
								SPNS2	48.0109	-2.32522	0.446991	-5.20194	1.97215e-07	1.37974e-06
								SPOCK1	204.115	0.824391	0.168825	4.88311	1.04426e-06	6.5965e-06
								SPOCK2	346.508	-2.121	0.143552	-14.7751	2.12192e-49	9.66813e-48
								SPR	178.703	-2.9305	0.239557	-12.233	2.07169e-34	6.6335e-33
								SPRED3	23.7317	-1.9003	0.647458	-2.93501	0.00333538	0.0107262
								SPRN	107.74	-1.21058	0.27318	-4.43145	9.36013e-06	5.10056e-05
								SPRY2	37.995	-2.53119	0.5411	-4.67786	2.89884e-06	1.72215e-05
								SPRY3	113.72	0.943898	0.239466	3.94167	8.09166e-05	0.00037695
								SPRY4	314.761	-1.00997	0.139142	-7.2586	3.91124e-13	4.78348e-12
								SPSB3	392.776	0.638787	0.123642	5.16642	2.38626e-07	1.65592e-06
								SPSB4	30.1703	-1.62363	0.541998	-2.99564	0.00273866	0.00903931
								SPTBN4	79.3829	-2.39323	0.353732	-6.76566	1.32705e-11	1.43427e-10
								SRCIN1	306.35	-1.2409	0.139684	-8.88362	6.47166e-19	1.14671e-17
								SREBF1	2151.18	-0.889073	0.0515803	-17.2367	1.40856e-66	9.0919e-65
								SRGAP1	409.477	0.818065	0.115354	7.09175	1.32427e-12	1.55304e-11
								SRGAP3	101.965	1.53936	0.273717	5.62391	1.86687e-08	1.48202e-07
								SRRM3	291.595	-2.92059	0.179417	-16.2782	1.40933e-59	7.85076e-58
								SRSF12	102.1	-1.29419	0.265766	-4.86968	1.11782e-06	7.03926e-06
								SSBL3P1	74.4762	1.10232	0.326815	3.37292	0.000743742	0.00282195
								SSBP2	1065.35	1.02906	0.0706858	14.5582	5.18043e-48	2.31497e-46
								SSBP3	3732.35	0.748499	0.0384912	19.446	3.1534e-84	2.68551e-82
								SSC4D	46.8393	1.0597	0.401072	2.64217	0.00823771	0.0237579
								SSTR5-AS1	115.504	0.928029	0.233684	3.9713	7.148e-05	0.000336428
								ST3GAL5	21.3868	-1.9424	0.720189	-2.69707	0.00699522	0.0206355
								STAC2	1181.72	-1.07675	0.0706699	-15.2363	2.03054e-52	9.77184e-51
								STAT3	2827.13	0.734636	0.0448725	16.3716	3.04975e-60	1.72247e-58
								STC2	79.6642	-0.994378	0.299523	-3.31988	0.000900574	0.00334293
								STEAP1	50.5458	-1.23115	0.400736	-3.07223	0.00212464	0.00722849
								STK33	28.8592	-2.34781	0.606569	-3.87064	0.00010855	0.000494033
								STK36	178.696	-0.670233	0.188388	-3.55773	0.000374079	0.00151664
								STOX1	167.772	-1.41086	0.201917	-6.98732	2.80183e-12	3.18926e-11
								STRA6	975.696	-1.12245	0.0820113	-13.6865	1.2218e-42	4.78888e-41
								STUM	10.8944	-3.037	1.09597	-2.77107	0.00558721	0.0169555
								STX1B	97.311	-1.76168	0.282353	-6.23929	4.39559e-10	4.18121e-09
								STXBP2	112.639	-4.17243	0.387333	-10.7722	4.65763e-27	1.20831e-25
								SULF1	160.248	1.01	0.198303	5.0932	3.52076e-07	2.39718e-06
								SULF2	7533.77	1.09307	0.0279457	39.1141	0	0
								SULT2B1	22.3737	-5.20687	1.17909	-4.416	1.00545e-05	5.45699e-05
								SUMF1	322.649	-0.664691	0.131671	-5.04814	4.46135e-07	2.98881e-06
								SUSD1	19.9896	-2.69277	0.844991	-3.18674	0.00143884	0.00507464
								SUSD6	329.942	0.813458	0.128398	6.33543	2.3668e-10	2.30253e-09
								SVBP	359.143	0.815737	0.128617	6.34236	2.26269e-10	2.20389e-09
								SVEP1	533.094	0.746302	0.101845	7.3278	2.33968e-13	2.91403e-12
								SVIP	65.6891	-1.86376	0.379673	-4.90884	9.16174e-07	5.82356e-06
								SWT1	159.803	0.949321	0.193064	4.91714	8.78169e-07	5.59949e-06
								SYCE1L	12.5169	-2.90552	1.05411	-2.75637	0.00584461	0.0176275
								SYDE1	1653.82	0.933278	0.0568434	16.4184	1.41277e-60	8.0916e-59
								SYDE2	119.868	0.804343	0.239154	3.36329	0.0007702	0.00291283
								SYNE3	108.575	-0.831256	0.257969	-3.22231	0.0012716	0.00454091
								SYNGR2	236.968	-0.871134	0.1664	-5.23519	1.64815e-07	1.16712e-06
								SYNGR3	148.907	-1.43245	0.220352	-6.50073	7.993e-11	8.0704e-10
								SYNM	168.844	-4.50991	0.336542	-13.4007	5.98563e-41	2.24337e-39
								SYT11	432.776	-0.722778	0.114362	-6.32011	2.61385e-10	2.52926e-09
								SYT12	26.2912	-2.68569	0.681901	-3.93853	8.1982e-05	0.000381114
								SYT2	60.4955	-2.78089	0.416955	-6.66952	2.56636e-11	2.69493e-10
								SYT5	81.499	-2.32037	0.33206	-6.9878	2.79227e-12	3.18061e-11
								SYT7	47.5528	-3.63458	0.554074	-6.55974	5.39032e-11	5.50747e-10
								TACC1	330.244	-0.589059	0.128756	-4.57501	4.76195e-06	2.73316e-05
								TADA3	831.601	-0.669654	0.0817708	-8.18941	2.62514e-16	3.93554e-15
								TAFA5	414.125	-1.6135	0.125217	-12.8856	5.42493e-38	1.95658e-36
								TAMALIN	196.367	-0.858099	0.175932	-4.87745	1.07464e-06	6.77783e-06
								TAP1	1052.31	0.632106	0.0747415	8.45723	2.73798e-17	4.36627e-16
								TARBP1	1049.97	-0.738636	0.072832	-10.1416	3.60975e-24	8.23508e-23
								TARS2	709.497	-0.818416	0.0909438	-8.99914	2.275e-19	4.16257e-18
								TAX1BP3	1553.32	0.878522	0.0601945	14.5947	3.03462e-48	1.36357e-46
								TBC1D2	115.913	0.720083	0.231801	3.10647	0.00189333	0.00652339
								TBCEL	328.267	-0.611015	0.133217	-4.58661	4.50511e-06	2.59951e-05
								TBX2	1558.47	-0.722344	0.0588965	-12.2646	1.40223e-34	4.51658e-33
								TBX6	41.3625	-2.49822	0.51424	-4.85808	1.18528e-06	7.43816e-06
								TBXAS1	73.2242	-1.094	0.32663	-3.34937	0.00080996	0.00303637
								TC2N	11.3012	-3.09648	1.08265	-2.8601	0.00423509	0.0132732
								TCF15	114.891	-1.50856	0.252348	-5.97809	2.25772e-09	1.98939e-08
								TCF24	29.1754	-2.85026	0.692997	-4.11294	3.9065e-05	0.000191626
								TCF7L2	1034.15	0.871212	0.0725929	12.0013	3.49552e-33	1.08508e-31
								TCP11L2	43.3278	1.45147	0.451342	3.21589	0.00130038	0.00463251
								TCTN1	203.852	-0.888003	0.172727	-5.14107	2.73178e-07	1.88364e-06
								TCTN2	395.853	-0.875737	0.121116	-7.23057	4.80982e-13	5.84728e-12
								TDO2	138.809	-0.790492	0.212312	-3.72326	0.000196667	0.000850653
								TDRD7	67.9266	-1.53171	0.343707	-4.45643	8.33339e-06	4.57633e-05
								TDRKH	124.056	-2.2485	0.259922	-8.6507	5.11857e-18	8.53059e-17
								TEDC1	364.229	-0.609432	0.125792	-4.84477	1.26761e-06	7.93038e-06
								TEN1	169.989	0.622254	0.201113	3.09406	0.00197438	0.00677251
								TENT5A	730.005	1.22664	0.0960333	12.773	2.31954e-37	8.11389e-36
								TERT	92.7944	-1.8261	0.294654	-6.19745	5.73862e-10	5.38939e-09
								TESMIN	17.6009	-1.84183	0.762064	-2.41689	0.0156536	0.0413011
								TFAP2C	45.4186	-2.74121	0.487962	-5.61767	1.93551e-08	1.53202e-07
								TFEB	135.17	-1.00515	0.220315	-4.56236	5.05821e-06	2.88995e-05
								TFF3	62.9622	-0.82124	0.340401	-2.41257	0.0158406	0.0417268
								TFR2	185.512	-0.759757	0.178876	-4.24739	2.1628e-05	0.000110908
								TGFBI	54.0396	1.12809	0.442166	2.55128	0.0107327	0.0299544
								TGFBR3L	225.023	-0.97989	0.162281	-6.03825	1.55799e-09	1.39922e-08
								TH	14.7852	-5.61648	1.61064	-3.4871	0.000488282	0.0019273
								THAP2	131.416	0.781188	0.225482	3.46453	0.000531162	0.00207739
								THEM6	308.503	-1.73438	0.146944	-11.803	3.76687e-32	1.141e-30
								THRB	205.853	0.881093	0.183884	4.79156	1.65488e-06	1.02118e-05
								THSD7A	556.172	0.835479	0.100568	8.30758	9.76751e-17	1.50453e-15
								TIGAR	314.519	1.07176	0.137812	7.77697	7.42812e-15	1.02482e-13
								TIMM23B-AGAP6	118.256	-0.768806	0.296963	-2.58889	0.00962855	0.0272237
								TIMP1	48.9484	-2.12091	0.451409	-4.69842	2.62184e-06	1.5679e-05
								TJP2	191.586	-1.64435	0.209061	-7.86537	3.68012e-15	5.1471e-14
								TLCD3B	37.3616	-2.40789	0.527213	-4.5672	4.94274e-06	2.82994e-05
								TLE4	1357.82	1.13665	0.0634507	17.9139	9.18292e-72	6.38331e-70
								TLX2	130.67	-2.72624	0.267102	-10.2067	1.84977e-24	4.28608e-23
								TM7SF2	78.7519	-0.991254	0.314922	-3.14762	0.00164608	0.00574574
								TMC7	32.9005	-1.9396	0.529503	-3.66306	0.00024922	0.00104877
								TMC8	34.5661	-3.58494	0.648814	-5.52538	3.28775e-08	2.53333e-07
								TMCC1-AS1	91.8018	0.888134	0.292108	3.04043	0.00236241	0.00792963
								TMCO4	20.524	-2.93981	0.772497	-3.80559	0.000141467	0.000628371
								TMEFF2	1238.53	1.28265	0.0670288	19.1358	1.27173e-81	1.03949e-79
								TMEM117	579.807	0.623907	0.104351	5.97891	2.24639e-09	1.98048e-08
								TMEM121	342.309	-0.982532	0.133115	-7.38106	1.57038e-13	1.97554e-12
								TMEM132A	2189.44	0.651134	0.0506784	12.8484	8.78559e-38	3.13391e-36
								TMEM132B	206.194	-0.628336	0.16773	-3.74611	0.000179599	0.000781741
								TMEM132E	68.241	-2.20679	0.381224	-5.78869	7.09373e-09	5.9447e-08
								TMEM179	109.956	-2.46746	0.290827	-8.48428	2.17054e-17	3.47158e-16
								TMEM255A	449.18	-1.68671	0.119191	-14.1513	1.83295e-45	7.66445e-44
								TMEM35A	544.448	0.67913	0.101025	6.72238	1.7878e-11	1.90316e-10
								TMEM37	169.456	-1.15053	0.197345	-5.83004	5.54154e-09	4.68496e-08
								TMEM38A	81.0838	-0.96227	0.298856	-3.21984	0.00128262	0.00457525
								TMEM47	2355.44	0.620804	0.048299	12.8534	8.23621e-38	2.9444e-36
								TMEM51	169.024	-0.884296	0.19239	-4.59636	4.29927e-06	2.49223e-05
								TMEM51-AS1	16.466	-1.86537	0.787326	-2.36924	0.0178245	0.0462784
								TMEM54	42.6404	-8.61414	1.49638	-5.75666	8.57925e-09	7.1054e-08
								TMEM62	49.8197	-1.36933	0.408678	-3.35062	0.000806294	0.00302402
								TMEM74	54.4126	-1.98909	0.412374	-4.8235	1.41058e-06	8.77757e-06
								TMEM91	61.5042	-0.886664	0.350221	-2.53172	0.0113503	0.031404
								TMPRSS9	56.9751	-2.27328	0.405797	-5.602	2.11888e-08	1.66421e-07
								TMTC2	1270.91	0.855169	0.0667353	12.8143	1.36292e-37	4.80895e-36
								TMX4	376.578	-0.74482	0.122123	-6.09891	1.06794e-09	9.74807e-09
								TNC	58.4625	-1.06352	0.375623	-2.83135	0.0046352	0.0143804
								TNFAIP2	15.5316	-2.27197	0.827859	-2.74439	0.00606226	0.0182017
								TNFRSF10B	2271.7	1.12686	0.0485107	23.229	2.31811e-119	2.83507e-117
								TNFRSF10D	234.355	1.38426	0.16797	8.24112	1.70607e-16	2.58389e-15
								TNFRSF11A	138.351	-1.0564	0.21662	-4.87674	1.07856e-06	6.79995e-06
								TNFRSF13C	58.9313	-1.14653	0.360182	-3.1832	0.00145655	0.00513072
								TNFRSF18	268.323	-1.69613	0.156147	-10.8624	1.74165e-27	4.65183e-26
								TNFRSF19	2576.79	-1.04096	0.0564142	-18.4522	5.00825e-76	3.78903e-74
								TNFRSF4	174.857	-2.17896	0.216344	-10.0718	7.36489e-24	1.66617e-22
								TNFSF12	38.6132	-2.55726	0.528	-4.8433	1.27701e-06	7.98302e-06
								TNFSF4	35.5126	1.29098	0.509096	2.53582	0.0112183	0.0310863
								TNFSF9	182.931	0.851421	0.178559	4.7683	1.8579e-06	1.13697e-05
								TNIK	122.286	-0.591229	0.22659	-2.60924	0.00907425	0.0258674
								TNK1	96.6615	-0.803975	0.264753	-3.0367	0.00239181	0.00801177
								TNMD	22.7989	3.28567	0.743403	4.41977	9.88052e-06	5.36616e-05
								TNNT1	2055.97	-0.697778	0.0545969	-12.7805	2.106e-37	7.3828e-36
								TNS1	314.34	-0.894036	0.134458	-6.64917	2.94748e-11	3.07528e-10
								TOB1	800.004	1.05759	0.0825779	12.8071	1.49583e-37	5.26649e-36
								TP53INP1	987.476	2.40966	0.087763	27.4564	5.82179e-166	1.01825e-163
								TP53INP2	217.324	-1.5817	0.175068	-9.03474	1.64392e-19	3.03864e-18
								TP53TG1	247.04	0.751965	0.150547	4.99489	5.8869e-07	3.8627e-06
								TP73-AS1	303.149	-1.77915	0.162437	-10.9529	6.43742e-28	1.76281e-26
								TPD52	43.2229	-1.83084	0.468789	-3.90546	9.40466e-05	0.00043238
								TPT1	38820.5	0.785872	0.0172797	45.4794	0	0
								TPT1P9	98.6309	0.993056	0.263372	3.77054	0.000162894	0.000714642
								TRABD2B	609.522	-0.888777	0.0952103	-9.33489	1.011e-20	1.97656e-19
								TRAF1	27.8771	-1.79618	0.621968	-2.8879	0.00387826	0.0122755
								TRAM2-AS1	111.587	-0.681393	0.244718	-2.7844	0.00536274	0.0163475
								TRANK1	50.1719	-1.05811	0.395657	-2.67431	0.00748839	0.0219115
								TRIAP1	2203.52	1.01534	0.0520889	19.4924	1.27362e-84	1.09035e-82
								TRIB3	133.004	-1.29628	0.233547	-5.55041	2.85004e-08	2.20546e-07
								TRIL	153.35	-0.982948	0.219701	-4.47403	7.67602e-06	4.23966e-05
								TRIM14	48.168	-3.00649	0.497064	-6.0485	1.462e-09	1.3175e-08
								TRIM22	24.8673	3.43372	0.695597	4.93636	7.95961e-07	5.11137e-06
								TRIM3	375.73	0.586101	0.128577	4.55838	5.15501e-06	2.94009e-05
								TRIM34	24.9384	-1.59195	0.600128	-2.65268	0.00798554	0.0231332
								TRIM46	153.039	-1.21261	0.221207	-5.48177	4.21092e-08	3.20819e-07
								TRIM47	482.418	-0.601249	0.106866	-5.6262	1.84226e-08	1.4632e-07
								TRIM5	481.428	0.894647	0.10544	8.48491	2.15877e-17	3.45616e-16
								TRIM59	142.849	-0.702638	0.21297	-3.29923	0.000969501	0.00356947
								TRIM7	20.3622	-5.06333	1.17975	-4.29188	1.77163e-05	9.21273e-05
								TRIOBP	774.539	0.606187	0.0824053	7.35617	1.89262e-13	2.36811e-12
								TRIP6	2675.51	0.680751	0.0450072	15.1254	1.10162e-51	5.19389e-50
								TRNP1	240.122	-0.762227	0.161136	-4.73033	2.24154e-06	1.35542e-05
								TRPM2	14.1009	-2.09793	0.880461	-2.38276	0.0171833	0.0448141
								TSC22D1	2680.64	0.814632	0.0452083	18.0195	1.36891e-72	9.72347e-71
								TSEN15	476.951	-1.06095	0.113278	-9.36593	7.5385e-21	1.48093e-19
								TSPAN12	256.034	0.741091	0.163524	4.53201	5.84246e-06	3.30206e-05
								TSPAN13	375.311	-0.586684	0.127842	-4.58913	4.4509e-06	2.57188e-05
								TSPAN15	18.6712	-2.41079	0.766135	-3.14669	0.00165128	0.0057602
								TSPAN18	114.61	-1.10606	0.242603	-4.55913	5.1367e-06	2.93068e-05
								TSPAN33	130.078	-1.788	0.266008	-6.7216	1.79741e-11	1.91215e-10
								TSPYL2	1194.81	1.10529	0.067133	16.4642	6.62958e-61	3.824e-59
								TSPYL5	526.025	-1.13838	0.107597	-10.5801	3.68479e-26	9.15065e-25
								TTC30A	119.348	-0.604436	0.239123	-2.52772	0.0114805	0.0316833
								TTC39B	121.978	-0.791554	0.229737	-3.44547	0.000570063	0.00221146
								TTLL7	137.047	-0.667851	0.216449	-3.08549	0.0020322	0.00694594
								TTYH1	90.769	-3.7689	0.398101	-9.46721	2.87427e-21	5.77195e-20
								TUBA4A	527.144	-1.54384	0.113077	-13.6529	1.93912e-42	7.56395e-41
								TUBA5P	45.3888	-1.50632	0.437867	-3.44012	0.000581456	0.00225029
								TUBA8	18.6174	-7.42089	1.64532	-4.51029	6.47376e-06	3.63111e-05
								TUBB2B	1159.31	-1.35779	0.073831	-18.3905	1.56455e-75	1.17819e-73
								TUBB4A	894.069	-1.99406	0.0899794	-22.1613	8.116e-109	8.68519e-107
								TWIST2	80.6476	-2.26584	0.337557	-6.71246	1.91372e-11	2.0266e-10
								TXNIP	547.271	2.49923	0.113162	22.0854	4.36796e-108	4.64374e-106
								TYMP	264.101	-1.36223	0.159746	-8.5275	1.49539e-17	2.41549e-16
								UBASH3B	55.3686	1.85773	0.38781	4.79031	1.66526e-06	1.02681e-05
								UBE2E3	706.119	0.662216	0.0867621	7.63255	2.30159e-14	3.08891e-13
								UBE2H	4041.13	0.632786	0.0388472	16.2891	1.17954e-59	6.59326e-58
								UBE2QL1	343.858	-0.741916	0.128941	-5.7539	8.72085e-09	7.208e-08
								UBXN11	227.904	-0.730344	0.160309	-4.55584	5.21767e-06	2.97166e-05
								UBXN2B	302.563	-0.795862	0.138313	-5.75406	8.71242e-09	7.20469e-08
								UGT3A2	87.217	-1.79566	0.301522	-5.95532	2.59562e-09	2.27481e-08
								UIMC1	253.394	0.665614	0.151056	4.40639	1.05108e-05	5.68189e-05
								ULBP3	27.9851	-2.19338	0.597847	-3.6688	0.000243688	0.0010285
								UNC13A	138.834	-3.67959	0.307338	-11.9725	4.95293e-33	1.53164e-31
								UNC5A	99.5475	-2.73321	0.312101	-8.75744	1.9974e-18	3.42181e-17
								UNC5B-AS1	17.3972	2.28727	0.784077	2.91714	0.00353252	0.0113088
								UNC93B1	298.398	-2.14701	0.15932	-13.4761	2.16335e-41	8.18351e-40
								USP18	67.3298	-1.38018	0.38104	-3.62215	0.000292169	0.00121019
								USP2	160.804	-1.23729	0.202129	-6.1213	9.28147e-10	8.544e-09
								USP32P3	335.16	-0.61999	0.129104	-4.80226	1.56883e-06	9.71027e-06
								USP43	85.8424	-0.71101	0.285125	-2.49368	0.0126427	0.0344062
								USP44	14.4967	-2.35642	0.889301	-2.64975	0.00805512	0.0233181
								USPL1	626.65	0.657145	0.0932783	7.045	1.85467e-12	2.1411e-11
								UTP20	667.771	-0.668036	0.0930923	-7.17606	7.17486e-13	8.58134e-12
								UVSSA	195.963	-0.616169	0.187411	-3.2878	0.00100975	0.00370423
								VAC14	607.396	-0.648857	0.0965841	-6.71806	1.84164e-11	1.95627e-10
								VAMP5	196.924	-1.60343	0.185517	-8.64306	5.47276e-18	9.10225e-17
								VASH1	516.92	-1.96626	0.119853	-16.4056	1.74505e-60	9.95963e-59
								VASH1-AS1	100.202	-1.09798	0.26628	-4.1234	3.73315e-05	0.000183621
								VGF	365.242	-3.15093	0.164578	-19.1456	1.05396e-81	8.65846e-80
								VPS13A	85.9178	-0.822434	0.28371	-2.89885	0.00374534	0.0119034
								VPS13C	140.492	-0.885402	0.214982	-4.1185	3.81354e-05	0.000187292
								VPS37D	483.337	1.00663	0.107988	9.32169	1.14503e-20	2.22788e-19
								VRK1	705.279	-0.82972	0.0894194	-9.27898	1.71112e-20	3.30953e-19
								VSIG10	176.236	-0.835999	0.186185	-4.49014	7.11759e-06	3.95541e-05
								VSTM2B	69.109	-2.19191	0.362766	-6.04222	1.52008e-09	1.36757e-08
								VWCE	89.6984	0.732099	0.289304	2.53055	0.0113883	0.031477
								WBP1	1429.06	0.614167	0.0604557	10.159	3.02282e-24	6.93501e-23
								WDR24	376.855	-0.688521	0.131741	-5.22633	1.7291e-07	1.22125e-06
								WDR25	131.948	0.718931	0.22694	3.16793	0.0015353	0.00538099
								WDR54	584.396	-0.595814	0.0957797	-6.22067	4.9503e-10	4.68148e-09
								WDR86	153.088	-0.872795	0.204602	-4.26581	1.99179e-05	0.000102657
								WDR90	565.248	-0.688009	0.0995562	-6.91076	4.82065e-12	5.3929e-11
								WFIKKN1	71.5805	0.899536	0.33803	2.66111	0.00778824	0.0226504
								WIPF1	154.937	-1.04805	0.209711	-4.9976	5.80487e-07	3.81195e-06
								WNK4	92.5831	-1.09254	0.278134	-3.92809	8.56227e-05	0.000396792
								WNT10A	39.364	-3.3312	0.596951	-5.58036	2.40024e-08	1.87253e-07
								WNT16	1225.24	1.0167	0.0679255	14.9679	1.19025e-50	5.50016e-49
								WNT2	17.4056	-2.47379	0.806151	-3.06865	0.0021503	0.00730816
								WNT2B	27.5584	-1.96277	0.63179	-3.10667	0.00189205	0.00652174
								WNT3	100.77	-2.71687	0.310145	-8.76002	1.95214e-18	3.3566e-17
								WNT3A	283.244	-3.80349	0.21619	-17.5933	2.77196e-69	1.8787e-67
								WNT5A	4304.84	0.597769	0.0375193	15.9323	3.7822e-57	2.01709e-55
								WNT5A-AS1	191.233	1.01867	0.174418	5.84036	5.2087e-09	4.41274e-08
								WNT7B	815.395	-1.67418	0.0879954	-19.0258	1.04281e-80	8.48114e-79
								WNT9A	87.5575	-0.697267	0.279762	-2.49236	0.0126899	0.0345231
								XPC	1535.39	1.12764	0.0597259	18.8803	1.65665e-79	1.32744e-77
								XPC-AS1	33.726	1.87986	0.669498	2.80787	0.00498709	0.0153404
								XRCC2	448.294	-0.615812	0.113009	-5.44924	5.05851e-08	3.8023e-07
								XRCC4	106.034	-0.794794	0.261702	-3.03701	0.00238934	0.00800514
								YBX2	389.427	-1.40387	0.130347	-10.7703	4.75698e-27	1.23083e-25
								YPEL2	110.059	1.30249	0.246125	5.29201	1.20978e-07	8.7188e-07
								ZBED5-AS1	37.7662	-1.18205	0.477724	-2.47434	0.0133483	0.0360312
								ZBTB42	121.365	-2.25715	0.269552	-8.37369	5.5843e-17	8.74247e-16
								ZBTB46	173.764	-0.794017	0.187933	-4.225	2.38944e-05	0.000121458
								ZBTB7C	220.153	-0.756267	0.163274	-4.63189	3.62345e-06	2.12393e-05
								ZBTB8A	341.2	0.610536	0.126023	4.84465	1.26834e-06	7.93187e-06
								ZC3H12C	167.501	0.665022	0.205363	3.23827	0.00120257	0.00432195
								ZC3HAV1	718.711	-0.713118	0.0886569	-8.04357	8.72584e-16	1.27068e-14
								ZCCHC12	162.341	-1.86651	0.221799	-8.41534	3.91765e-17	6.19888e-16
								ZDHHC12	145.717	-2.29936	0.2704	-8.50353	1.83912e-17	2.96189e-16
								ZDHHC19	30.6659	-2.3545	0.587242	-4.00942	6.08683e-05	0.000289076
								ZDHHC2	300.098	-1.03461	0.141329	-7.32057	2.46921e-13	3.06831e-12
								ZDHHC22	33.4744	-1.97026	0.533771	-3.69121	0.000223193	0.000954881
								ZEB1-AS1	99.4302	-0.756827	0.260016	-2.91069	0.00360633	0.0115269
								ZFAND2B	181.98	-0.597115	0.181374	-3.29218	0.000994143	0.00365193
								ZFAND4	87.4156	-0.779569	0.291495	-2.67438	0.00748678	0.0219108
								ZFAS1	3211.7	0.732998	0.0412984	17.7488	1.76016e-70	1.21833e-68
								ZFHX2	25.3627	-1.72199	0.622497	-2.76627	0.00567024	0.0171595
								ZFHX4	1696.4	0.707977	0.0579042	12.2267	2.2386e-34	7.15385e-33
								ZFHX4-AS1	161.466	1.09879	0.196046	5.60475	2.08557e-08	1.64121e-07
								ZFP92	29.2031	-2.59785	0.606787	-4.28133	1.85781e-05	9.63008e-05
								ZFPM2	1259.24	0.644214	0.0743565	8.66386	4.56051e-18	7.62397e-17
								ZFYVE28	127.268	-0.993748	0.229256	-4.33467	1.45982e-05	7.70705e-05
								ZGRF1	253.704	-0.6996	0.15176	-4.60992	4.02829e-06	2.3435e-05
								ZMAT3	1873.61	1.51795	0.0569052	26.6752	9.14052e-157	1.47208e-154
								ZMYND10	21.1032	-1.67702	0.67116	-2.49868	0.0124655	0.0340038
								ZNF106	1798.94	0.746564	0.0564496	13.2253	6.26743e-40	2.32753e-38
								ZNF226	279.733	0.836705	0.148867	5.62051	1.90399e-08	1.51001e-07
								ZNF274	165.277	-0.808925	0.196014	-4.12688	3.67718e-05	0.000181251
								ZNF280C	312.898	0.597063	0.13315	4.48413	7.32136e-06	4.05617e-05
								ZNF337	451.09	0.824818	0.112825	7.31059	2.65963e-13	3.29487e-12
								ZNF33B	511.454	0.773056	0.102447	7.54592	4.49108e-14	5.87707e-13
								ZNF385D	105.864	0.757004	0.244956	3.09037	0.00199907	0.00684709
								ZNF396	21.3428	-3.45804	0.847745	-4.0791	4.52105e-05	0.000219927
								ZNF407	445.314	0.602612	0.114105	5.28119	1.28351e-07	9.2256e-07
								ZNF425	423.813	0.682545	0.113349	6.02164	1.72662e-09	1.54145e-08
								ZNF428	1826.02	0.623312	0.0539408	11.5555	6.92667e-31	2.04111e-29
								ZNF469	172.418	-1.2806	0.197703	-6.47739	9.33258e-11	9.37638e-10
								ZNF540	46.4392	1.27308	0.445776	2.85587	0.00429187	0.0134352
								ZNF561	362.922	0.700754	0.121635	5.76111	8.35619e-09	6.94187e-08
								ZNF564	168.756	0.599351	0.19827	3.02291	0.00250357	0.0083466
								ZNF572	24.5221	-2.18716	0.719955	-3.03791	0.00238223	0.00798298
								ZNF580	593.529	0.642803	0.0971407	6.61724	3.65967e-11	3.79886e-10
								ZNF587B	113.939	-0.811035	0.252504	-3.21197	0.00131826	0.00468696
								ZNF610	49.6815	1.08685	0.443054	2.45308	0.0141637	0.0378863
								ZNF619	34.8717	-1.18921	0.492649	-2.4139	0.0157827	0.0415962
								ZNF621	22.0158	-1.76217	0.669946	-2.63031	0.0085307	0.02449
								ZNF654	213.043	0.60962	0.169088	3.60533	0.000311754	0.00128477
								ZNF667-AS1	584.474	-1.16165	0.104904	-11.0735	1.68644e-28	4.67318e-27
								ZNF697	285.312	0.726544	0.150902	4.81468	1.47438e-06	9.13961e-06
								ZNF713	91.3407	0.878841	0.29395	2.98976	0.00279193	0.00918658
								ZNF736	85.2672	-0.933852	0.291162	-3.20733	0.00133973	0.00475188
								ZNF785	122.318	0.82287	0.236022	3.4864	0.000489562	0.00193066
								ZNF79	181.424	1.07634	0.181459	5.9316	2.99993e-09	2.61085e-08
								ZNF804A	392.795	0.705165	0.120648	5.84482	5.07109e-09	4.30738e-08
								ZNF853	310.226	-2.89962	0.17343	-16.7193	9.48685e-63	5.67328e-61
								ZSCAN2	525.292	0.696347	0.102097	6.82041	9.07791e-12	9.97711e-11
								ZYG11A	135.99	-0.824027	0.219227	-3.75878	0.000170743	0.000745584

## Sheet: TableS2_RNAseq_DEG-MS67_SYO-I
Table S2. RNA-seq profiling defines the DEGs in SYO-I cells after the treatment with 2.5 uM of the compound (MS67, MS67N1 or MS67N2) versus DMSO for 2 or 4 days, either up-regulated or down-regulated.
The cut-off of DEGs is set at the absolute value of Log2(fold-change) is over 0.58 and the p-adj value less than 0.05.
SYO-1- D2- MS67 vs DMSO								SYO-1 -D4- MS67 vs DMSO								SYO1 -D2- MS67N1 vs DMSO								SYO1 -D2- MS67N2 vs DMSO
Gene	baseMean	log2FoldChange	lfcSE	stat	pvalue	padj		Gene	baseMean	log2FoldChange	lfcSE	stat	pvalue	padj		Gene	baseMean	log2FoldChange	lfcSE	stat	pvalue	padj		Gene	baseMean	log2FoldChange	lfcSE	stat	pvalue	padj
7SK	175.975	1.16657	0.2026	5.758	8.51152e-09	9.61375e-08		DNAAF4-CCPG1	38.8967	9.18867	1.49213	6.15807	7.36362e-10	3.59008e-09										MT-ND5	33955.5	-0.603743	0.016651	-36.2587	7.2383e-288	1.09859e-284
AARD	38.6816	-1.21542	0.469335	-2.58966	0.00960702	0.0314155		RCC2-AS1	10.1696	4.20373	1.1723	3.5859	0.000335923	0.00090141										MT-ND6	14336.6	-0.63592	0.0250745	-25.3613	6.74678e-142	3.72361e-139
AASS	25.526	-1.67055	0.601579	-2.77695	0.00548715	0.0195127		EBF2	23.758	3.73151	0.702813	5.30939	1.09993e-07	4.43541e-07										MTATP6P1	9368.83	-0.601535	0.0274893	-21.8825	3.81341e-106	1.92927e-103
AATK	191.801	-0.695321	0.183975	-3.77944	0.000157183	0.00084449		TEX19	113.042	3.51094	0.294614	11.9171	9.64333e-33	1.37595e-31										RN7SL2	1034.55	-0.609078	0.0782065	-7.78808	6.80374e-15	6.07434e-13
ABAT	170.849	-0.826801	0.196661	-4.20419	2.62017e-05	0.000165459		CNR1	28.9953	3.19027	0.570647	5.59061	2.26268e-08	9.72232e-08
ABCA3	144.881	-0.659855	0.226527	-2.91292	0.00358071	0.0135256		CD7	252.578	2.91216	0.181901	16.0096	1.09546e-57	2.98742e-56
ABCG1	16.5469	-3.0588	0.884389	-3.45866	0.000542874	0.00257461		VAT1L	79.9295	2.81877	0.321639	8.76376	1.88839e-18	1.56055e-17
ABCG4	23.2301	-2.34535	0.673245	-3.48364	0.000494636	0.00237413		STMN2	11.5278	2.79664	0.909332	3.07549	0.00210156	0.00497943
ABHD14A-ACY1	16.9887	5.06269	1.87303	2.70294	0.006873	0.0236566		DHRS2	14.5092	2.64686	0.801061	3.3042	0.000952494	0.00238625
ABHD8	270.126	-0.946115	0.153013	-6.18322	6.28062e-10	8.13254e-09		INPP5D	12.4775	2.55863	0.832732	3.07257	0.00212222	0.00502697
ACAD11	180.643	-0.832246	0.192885	-4.31471	1.5981e-05	0.000106287		SCARNA13	14.7582	2.55241	0.760274	3.35723	0.000787284	0.00199811
ACCS	32.6492	-1.48375	0.516226	-2.87423	0.0040501	0.0150723		GADD45G	223.797	2.5477	0.184805	13.7859	3.09893e-43	6.11397e-42
ACHE	51.8762	-2.17635	0.422632	-5.1495	2.61175e-07	2.38527e-06		CALB2	12.0179	2.44722	0.865116	2.82877	0.0046727	0.0104098
ACP6	64.8411	-1.43822	0.351881	-4.08723	4.36553e-05	0.000264945		DACT2	23.84	2.42376	0.591339	4.09876	4.15373e-05	0.000125772
AD000671.1	44.4275	8.94188	2.67571	3.34187	0.000832153	0.0037817		FGFBP1	15.8318	2.40605	0.722989	3.32793	0.00087495	0.00220308
ADAMTS1	191.304	0.939377	0.184635	5.08774	3.6235e-07	3.25813e-06		ENOX1-AS1	10.1854	2.38509	0.918109	2.59783	0.00938146	0.0197635
ADAMTS13	95.8224	-0.881844	0.273546	-3.22375	0.00126526	0.0054736		TNMD	20.0487	2.2693	0.646882	3.50805	0.0004514	0.00118809
ADCK2	226.762	-1.97156	0.185455	-10.6309	2.14041e-26	8.9178e-25		MISP	10.5532	2.2518	0.941238	2.39238	0.0167393	0.0332778
ADCY1	95.6393	-1.03521	0.285902	-3.62087	0.000293617	0.00148716		EFCAB5	27.6177	2.24526	0.555242	4.04375	5.26029e-05	0.000157165
ADCY5	412.879	-0.856751	0.127926	-6.69724	2.12397e-11	3.30143e-10		TSSK3	12.3416	2.24246	0.922435	2.43103	0.0150561	0.03022
ADCY7	98.2419	-1.60097	0.283367	-5.64983	1.60603e-08	1.74746e-07		ATP6V1G2-DDX39B	46.3625	2.23371	0.428122	5.21746	1.81391e-07	7.17249e-07
ADD2	131.298	-0.86785	0.241305	-3.59649	0.000322541	0.00162225		LL22NC03-63E9.3	12.2681	2.22952	0.818337	2.72445	0.00644077	0.0140101
ADGRG6	523.627	-1.04236	0.110601	-9.4245	4.32156e-21	1.39359e-19		POT1-AS1	12.585	2.20299	0.849866	2.59217	0.00953735	0.0200494
ADGRL3	26.682	1.74369	0.581297	2.99966	0.00270285	0.0105546		PLCD4	17.4573	2.19582	0.728727	3.01323	0.00258483	0.00602153
ADM2	25.0427	-1.55256	0.611185	-2.54025	0.0110774	0.0354347		TNFRSF8	31.6631	2.19463	0.502093	4.37097	1.23698e-05	3.98986e-05
ADORA2B	68.9138	-1.28494	0.337778	-3.80409	0.000142328	0.000772638		CHAC1	270.207	2.17277	0.162651	13.3585	1.05694e-40	1.94883e-39
ADRA2C	892.158	-0.585817	0.0814194	-7.19506	6.24339e-13	1.13084e-11		DNAH11	29.4632	2.16913	0.53425	4.06014	4.90442e-05	0.000147237
ADSS1	51.7442	-1.40175	0.40193	-3.48754	0.000487495	0.00234581		GDF15	81.8457	2.15704	0.307514	7.01443	2.3089e-12	1.33924e-11
AFF2	434.419	0.830601	0.119779	6.93445	4.07794e-12	6.86037e-11		ASNSP1	11.1101	2.14533	0.878101	2.44314	0.0145599	0.0293314
AFG1L	71.8643	-0.850321	0.331479	-2.56523	0.0103107	0.0333844		SOX9	999.69	2.07334	0.0802126	25.8481	2.55347e-147	2.1268e-145
AGA	101.273	-1.03599	0.273236	-3.79156	0.000149706	0.000808049		APOD	25.5667	2.0724	0.563758	3.67605	0.000236876	0.000648914
AGAP2	98.7	-3.47953	0.352373	-9.87455	5.36746e-23	1.87045e-21		ADGRG1	10.2386	2.03362	0.912757	2.228	0.0258807	0.049245
AGPAT3	249.121	-2.47256	0.183855	-13.4485	3.1434e-41	2.16095e-39		CYP27A1	15.2121	2.02158	0.73246	2.75998	0.00578044	0.0126666
AGTRAP	526.897	-0.752928	0.111072	-6.77876	1.21209e-11	1.9378e-10		SCRG1	11.7213	2.01645	0.827601	2.4365	0.0148302	0.0298152
AHSA2P	331.93	-0.620572	0.134374	-4.61824	3.87e-06	2.90327e-05		CD36	28.0336	1.98556	0.521299	3.80886	0.000139609	0.000395138
AIF1L	68.6116	-1.33107	0.337096	-3.94863	7.85994e-05	0.000454237		ITM2A	12.5765	1.97009	0.798777	2.46638	0.0136487	0.0276838
AK4	61.1615	-1.24127	0.38127	-3.25562	0.00113146	0.00495144		LAMC2	10.6692	1.96631	0.884739	2.22247	0.0262514	0.0498831
AKR1E2	30.7303	-1.41693	0.527404	-2.68661	0.00721809	0.024654		TLX3	16.1867	1.96591	0.766375	2.56521	0.0103114	0.0214975
ALDH5A1	248.104	-0.982798	0.160903	-6.10803	1.0087e-09	1.2713e-08		PTPRN2	119.745	1.90656	0.240623	7.92343	2.31048e-15	1.61964e-14
ALDH6A1	78.5868	-0.917075	0.321371	-2.85363	0.0043223	0.0159052		SPINK5	55.3275	1.87312	0.365835	5.12012	3.05344e-07	1.17979e-06
ALPL	38.0463	-1.94338	0.485489	-4.00294	6.25595e-05	0.000369734		SECTM1	8218.02	1.87232	0.0273045	68.5718	0	0
AMIGO1	20.9585	-2.42643	0.706788	-3.43304	0.000596858	0.00280425		VLDLR-AS1	13.7927	1.84698	0.763151	2.42021	0.0155117	0.0310345
AMIGO2	508.135	0.698206	0.106827	6.53583	6.32576e-11	9.19912e-10		ARC	111.884	1.83074	0.247209	7.40567	1.30494e-13	8.23278e-13
ANG	55.3416	-1.82966	0.394899	-4.63323	3.60005e-06	2.71286e-05		CFH	26.8264	1.82307	0.526765	3.46087	0.000538427	0.00140208
ANGPTL4	388.052	-0.679548	0.126351	-5.37826	7.52103e-08	7.47359e-07		RASGEF1B	14.0451	1.82285	0.796241	2.28931	0.0220611	0.0427127
ANKDD1A	111.544	-0.766114	0.250809	-3.05457	0.0022538	0.00906072		GAPDHP71	12.2165	1.81937	0.798707	2.27789	0.022733	0.0438828
ANKEF1	18.2687	-2.80225	0.799352	-3.50565	0.000455497	0.0022087		ZNNT1	77.3762	1.80511	0.299537	6.02631	1.67746e-09	7.94023e-09
ANKH	84.7645	-0.762596	0.29716	-2.56628	0.0102796	0.033298		NCALD	49.0031	1.80189	0.389556	4.62551	3.73684e-06	1.28029e-05
ANKHD1	763.327	-0.759535	0.0939406	-8.08528	6.20236e-16	1.43213e-14		CETN1	12.0422	1.79979	0.806638	2.23122	0.0256666	0.0488982
ANKHD1-EIF4EBP3	322.843	1.63897	0.259918	6.30573	2.86834e-10	3.85264e-09		LINC02030	38.1335	1.79595	0.438928	4.09167	4.28278e-05	0.000129494
ANKRD50	1135.7	0.65026	0.0720998	9.01888	1.90015e-19	5.55859e-18		AD000671.1	14.3609	1.76497	0.773344	2.28226	0.0224738	0.0434271
ANLN	2203.63	-0.605072	0.0510868	-11.844	2.31174e-32	1.25315e-30		ADAMTS18	227.223	1.75824	0.173151	10.1544	3.16807e-24	3.32707e-23
ANO7	37.4195	-1.42409	0.475596	-2.99433	0.00275049	0.0107212		FRG2	17.3253	1.74149	0.660472	2.63673	0.00837086	0.0177986
AP000866.1	56.5338	-0.954914	0.372958	-2.56038	0.0104557	0.03376		LINC01132	35.353	1.7239	0.464293	3.71296	0.000204848	0.000565944
AP001528.2	36.2441	1.47712	0.483828	3.05298	0.00226583	0.00910449		LINC01474	26.0573	1.71335	0.534682	3.20442	0.00135335	0.00331341
AP002748.5	28.4257	-8.2512	2.5052	-3.29364	0.000989005	0.00439856		DYSF	31.7524	1.68997	0.484493	3.48812	0.000486423	0.00127451
AP1G2	275.754	-0.666135	0.15318	-4.34871	1.3694e-05	9.25003e-05		CXCL12	2087.07	1.68825	0.0530564	31.82	3.42632e-222	5.12674e-220
APOOL	257.317	-0.600587	0.160243	-3.74797	0.000178274	0.000946707		PRL	15.8488	1.68337	0.714201	2.357	0.018423	0.0362711
ARHGAP29	1176.01	0.873654	0.0701835	12.4481	1.43136e-35	8.59042e-34		ADGRL3	49.1638	1.67467	0.383949	4.36168	1.29065e-05	4.15584e-05
ARHGAP45	447.77	-0.873662	0.123143	-7.09471	1.29623e-12	2.28754e-11		RHCE	66.7703	1.66664	0.326356	5.10681	3.27639e-07	1.26161e-06
ARHGDIG	95.1441	-0.813494	0.275917	-2.94833	0.00319499	0.0122208		EPYC	16.6105	1.64945	0.68771	2.39847	0.0164636	0.0327799
ARHGEF39	229.47	-0.667035	0.174183	-3.8295	0.000128402	0.000703096		LINC01004	14.7514	1.63584	0.72332	2.26158	0.0237236	0.0455609
ARHGEF6	184.077	-0.604217	0.188168	-3.21105	0.0013225	0.00568547		NSRP1P1	16.5409	1.62659	0.689658	2.35855	0.0183465	0.03615
ARL10	360.326	-0.77919	0.146579	-5.31583	1.0617e-07	1.02144e-06		NEFM	2382.75	1.5941	0.0495077	32.1991	1.8194e-227	2.77139e-225
ARL6	112.876	-0.707772	0.248643	-2.84654	0.00441978	0.0162048		DMRTA2	25.1852	1.58568	0.551772	2.87379	0.00405577	0.00914089
ARNTL2	101.921	-1.31841	0.274906	-4.79586	1.61982e-06	1.29346e-05		SCARNA2	59.203	1.57669	0.352052	4.47856	7.51489e-06	2.49336e-05
ARPIN	151.65	-1.49415	0.223932	-6.67234	2.51754e-11	3.86944e-10		KLF3-AS1	37.778	1.56955	0.448086	3.50279	0.000460414	0.00121049
AS3MT	360.973	-0.902634	0.137221	-6.57798	4.76893e-11	7.05037e-10		FAM133CP	76.7248	1.55978	0.301291	5.177	2.25478e-07	8.81474e-07
ASAH2B	47.1401	-1.18059	0.431019	-2.73907	0.00616133	0.0214709		TOX3	328.69	1.54846	0.139454	11.1037	1.20312e-28	1.49796e-27
ASPHD2	124.232	-0.99405	0.240653	-4.13063	3.61771e-05	0.000223415		HAS1	18.3831	1.54315	0.688815	2.24029	0.0250721	0.0478788
ASPM	564.653	-0.834584	0.102233	-8.16352	3.2539e-16	7.62977e-15		IGF1	63.4182	1.5234	0.3297	4.62056	3.82708e-06	1.30935e-05
ASS1	169.234	-1.67758	0.207267	-8.09377	5.78437e-16	1.33766e-14		LHFPL6	1645.66	1.52183	0.0602867	25.2432	1.34639e-140	1.03949e-138
ATF3	104.064	0.689712	0.26898	2.56418	0.010342	0.0334642		SOCS1	173.359	1.50858	0.197125	7.6529	1.96489e-14	1.309e-13
ATG16L2	74.2819	-0.796684	0.315157	-2.52789	0.011475	0.0364979		MALAT1	25607.3	1.50079	0.0588433	25.5049	1.74123e-143	1.40194e-141
ATP1A3	187.837	-1.30115	0.192554	-6.75729	1.406e-11	2.2243e-10		UNCX	625.189	1.49896	0.0979854	15.2978	7.90755e-53	1.98369e-51
ATP1B2	293.896	-0.96794	0.146557	-6.60455	3.9874e-11	5.95903e-10		NPIPB3	186.871	1.49666	0.193697	7.72679	1.10296e-14	7.43872e-14
ATP6V0E2	84.7794	-3.89465	0.425778	-9.14715	5.84552e-20	1.76815e-18		SEMA5A	353.518	1.48143	0.131804	11.2396	2.60577e-29	3.35044e-28
ATP6V0E2-AS1	33.5829	-2.33119	0.545139	-4.27633	1.90003e-05	0.000124183		CDH2	1192.11	1.46147	0.0702895	20.7922	5.0926e-96	2.51771e-94
ATP6V1G2-DDX39B	62.1592	0.930354	0.366094	2.5413	0.0110441	0.0353505		ZNF506	71.0381	1.45664	0.313423	4.64751	3.35965e-06	1.15755e-05
ATP8A2	123.445	-0.719971	0.238787	-3.01512	0.00256879	0.0100989		EPHA3	73.7393	1.45412	0.308932	4.70694	2.51461e-06	8.78814e-06
ATXN7L2	117.415	0.599871	0.242426	2.47445	0.0133442	0.0413476		FABP4	18.5709	1.4445	0.628267	2.29918	0.0214947	0.0416876
AURKA	763.038	-0.787195	0.0870424	-9.04381	1.51298e-19	4.48673e-18		KCNQ1OT1	536.014	1.44355	0.111186	12.9831	1.52508e-38	2.58896e-37
AURKB	706.368	-0.631949	0.0911149	-6.93573	4.04115e-12	6.81364e-11		VCAN-AS1	35.7593	1.42781	0.448953	3.18032	0.00147114	0.00357437
B3GALNT1	76.3146	-1.34601	0.317699	-4.23676	2.26772e-05	0.000145882		CTSZ	20.674	1.42299	0.594012	2.39556	0.0165948	0.03301
B3GAT1	45.1619	-1.01482	0.418329	-2.42588	0.0152711	0.0464523		LINC01252	33.5266	1.41983	0.497028	2.85665	0.00428141	0.00961101
B4GALNT3	42.2564	-2.37258	0.491792	-4.82435	1.40463e-06	1.13265e-05		TCHH	32.0014	1.41378	0.49282	2.86875	0.00412092	0.00927412
B4GALNT4	2050.6	0.59817	0.0531	11.265	1.95403e-29	9.29331e-28		HSP90AA2P	26.6379	1.38713	0.523484	2.64981	0.00805376	0.0171957
B4GALT6	40.1132	-1.65689	0.467931	-3.54088	0.00039879	0.00196204		PAX6	90.4399	1.38098	0.282676	4.88537	1.03237e-06	3.76436e-06
B4GAT1	323.919	-1.03462	0.1515	-6.82916	8.54152e-12	1.39656e-10		DUSP4	118.244	1.38021	0.234058	5.8969	3.70405e-09	1.70509e-08
BABAM2	286.311	-0.707376	0.14662	-4.82456	1.40315e-06	1.1324e-05		LINC02289	40.9275	1.36821	0.411616	3.32398	0.000887413	0.0022328
BARD1	116.789	-0.618505	0.248078	-2.49319	0.0126601	0.039642		MEG8	345.282	1.36561	0.13237	10.3166	5.92841e-25	6.45445e-24
BASP1	1978.9	0.618104	0.0536015	11.5315	9.15619e-31	4.64448e-29		SYCE2	21.2626	1.35762	0.58141	2.33505	0.019541	0.0382407
BBIP1	181.366	-0.61161	0.198643	-3.07894	0.00207738	0.00843898		COL15A1	1002.5	1.34801	0.0766456	17.5876	3.06648e-69	1.02264e-67
BCAR3	27.8108	-1.46199	0.604366	-2.41904	0.0155614	0.0471834		IRX1	285.931	1.34332	0.149923	8.96007	3.24483e-19	2.76391e-18
BCL2L11	270.586	0.65047	0.153225	4.24519	2.1841e-05	0.000140743		MYCN	56.1899	1.3402	0.355	3.77522	0.000159866	0.000448409
BDNF	418.349	0.739315	0.12082	6.11915	9.40733e-10	1.19122e-08		PLA2G4B	54.4627	1.33575	0.401149	3.3298	0.000869082	0.00218895
BHLHB9	135.618	-0.859593	0.224409	-3.83047	0.000127897	0.00070084		RPSAP52	125.933	1.32513	0.260041	5.09584	3.47192e-07	1.33326e-06
BHLHE23	29.2056	-1.3818	0.542995	-2.54479	0.0109345	0.0350292		ANGPTL6	37.8968	1.31469	0.452564	2.90497	0.00367291	0.00833691
BLM	229.886	-0.676378	0.166294	-4.06736	4.75479e-05	0.000286131		SPARC	66.5552	1.30839	0.317254	4.1241	3.7218e-05	0.000113262
BLOC1S5	139.342	-0.683949	0.224095	-3.05204	0.00227289	0.00912292		ANKRD36B	169.181	1.3059	0.205817	6.34495	2.22491e-10	1.12698e-09
BMERB1	27.373	-2.3236	0.603519	-3.85009	0.000118074	0.000653165		OGN	30.9148	1.30355	0.485953	2.68245	0.00730847	0.0157296
BMP5	120.153	-0.828224	0.244349	-3.38951	0.000700181	0.00323246		SHISA2	5253.29	1.30201	0.0368544	35.3285	2.14719e-273	3.98952e-271
BNC1	18.9849	-2.69397	0.769127	-3.50263	0.000460684	0.00223028		CDKN2B	178.036	1.29543	0.192385	6.73352	1.65612e-11	9.07967e-11
BOC	35.3518	-1.584	0.503635	-3.14514	0.00166007	0.00694194		NKX6-2	83.3479	1.29486	0.288261	4.49197	7.05678e-06	2.34966e-05
BORCS6	107.444	-0.814474	0.265716	-3.0652	0.00217523	0.00876731		CRYBG3	327.093	1.28683	0.139115	9.2501	2.24275e-20	2.00956e-19
BRCA1	548.71	-0.631917	0.102675	-6.15451	7.53077e-10	9.61955e-09		EMC1-AS1	23.2609	1.28379	0.559389	2.29499	0.0217338	0.0421029
BRCA2	210.632	-0.735166	0.174973	-4.20158	2.65054e-05	0.000167237		DNLZ	682.896	1.27974	0.0933131	13.7145	8.31752e-43	1.62393e-41
BRD9P2	10.6203	6.87762	1.70393	4.03632	5.42963e-05	0.000323425		DDIT3	663.65	1.27708	0.0944037	13.5278	1.0714e-41	2.02179e-40
BRSK1	167.083	-1.37134	0.209284	-6.55254	5.65666e-11	8.26583e-10		CLEC18B	26.0069	1.27472	0.546787	2.33129	0.019738	0.0385636
BTN2A2	90.0247	-1.10005	0.285799	-3.84905	0.000118578	0.000655714		FAM89B	4234.66	1.27336	0.0371318	34.2929	9.9971e-258	1.7982e-255
BTN3A3	31.7019	-1.25605	0.520173	-2.41467	0.0157494	0.0476578		FABP5P7	478.8	1.27151	0.114904	11.0658	1.83805e-28	2.26844e-27
BUB1	766.516	-0.753653	0.0877484	-8.5888	8.78824e-18	2.30353e-16		FGF19	113.067	1.27034	0.238545	5.32538	1.00744e-07	4.07118e-07
BUB1B	423.887	-0.658224	0.119865	-5.49138	3.98798e-08	4.11139e-07		RN7SK	747.64	1.26893	0.100587	12.6153	1.73845e-36	2.76776e-35
BX679664.3	235.909	-0.987592	0.18856	-5.23755	1.62721e-07	1.52973e-06		LRRC66	23.1432	1.26408	0.560612	2.25482	0.0241448	0.0462843
C11orf45	22.4538	-2.41279	0.675152	-3.5737	0.000351977	0.00175397		EPS8	245.111	1.25844	0.166998	7.53566	4.85887e-14	3.1537e-13
C11orf49	381.114	-0.708892	0.126468	-5.60533	2.07861e-08	2.22798e-07		CDH10	25.4268	1.25136	0.527896	2.37048	0.0177652	0.0351686
C11orf96	91.246	-1.09051	0.286696	-3.8037	0.000142549	0.000773283		CHST8	256.703	1.24966	0.155375	8.04286	8.7767e-16	6.3309e-15
C17orf75	191.891	-0.974938	0.188302	-5.17753	2.24846e-07	2.07225e-06		ALDH1A1	88.6796	1.24906	0.279094	4.47539	7.62714e-06	2.52714e-05
C1orf112	185.594	-0.62824	0.191054	-3.28829	0.00100798	0.00447847		CNTN3	212.376	1.24723	0.171329	7.27976	3.34408e-13	2.05531e-12
C1orf56	162.472	-0.768797	0.201997	-3.80598	0.000141242	0.000767847		PDE11A	50.2005	1.24627	0.383586	3.24901	0.00115808	0.0028648
C1QL1	310.553	-1.18993	0.144938	-8.20994	2.21303e-16	5.24605e-15		C2	36.0083	1.24515	0.439414	2.83366	0.00460184	0.0102676
C1QTNF1	13.2505	-3.59988	1.07248	-3.35661	0.000789038	0.00359982		ANOS1	243.918	1.24082	0.165174	7.51221	5.81383e-14	3.74763e-13
C20orf96	166.104	-0.632099	0.199981	-3.1608	0.00157338	0.00661729		H1-2	3343.95	1.24027	0.0415469	29.8524	8.17552e-196	1.03158e-193
C21orf58	158.322	-0.603005	0.206829	-2.91548	0.00355145	0.0134294		SULT1A3	36.465	1.23833	0.483795	2.55962	0.0104787	0.0218088
C2CD2	94.7574	-1.2761	0.287029	-4.44591	8.75222e-06	6.13385e-05		FABP5	16673.9	1.23683	0.0196464	62.9545	0	0
C2orf81	38.1918	-1.5609	0.486142	-3.21079	0.00132372	0.00568911		PROK1	99.2125	1.22392	0.25914	4.72299	2.32397e-06	8.15392e-06
C3orf52	38.9699	-1.31169	0.471172	-2.78388	0.00537124	0.0191365		ANKS1B	36.543	1.22387	0.478911	2.55553	0.0106026	0.0220258
C4orf46	305.512	-0.586101	0.142235	-4.12066	3.77786e-05	0.000232356		NOG	2074.87	1.2235	0.0531326	23.0272	2.48764e-117	1.54636e-115
C5orf51	272.68	-1.0212	0.152475	-6.69752	2.11991e-11	3.29851e-10		C19orf38	43.9406	1.22344	0.40771	3.00076	0.0026931	0.00625737
C5orf63	28.1936	-1.37614	0.560242	-2.45634	0.0140361	0.043217		NEFL	5338.4	1.22318	0.0325697	37.5557	0	0
C7orf50	688.444	-0.598193	0.0953384	-6.27442	3.50945e-10	4.67638e-09		LINC01738	89.9666	1.21085	0.271517	4.45958	8.21205e-06	2.7082e-05
C9orf116	41.6264	-1.35839	0.448787	-3.02681	0.00247151	0.00976467		RPS26P19	58.0281	1.20656	0.34941	3.45312	0.000554138	0.00143989
C9orf40	359.638	-0.698012	0.128959	-5.41268	6.20891e-08	6.23944e-07		RPS20P22	25.4964	1.20623	0.524418	2.30014	0.0214405	0.0415873
CA11	178.709	-2.40392	0.215802	-11.1395	8.05762e-29	3.73814e-27		TUBB2A	5943.99	1.20217	0.0319724	37.6003	0	0
CA12	29.3945	-1.52985	0.57316	-2.66915	0.00760432	0.0257346		HOXD1	1265.14	1.20034	0.0675956	17.7577	1.50313e-70	5.11367e-69
CACNG4	31.8747	-1.67732	0.530046	-3.16448	0.00155363	0.00655245		RASL11A	161.498	1.18978	0.196879	6.04319	1.51096e-09	7.18224e-09
CADM1	5766.51	0.659711	0.0346141	19.059	5.53307e-81	7.47162e-79		CCNA1	34.4021	1.18341	0.447918	2.64203	0.00824118	0.017556
CADM4	55.7033	-2.45505	0.425009	-5.77647	7.62846e-09	8.65513e-08		SNHG8	1848.02	1.18027	0.0553615	21.3193	7.51816e-101	3.9113e-99
CAMSAP3	20.2334	-1.78567	0.694852	-2.56986	0.0101738	0.0329908		FZD8	5287.23	1.18023	0.0330958	35.6612	1.58023e-278	3.0362e-276
CAND2	134.718	-2.67361	0.263596	-10.1428	3.56644e-24	1.32528e-22		EFNB2	1252.04	1.18019	0.0693038	17.0293	4.98287e-65	1.56019e-63
CARD10	25.6469	-2.76258	0.652229	-4.23561	2.27937e-05	0.000146529		HOTAIRM1	267.097	1.17884	0.156858	7.51533	5.67666e-14	3.6662e-13
CARMIL2	54.0676	-1.06314	0.382385	-2.78028	0.00543123	0.0193366		LAGE3	3716.37	1.17655	0.0400604	29.3695	1.34853e-189	1.61708e-187
CASP4	20.726	-2.4041	0.70506	-3.40978	0.000650165	0.00302836		PLEKHA8P1	184.973	1.17532	0.186248	6.31049	2.78156e-10	1.39681e-09
CASP9	63.1834	-1.21678	0.352027	-3.45649	0.000547259	0.00259297		RHBDL1	36.0111	1.1712	0.43737	2.67783	0.00741008	0.015926
CAT	992.31	0.596914	0.0761736	7.83623	4.64282e-15	9.96e-14		LINC01301	48.9203	1.17048	0.388422	3.01343	0.00258315	0.00601929
CAV2	90.9828	-1.91893	0.300265	-6.3908	1.65017e-10	2.28755e-09		SVBP	837.648	1.16867	0.0837259	13.9583	2.8012e-44	5.6858e-43
CBFA2T3	82.6389	-0.972734	0.299199	-3.25113	0.00114947	0.00502592		TGFB2-OT1	58.955	1.16516	0.340804	3.41886	0.000628831	0.00162077
CBWD3	223.915	-0.591283	0.178043	-3.32102	0.00089689	0.00404684		MYOM2	142.477	1.16314	0.217741	5.34183	9.20104e-08	3.7361e-07
CBX7	157.116	-1.80356	0.223294	-8.07707	6.63419e-16	1.52718e-14		HMGA2-AS1	240.298	1.16118	0.159207	7.29353	3.01939e-13	1.86185e-12
CCDC103	26.5546	-2.09877	0.684552	-3.06591	0.0021701	0.00874982		OPN3	581.403	1.15955	0.100279	11.5632	6.3274e-31	8.59998e-30
CCDC113	23.9234	-2.29457	0.647559	-3.54342	0.000394972	0.00194705		PAG1	849.005	1.1573	0.0859444	13.4657	2.48872e-41	4.65478e-40
CCDC125	189.66	-0.900928	0.18581	-4.84865	1.24304e-06	1.01675e-05		SNHG12	544.62	1.15324	0.103767	11.1137	1.07618e-28	1.34388e-27
CCDC136	33.6783	-1.96551	0.534359	-3.67825	0.00023484	0.00121676		EPHA5	579.549	1.14886	0.101391	11.331	9.21148e-30	1.20361e-28
CCDC151	47.6052	-1.12611	0.40843	-2.75716	0.00583067	0.0205363		METRNL	4527.37	1.14677	0.0378132	30.3273	5.01162e-202	6.62003e-200
CCDC157	60.9245	-0.889897	0.363267	-2.44971	0.0142972	0.043887		RGS2	633.588	1.14422	0.098434	11.6242	3.10343e-31	4.24881e-30
CCDC159	99.0845	-0.842084	0.268026	-3.1418	0.00167911	0.00701127		CABLES1	1326.45	1.13875	0.0661147	17.2239	1.75734e-66	5.5957e-65
CCDC170	16.2944	-2.12644	0.788127	-2.6981	0.00697369	0.0239759		ANKRD36C	180.499	1.13746	0.193546	5.87692	4.17968e-09	1.91414e-08
CCDC18	138.984	-0.754033	0.227041	-3.32114	0.000896512	0.00404684		PSAT1	8626.54	1.13336	0.0259748	43.633	0	0
CCDC184	10.1045	-3.60463	1.26059	-2.85947	0.00424347	0.0156571		AFF2	772.591	1.13229	0.089197	12.6942	6.36725e-37	1.0312e-35
CCDC28B	145.807	-0.811157	0.22306	-3.6365	0.000276373	0.00140878		MAF	968.598	1.13175	0.07816	14.4799	1.62267e-47	3.57241e-46
CCDC3	21.2532	-1.67414	0.665146	-2.51695	0.0118376	0.0374858		ATXN7L2	289.431	1.13124	0.145061	7.79839	6.27001e-15	4.2851e-14
CCDC34	579.074	-0.788151	0.102897	-7.65962	1.8649e-14	3.81146e-13		AJAP1	775.4	1.12953	0.0894987	12.6206	1.62623e-36	2.59399e-35
CCDC50	369.923	-0.684954	0.128843	-5.31618	1.05966e-07	1.02013e-06		YPEL1	65.9501	1.12912	0.318153	3.54897	0.000386736	0.00102894
CCDC71L	313.917	-1.59856	0.151144	-10.5765	3.83176e-26	1.56204e-24		BMPR1B	36.1894	1.12674	0.434744	2.59174	0.00954923	0.0200694
CCDC74B	77.1136	-2.85244	0.3649	-7.81705	5.40753e-15	1.15351e-13		JDP2	3404.75	1.12665	0.0408407	27.5864	1.62132e-167	1.69217e-165
CCDC80	20.5299	-1.61329	0.672437	-2.39917	0.0164324	0.0495363		TFAP2A-AS1	50.0765	1.12375	0.377125	2.9798	0.0028844	0.00666614
CCL28	16.0175	-2.58752	0.836768	-3.09228	0.00198628	0.00811685		RUNX1	352.341	1.1215	0.131806	8.50873	1.7585e-17	1.38356e-16
CCNA2	1076.64	-0.592456	0.0765755	-7.73689	1.01879e-14	2.13706e-13		TMSB10	23717.6	1.11963	0.0174333	64.2238	0	0
CCNB1	2012.76	-0.705606	0.0550299	-12.8222	1.23088e-37	7.92164e-36		ECI1	4105.11	1.1125	0.037654	29.5453	7.54183e-192	9.1739e-190
CCNB2	834.95	-0.632692	0.0826063	-7.65912	1.87205e-14	3.81576e-13		FAM43A	2997.33	1.11162	0.0438008	25.3789	4.31385e-142	3.40835e-140
CCND1	11376.7	0.612236	0.0263623	23.224	2.60849e-119	5.26011e-117		SNTB1	88.4521	1.11085	0.27182	4.08672	4.37505e-05	0.000132095
CCNDBP1	81.7996	-0.867371	0.306495	-2.82997	0.00465528	0.0169654		SYNE2	845.167	1.10525	0.0829618	13.3224	1.71413e-40	3.12847e-39
CCNE2	219.443	-0.817799	0.17284	-4.73154	2.22823e-06	1.738e-05		HMOX1	1525.92	1.10301	0.0620896	17.7648	1.32377e-70	4.52168e-69
CCNG2	1128.44	0.596876	0.070634	8.45027	2.90635e-17	7.36276e-16		ALDH1A3	1649.11	1.10108	0.0588069	18.7237	3.1749e-78	1.22281e-76
CCNJ	93.2348	-0.783567	0.280164	-2.79682	0.0051609	0.0184917		ST14	34.1095	1.10084	0.46765	2.35399	0.0185732	0.0365328
CCNQ	533.65	0.662142	0.115052	5.75518	8.65512e-09	9.7541e-08		ARRDC3	313.163	1.10071	0.148827	7.39588	1.40474e-13	8.83933e-13
CCS	818.19	0.597071	0.0829305	7.19965	6.0366e-13	1.09469e-11		ANPEP	53.2933	1.09713	0.357903	3.06545	0.00217345	0.00513609
CCT4	3642.37	-0.692471	0.0407848	-16.9787	1.1817e-64	1.35394e-62		ASNS	2710.49	1.09239	0.0466424	23.4205	2.64231e-121	1.69228e-119
CCT7	5778.62	-1.05751	0.0333072	-31.7504	3.13943e-221	1.82618e-218		H2AC19	720.568	1.09121	0.0920339	11.8566	1.98971e-32	2.81053e-31
CD7	70.4432	1.60744	0.361982	4.44067	8.96799e-06	6.27926e-05		TNXB	32.9991	1.09109	0.463844	2.35228	0.0186588	0.0366755
CD82	84.5452	-0.825415	0.302482	-2.72881	0.00635632	0.0220792		INSIG1	1122.37	1.0901	0.0718222	15.1777	4.9671e-52	1.22783e-50
CD83	272.093	-0.721987	0.15204	-4.74867	2.04757e-06	1.6087e-05		MIRLET7BHG	208.476	1.088	0.180579	6.02505	1.69058e-09	8.00011e-09
CDC25A	207.827	-0.884121	0.176901	-4.99784	5.79759e-07	5.04214e-06		GABPB1-AS1	445.311	1.08511	0.117352	9.24668	2.31582e-20	2.07283e-19
CDC25B	631.45	-0.766526	0.098426	-7.78784	6.81645e-15	1.44589e-13		TUBB3	2640.06	1.0822	0.0460271	23.5122	3.05887e-122	1.98158e-120
CDC25C	137.719	-0.619906	0.229194	-2.70472	0.0068362	0.0235514		HOXD9	1346.47	1.08062	0.0650093	16.6225	4.7869e-62	1.42998e-60
CDCA3	423.923	-0.661935	0.11917	-5.55456	2.78319e-08	2.9374e-07		SPAG5-AS1	42.8748	1.07796	0.397904	2.7091	0.00674667	0.014606
CDH2	599.158	1.19233	0.1034	11.5312	9.18209e-31	4.64448e-29		MKNK2	3573.26	1.07626	0.0396499	27.1442	2.96612e-162	2.89891e-160
CDH23	16.7519	-2.0391	0.795657	-2.56278	0.0103837	0.0335849		GALNT9	3502.68	1.0735	0.0414813	25.8792	1.14084e-147	9.5492e-146
CDK18	72.4176	-1.82287	0.338443	-5.38605	7.20247e-08	7.19011e-07		MEG3	2904.01	1.07219	0.0441542	24.2828	2.97627e-130	2.08808e-128
CDK2AP2	333.376	-1.07683	0.136691	-7.87783	3.33123e-15	7.23873e-14		GPR146	47.7986	1.06948	0.401574	2.66322	0.00773969	0.0165649
CDK3	22.271	-1.85792	0.652934	-2.84549	0.00443434	0.0162503		SIK1B	320.05	1.06733	0.137206	7.77907	7.30598e-15	4.98103e-14
CDKN1C	56.628	-1.65254	0.385589	-4.28577	1.8211e-05	0.000119417		FOXC1	4593.23	1.0663	0.034914	30.5408	7.50226e-205	1.03974e-202
CDKN2B	122.62	1.22017	0.2461	4.95804	7.12077e-07	6.08443e-06		PRSS35	61.5148	1.0663	0.334898	3.18394	0.00145284	0.00353346
CDKN3	399.35	-0.95087	0.123889	-7.6752	1.65162e-14	3.39853e-13		ASB16	45.1358	1.06391	0.391705	2.7161	0.00660562	0.0143355
CEBPA	99.2663	-1.12448	0.272822	-4.12165	3.76175e-05	0.000231459		ATP8A1	109.489	1.06284	0.247278	4.29816	1.72219e-05	5.47244e-05
CELF5	11.3151	-3.3445	1.10208	-3.0347	0.00240775	0.00955517		GBAP1	221.367	1.05227	0.169574	6.20536	5.45722e-10	2.68854e-09
CELSR1	259.449	-0.864424	0.155981	-5.54186	2.99283e-08	3.1433e-07		CBX8	1615.46	1.05212	0.0600998	17.5062	1.28427e-68	4.22461e-67
CELSR3	71.7043	-1.50327	0.34652	-4.33818	1.43669e-05	9.65283e-05		NRP1	12864.7	1.05149	0.021606	48.6666	0	0
CENPA	439.393	-0.841689	0.118974	-7.07455	1.49932e-12	2.62148e-11		TNFSF9	335.036	1.05129	0.137452	7.6484	2.03495e-14	1.35354e-13
CENPE	700.412	-0.709006	0.0931128	-7.61449	2.64742e-14	5.33861e-13		BTG1	510.024	1.05084	0.108216	9.71059	2.71753e-22	2.66057e-21
CENPF	1955.59	-0.710306	0.0546399	-12.9998	1.22732e-38	8.0704e-37		EBF3	2352.92	1.04473	0.0486226	21.4865	2.08395e-102	1.09427e-100
CENPH	438.1	-0.788931	0.11893	-6.63359	3.27625e-11	4.955e-10		FLJ12825	65.1329	1.04015	0.366344	2.83926	0.00452177	0.010101
CENPJ	167.896	-0.6554	0.199545	-3.28447	0.00102175	0.00452239		C1orf226	54.5859	1.03935	0.353842	2.93734	0.00331043	0.0075731
CENPS	267.255	-0.615588	0.163311	-3.76943	0.000163622	0.000876902		DDAH2	2946.28	1.03686	0.0433496	23.9185	1.96565e-126	1.34013e-124
CENPU	349.964	-0.585847	0.132682	-4.41543	1.00811e-05	6.98429e-05		SREBF2-AS1	121.738	1.03619	0.250367	4.13868	3.49308e-05	0.000106647
CENPW	269.848	-0.659635	0.153321	-4.3023	1.69032e-05	0.000111733		TAF12	1190.04	1.03583	0.0703613	14.7217	4.68079e-49	1.06805e-47
CEP128	142.435	-0.947516	0.22007	-4.30551	1.666e-05	0.000110221		KITLG	2226.72	1.0328	0.0528674	19.5358	5.45201e-85	2.28175e-83
CEP135	277.224	-0.636741	0.148573	-4.28571	1.82158e-05	0.000119417		LINC02202	45.9162	1.03214	0.381302	2.70689	0.00679161	0.0146939
CEP152	257.445	-0.603131	0.172793	-3.49048	0.000482148	0.002326		GPX1P1	251.812	1.02988	0.156863	6.56546	5.18741e-11	2.73406e-10
CEP41	91.9908	-1.33446	0.291663	-4.57534	4.75437e-06	3.49903e-05		GCAT	501.163	1.02861	0.108149	9.51101	1.88822e-21	1.78059e-20
CEP70	230.124	-1.09941	0.168672	-6.51803	7.12364e-11	1.03099e-09		TRIB1	235.728	1.02757	0.162447	6.32557	2.52303e-10	1.27114e-09
CERS1	183.301	-0.609684	0.190335	-3.20321	0.00135905	0.00582275		PSTK	74.3549	1.02666	0.302261	3.3966	0.000682287	0.00174789
CFAP300	14.28	-2.81436	0.916294	-3.07146	0.00213012	0.00861388		KRT81	103.246	1.02565	0.259892	3.94645	7.93187e-05	0.000231627
CGN	29.5738	-3.2569	0.658956	-4.94251	7.71218e-07	6.53806e-06		TSGA10	117.485	1.02563	0.23281	4.40545	1.05563e-05	3.43506e-05
CHD5	239.31	-1.26289	0.169733	-7.44043	1.0036e-13	1.9385e-12		SLC2A3	112.847	1.02526	0.237229	4.32183	1.54738e-05	4.94578e-05
CHPF	659.461	-0.99552	0.095821	-10.3894	2.77167e-25	1.07209e-23		GTF2IRD2	180.418	1.02526	0.18606	5.51036	3.58102e-08	1.51181e-07
CHRD	355.316	-0.859514	0.131062	-6.55809	5.45031e-11	7.972e-10		NODAL	33.3024	1.02394	0.453938	2.25569	0.0240903	0.0461898
CHRM4	61.0112	-0.979048	0.3604	-2.71656	0.00659641	0.0228084		SNRNP25	2311.14	1.02331	0.0493169	20.7498	1.23107e-95	6.01589e-94
CHST2	4236.79	0.602428	0.0378576	15.913	5.14604e-57	5.05381e-55		GDF6	1323.73	1.02227	0.0698035	14.6449	1.45124e-48	3.27169e-47
CHST6	220.235	-0.893418	0.170482	-5.24054	1.60104e-07	1.50773e-06		RGS22	32.9425	1.01742	0.457481	2.22397	0.0261505	0.0497122
CHTF18	338.469	-0.662564	0.134781	-4.91585	8.83973e-07	7.41498e-06		FGF10	72.3821	1.0174	0.302169	3.367	0.000759895	0.00193324
CIB2	433.493	-1.00134	0.121796	-8.22143	2.01089e-16	4.80454e-15		P4HA2-AS1	42.6841	1.01586	0.397679	2.55447	0.0106349	0.0220794
CIT	547.322	-0.912744	0.104705	-8.71729	2.84936e-18	7.6543e-17		CYP26A1	44.7317	1.01283	0.387041	2.61687	0.00887412	0.0187915
CKAP2L	465.224	-0.773976	0.114395	-6.76584	1.32538e-11	2.10557e-10		NDFIP1	6884.93	1.01166	0.0286738	35.2817	1.12238e-272	2.06275e-270
CLDN5	11.328	-2.99856	1.07283	-2.79499	0.00519007	0.0185742		GABPB2	526.709	1.00876	0.104917	9.61484	6.92174e-22	6.66094e-21
CLIP3	1042.72	-0.635764	0.0742938	-8.55743	1.15411e-17	2.99909e-16		PCDHB4	35.5984	1.00708	0.448863	2.24363	0.0248563	0.047515
CLIP4	187.567	-0.787831	0.198336	-3.9722	7.12127e-05	0.000415999		GPX1	8218.81	0.999096	0.0260607	38.3372	0	0
CLMP	233.859	-0.825263	0.166089	-4.96879	6.73709e-07	5.78602e-06		BCL2L11	467.398	0.998648	0.111587	8.94952	3.5702e-19	3.03341e-18
CLSTN3	142.364	-1.536	0.226491	-6.78176	1.18721e-11	1.90004e-10		TFAP2A	454.958	0.996454	0.11496	8.66786	4.40301e-18	3.57227e-17
CNIH2	656.396	0.733621	0.0937708	7.82356	5.13493e-15	1.0969e-13		PRAG1	387.757	0.995469	0.124126	8.01983	1.05894e-15	7.59958e-15
CNTN3	55.3813	1.06335	0.377222	2.81889	0.00481898	0.0174527		CDH24	2846.06	0.994322	0.0464407	21.4106	1.06461e-101	5.55566e-100
COBLL1	71.7896	0.922096	0.328417	2.8077	0.00498964	0.0179921		AXL	37.7763	0.993163	0.438329	2.26579	0.023464	0.0451291
COL12A1	815.748	1.09708	0.0861881	12.7289	4.08611e-37	2.57493e-35		CEBPB	1362.41	0.992926	0.0653059	15.2042	3.31486e-52	8.21813e-51
COL1A1	554.002	-0.971762	0.103726	-9.36856	7.3531e-21	2.35113e-19		NME3	2605.63	0.992094	0.0461367	21.5034	1.44835e-102	7.62887e-101
COL2A1	124.858	-1.40572	0.243459	-5.77394	7.74395e-09	8.77958e-08		DOC2B	111.238	0.991877	0.242021	4.09832	4.16164e-05	0.000125989
COL5A3	38.9287	-1.22076	0.467744	-2.60989	0.00905711	0.0298301		FRZB	8409.75	0.991002	0.0258201	38.381	0	0
COQ8B	315.106	-0.61678	0.140648	-4.38529	1.15833e-05	7.92133e-05		SLC1A2	70.4091	0.986906	0.304889	3.23694	0.00120821	0.00298093
CORO1A	123.972	-0.612159	0.242111	-2.52843	0.0114575	0.0364731		TMEM100	268.879	0.98653	0.152471	6.47029	9.78133e-11	5.0762e-10
CORO2A	45.5958	-1.22241	0.419928	-2.91101	0.00360262	0.0135841		FGF9	153.606	0.98638	0.205248	4.8058	1.54131e-06	5.50962e-06
COX17	199.562	-0.875998	0.185793	-4.71492	2.41802e-06	1.87251e-05		MAFB	57.6703	0.982756	0.339156	2.89765	0.00375969	0.00851672
CPAMD8	131.602	-0.600636	0.23203	-2.58861	0.00963636	0.0314978		SMOX	442.106	0.979106	0.12041	8.13142	4.24276e-16	3.10548e-15
CPM	27.9764	-1.62071	0.571406	-2.83635	0.00456317	0.016682		PCDH20	223.151	0.978698	0.165864	5.9006	3.62187e-09	1.67045e-08
CPSF3	870.938	-0.595212	0.0806002	-7.38474	1.5275e-13	2.9059e-12		EFR3B	1076.52	0.975556	0.0724914	13.4575	2.78044e-41	5.18892e-40
CRACR2B	36.3513	-1.32547	0.492789	-2.68973	0.00715108	0.024467		LNC-LBCS	59.5385	0.975504	0.332797	2.93123	0.00337628	0.00771329
CRHR1	51.146	-1.16743	0.400441	-2.91535	0.00355291	0.0134302		NELL2	260.438	0.974224	0.160345	6.0758	1.23372e-09	5.91095e-09
CRYBG3	386.016	1.04459	0.132554	7.88052	3.26015e-15	7.09446e-14		KLF5	347.775	0.97392	0.132617	7.34384	2.07556e-13	1.29068e-12
CTBP1-DT	353.627	-0.594875	0.134574	-4.42042	9.85093e-06	6.84361e-05		RELL1	808.98	0.973407	0.0841557	11.5667	6.07459e-31	8.26301e-30
CTF1	73.0584	-0.846245	0.324461	-2.60815	0.00910323	0.0299689		KLHDC1	137.394	0.967897	0.217016	4.46002	8.19512e-06	2.70314e-05
CTSV	343.244	-1.21164	0.13714	-8.83504	1.00058e-18	2.79202e-17		GRIK2	510.349	0.965575	0.106196	9.09241	9.68641e-20	8.44651e-19
CTXN1	1058.67	0.639388	0.0738731	8.65522	4.91943e-18	1.30529e-16		LZTS1	697.732	0.964712	0.0934717	10.3209	5.66861e-25	6.18754e-24
CU633904.1	58.471	9.33793	2.04684	4.56213	5.06371e-06	3.70326e-05		UCP2	1513.99	0.958302	0.0611449	15.6726	2.32744e-55	6.10115e-54
CWF19L1	306.421	-0.67325	0.141009	-4.77451	1.80144e-06	1.42794e-05		SURF2	1055.87	0.95827	0.0788941	12.1463	6.00355e-34	8.81147e-33
CXCL12	1422.52	0.922515	0.0642869	14.35	1.06595e-46	8.14212e-45		MAP3K5	53.4116	0.958222	0.353829	2.70815	0.00676599	0.0146459
CXCL16	140.625	-2.31442	0.248389	-9.31772	1.18863e-20	3.72191e-19		SNHG32	11264.6	0.957918	0.022984	41.6776	0	0
CYGB	116.579	-1.21256	0.264232	-4.58901	4.45346e-06	3.29521e-05		ISOC1	1482.32	0.957754	0.0668879	14.3188	1.6701e-46	3.57897e-45
CYP1A1	13.5513	-3.27909	0.989892	-3.31257	0.00092443	0.00415362		ATF3	496.947	0.956394	0.108021	8.85377	8.46115e-19	7.09629e-18
CYP24A1	420.361	0.766071	0.12071	6.34636	2.20465e-10	3.01748e-09		ANGPTL1	58.2606	0.953102	0.342205	2.78518	0.00534977	0.0117932
CYP2E1	117.283	-0.820894	0.247697	-3.31411	0.00091936	0.00413452		CADM1	9377.9	0.953069	0.0252734	37.7104	0	0
DACT1	1468.14	0.605328	0.0644031	9.39904	5.50618e-21	1.76431e-19		JMJD7	215.656	0.952575	0.171727	5.54704	2.90548e-08	1.23868e-07
DBF4B	290.522	-0.83533	0.151441	-5.51586	3.47071e-08	3.60268e-07		SMIM27	121.117	0.952176	0.232644	4.09284	4.26113e-05	0.000128863
DBNDD1	60.6212	-1.2651	0.386606	-3.27232	0.0010667	0.00469659		VASN	3780.79	0.950547	0.0395431	24.0383	1.1077e-127	7.70743e-126
DBP	146.241	-0.600918	0.217145	-2.76736	0.00565125	0.0199929		FOXD1	2800.45	0.949306	0.0450094	21.0913	9.56148e-99	4.84028e-97
DCAF11	385.204	-0.614373	0.127621	-4.81403	1.47914e-06	1.18866e-05		BTF3L4P2	89.0955	0.948826	0.308184	3.07876	0.00207863	0.00493062
DCLRE1A	117.514	-1.84513	0.269327	-6.85089	7.33908e-12	1.20517e-10		MCRIP1	4063.04	0.947598	0.0371144	25.5318	8.74841e-144	7.07742e-142
DDAH2	1329.71	0.793217	0.0665465	11.9197	9.34029e-33	5.17445e-31		PLCL1	73.4132	0.945111	0.303324	3.11585	0.00183417	0.00439204
DDIAS	222.291	-0.733703	0.171716	-4.27276	1.93067e-05	0.000125914		MPC1	504.887	0.939829	0.112165	8.37898	5.33904e-17	4.08473e-16
DDIT4	491.607	0.782462	0.109187	7.16623	7.70925e-13	1.38145e-11		PPP1R14BP3	140.984	0.938713	0.214668	4.37286	1.22627e-05	3.95834e-05
DDX12P	33.1114	-1.7522	0.527324	-3.32281	0.00089116	0.00403047		SAT1	452.525	0.937647	0.115719	8.10282	5.36987e-16	3.90847e-15
DENND11	145.868	-1.46395	0.222696	-6.57377	4.90558e-11	7.23825e-10		MAILR	101.108	0.937588	0.252213	3.71745	0.000201246	0.000556537
DENND2A	60.6374	-1.77717	0.374892	-4.74049	2.13207e-06	1.66816e-05		TFAP4	554.147	0.934939	0.103921	8.99663	2.32745e-19	1.99455e-18
DENND2C	37.2045	-1.17831	0.471955	-2.49666	0.0125368	0.0393375		SH3BP5	979.163	0.93403	0.0793515	11.7708	5.52e-32	7.68799e-31
DEPDC1	940.065	-0.742698	0.0777495	-9.55244	1.26682e-21	4.15605e-20		SNHG6	7739.17	0.933455	0.0282927	32.9928	1.03065e-238	1.69187e-236
DHRS3	6155.09	0.671317	0.0324574	20.6831	4.92217e-95	7.59621e-93		SRGAP3	314.624	0.93241	0.139617	6.67836	2.41623e-11	1.30564e-10
DHX32	59.6061	-1.85101	0.376993	-4.90992	9.11155e-07	7.62185e-06		WNT11	2415.82	0.930211	0.0500339	18.5916	3.75647e-77	1.41457e-75
DISC1	52.3301	-1.05621	0.389883	-2.70903	0.00674792	0.0232685		H2AX	9235.68	0.92687	0.0246767	37.5605	0	0
DKK3	79.0231	-2.38666	0.340364	-7.01206	2.34828e-12	4.02213e-11		PLPP3	134.566	0.92414	0.216907	4.26054	2.03931e-05	6.42795e-05
DLG3	59.0666	-2.10406	0.392024	-5.36716	7.99873e-08	7.90366e-07		HOXD13	2880.56	0.923248	0.0445049	20.7449	1.36324e-95	6.62346e-94
DLG4	150.186	-1.5484	0.221454	-6.99199	2.71023e-12	4.62114e-11		RARA-AS1	163.861	0.921943	0.195459	4.71682	2.39565e-06	8.39322e-06
DLGAP3	22.7475	-2.09493	0.653796	-3.20426	0.00135409	0.00580643		ANKRD36	153.104	0.921322	0.20849	4.41902	9.91504e-06	3.23824e-05
DLGAP5	970.543	-0.677241	0.0787068	-8.6046	7.65841e-18	2.01787e-16		BCL11A	885.808	0.920706	0.0805752	11.4267	3.07701e-30	4.08048e-29
DLK2	164.111	-1.33185	0.209619	-6.35368	2.10225e-10	2.8904e-09		FGF7P6	93.5421	0.919764	0.262796	3.49992	0.000465397	0.00122302
DLX4	99.1901	-3.49008	0.349343	-9.99039	1.67925e-23	5.97574e-22		GSEC	149.752	0.917628	0.203139	4.51725	6.26492e-06	2.09965e-05
DMBX1	55.8546	-1.66268	0.391622	-4.24562	2.17985e-05	0.000140529		ANKRD12	2055.84	0.916933	0.0985476	9.30446	1.34674e-20	1.22621e-19
DMKN	248.188	-1.22652	0.162429	-7.55115	4.31428e-14	8.57414e-13		EPHA7	931.261	0.9157	0.0792657	11.5523	7.18849e-31	9.75465e-30
DMRT2	63.9968	-1.18454	0.35203	-3.36489	0.000765745	0.00350837		COL12A1	865.655	0.91461	0.0820931	11.1411	7.91087e-29	9.94476e-28
DNAAF3	33.6404	-2.09989	0.539539	-3.89201	9.94173e-05	0.000560204		ST3GAL6-AS1	51.0459	0.914593	0.361937	2.52694	0.0115061	0.0237309
DNAJC1	1025.78	0.667536	0.0740951	9.00918	2.07602e-19	6.02643e-18		NFATC1	3044.71	0.913652	0.0425748	21.4599	3.68823e-102	1.93067e-100
DNAJC25-GNG10	178.064	0.601622	0.197589	3.04482	0.00232817	0.00929791		IRX2	2727.86	0.913408	0.0471239	19.3831	1.07143e-83	4.42926e-82
DNAL1	228.472	-0.89478	0.185582	-4.82148	1.42498e-06	1.14696e-05		CTBP1-AS	48.5059	0.912588	0.370631	2.46226	0.0138065	0.027957
DNAL4	272.011	-0.746204	0.151908	-4.9122	9.00613e-07	7.54619e-06		SEMA6A	2318.62	0.912292	0.0497567	18.3351	4.34559e-75	1.57334e-73
DNM1	426.134	-0.64013	0.117399	-5.45258	4.96455e-08	5.03918e-07		FCGBP	112.081	0.911166	0.23738	3.83842	0.000123828	0.00035271
DOCK5	73.8785	-0.920879	0.32777	-2.80953	0.0049614	0.0179084		SHLD1	125.356	0.909937	0.224856	4.04675	5.19345e-05	0.00015539
DPF1	64.0166	-1.97579	0.392018	-5.04004	4.65434e-07	4.11169e-06		ENDOG	2098.3	0.909645	0.0527154	17.2558	1.01286e-66	3.25577e-65
DPY19L2P2	52.7927	-1.08167	0.394834	-2.73956	0.00615222	0.0214491		CHD7	1855.9	0.908494	0.058132	15.6281	4.68403e-55	1.21842e-53
DPYSL5	103.314	-1.21257	0.268465	-4.51666	6.28225e-06	4.51797e-05		MARCKSL1	17867.6	0.908352	0.0185915	48.8585	0	0
DRAXIN	131.396	-0.743469	0.22941	-3.24078	0.00119203	0.00518797		HOXA7	117.994	0.905617	0.237427	3.81429	0.000136575	0.000387125
DSEL	57.7008	0.980543	0.364747	2.68828	0.00718212	0.0245525		METRN	2970.13	0.902317	0.0434102	20.7858	5.81659e-96	2.86726e-94
DSTNP2	65.0052	-0.984616	0.349703	-2.81557	0.00486901	0.0176043		STC2	300.122	0.901677	0.140512	6.4171	1.38892e-10	7.12278e-10
DTD1	235.061	-0.639279	0.16764	-3.81341	0.000137064	0.000747014		LEF1-AS1	55.9668	0.899507	0.342662	2.62505	0.0086635	0.0183746
DTWD2	94.2044	-0.983308	0.283759	-3.4653	0.000529643	0.00251897		PPP1R14B	12239.5	0.898031	0.0233667	38.4321	0	0
DUS2	231.556	-0.636773	0.169067	-3.7664	0.00016562	0.000886669		ZNF442	99.7742	0.8942	0.2529	3.53579	0.000406554	0.0010776
DUS4L-BCAP29	154.991	-0.700103	0.212818	-3.28967	0.00100304	0.00445782		DDIT4	1430.18	0.89172	0.0646483	13.7934	2.79288e-43	5.5166e-42
DUSP2	108.917	-0.65206	0.252669	-2.58069	0.00986031	0.0321326		EGFLAM	270.634	0.889882	0.15226	5.84451	5.08075e-09	2.31364e-08
DUSP9	58.437	-1.74337	0.388205	-4.49086	7.0937e-06	5.06301e-05		EPS8L2	58.1824	0.889746	0.338778	2.62634	0.00863092	0.0183102
DYNC2LI1	174.256	-0.643962	0.210409	-3.06052	0.00220954	0.00889461		SRD5A1	940.337	0.889533	0.0805076	11.0491	2.21518e-28	2.71801e-27
E2F2	166.956	-1.40068	0.20665	-6.778	1.21847e-11	1.94595e-10		PRADC1	909.143	0.887207	0.0785791	11.2906	1.46005e-29	1.89024e-28
E2F8	229.242	-0.629382	0.165181	-3.81025	0.000138824	0.000755242		FAM171A2	3913.97	0.885563	0.0385447	22.975	8.29287e-117	5.09876e-115
EBF1	217.227	0.632243	0.170751	3.70272	0.000213296	0.00111391		ADI1	1499.02	0.884826	0.0629585	14.0541	7.26802e-45	1.50229e-43
EBF4	578.288	-1.01349	0.102139	-9.92261	3.31974e-23	1.16762e-21		PCDH19	366.003	0.884019	0.126647	6.98018	2.94812e-12	1.70009e-11
EBP	280.598	-0.820162	0.153968	-5.32683	9.99436e-08	9.6894e-07		H2BC11	59.1496	0.882816	0.338234	2.61007	0.00905234	0.0191225
ECI1	1857.83	0.663646	0.0556279	11.9301	8.24811e-33	4.58619e-31		ST6GAL2	1210.2	0.881218	0.068537	12.8576	7.80093e-38	1.30077e-36
EEF1A1P13	482.64	0.749851	0.113106	6.62964	3.3651e-11	5.08429e-10		SH2B2	934.867	0.879814	0.0838107	10.4976	8.85795e-26	9.99134e-25
EEF1AKMT1	190.443	0.60281	0.183873	3.27841	0.00104395	0.00460715		RNF122	612.422	0.879235	0.0987184	8.90649	5.26715e-19	4.44618e-18
EEF1B2P3	175.781	0.588234	0.196198	2.99816	0.00271611	0.0106036		MARCHF3	159.749	0.878547	0.197122	4.45687	8.31641e-06	2.73994e-05
EEF1G	43860.2	-0.649892	0.0133967	-48.5115	0	0		CCDC88A	5810.24	0.876481	0.035408	24.7538	2.82371e-135	2.07579e-133
EFCAB1	36.8042	-2.06632	0.498668	-4.14368	3.41782e-05	0.000211762		PUSL1	1194.48	0.8757	0.0710883	12.3185	7.20376e-35	1.09239e-33
EFCAB11	101.219	-0.669927	0.264464	-2.53315	0.0113042	0.0360744		LIPT1	160.076	0.874924	0.199153	4.39323	1.11678e-05	3.6222e-05
EFNA1	914.864	0.635424	0.0822101	7.72927	1.08166e-14	2.26265e-13		C9orf16	1938.23	0.874033	0.0537049	16.2747	1.49198e-59	4.22553e-58
EFNB2	498.625	1.02212	0.112215	9.10865	8.34121e-20	2.508e-18		RHEBL1	132.284	0.873629	0.219757	3.97543	7.02529e-05	0.000206762
EGFLAM	156.559	0.623872	0.208246	2.99584	0.0027369	0.0106738		IGFBP2	32927	0.872375	0.0157576	55.3622	0	0
EGR1	369.513	0.632856	0.126798	4.99106	6.00502e-07	5.20458e-06		OSR1	1246.35	0.870784	0.0667901	13.0376	7.47494e-39	1.28572e-37
EHD1	2110.73	0.682179	0.0547188	12.467	1.13029e-35	6.81057e-34		NPIPB4	401.301	0.865197	0.12257	7.05882	1.67924e-12	9.84487e-12
EHD3	112.597	-2.03981	0.27174	-7.50648	6.07406e-14	1.19615e-12		SH3KBP1	1675.64	0.864933	0.0575445	15.0307	4.6225e-51	1.11177e-49
EIF3CL	85.6275	-23.2588	4.78537	-4.86039	1.17153e-06	9.62945e-06		NFIL3	898.189	0.863794	0.0790195	10.9314	8.15765e-28	9.87326e-27
EIF4BP7	134.948	0.604264	0.243186	2.48478	0.0129633	0.0404076		LSR	45.6592	0.858875	0.385613	2.2273	0.0259271	0.0493172
EIF4E3	136.411	-0.951534	0.233097	-4.08214	4.46231e-05	0.000270276		LRRC15	170.837	0.855921	0.200365	4.2718	1.93902e-05	6.12803e-05
ELMOD1	113.579	0.717452	0.25058	2.86317	0.0041943	0.015502		THNSL1	300.855	0.854888	0.140362	6.0906	1.1249e-09	5.39724e-09
ELOVL6	37.9898	-2.39035	0.506582	-4.71858	2.37498e-06	1.84201e-05		SNHG29	23116.9	0.854346	0.0170851	50.0053	0	0
EMC3-AS1	57.3998	-0.89516	0.371023	-2.41268	0.0158357	0.0478902		IRX4	131.677	0.853042	0.242458	3.51831	0.000434308	0.00114596
EME1	113.218	-0.747798	0.254358	-2.93994	0.00328278	0.0125281		BMP6	606.794	0.852387	0.0996139	8.55691	1.15933e-17	9.22445e-17
EMILIN2	180.411	-2.27603	0.21856	-10.4137	2.14653e-25	8.36706e-24		CARD9	231.964	0.84938	0.166057	5.11499	3.13757e-07	1.21064e-06
EMILIN3	10.5692	-4.31063	1.34058	-3.21549	0.00130222	0.00560623		HOXC11	3619.44	0.84729	0.0405156	20.9127	4.10364e-97	2.05888e-95
EML3	595.069	-0.886246	0.105495	-8.4008	4.43433e-17	1.10964e-15		GATA6	1359.6	0.845638	0.0639961	13.2139	7.29418e-40	1.29684e-38
EMP1	151.804	-1.14724	0.21962	-5.22374	1.75346e-07	1.64206e-06		VAX2	259.111	0.844901	0.157937	5.34962	8.81401e-08	3.5867e-07
EMP3	616.561	-0.629968	0.0982282	-6.41331	1.42394e-10	1.98121e-09		SLC7A5	3884.12	0.844305	0.0379521	22.2466	1.21652e-109	6.83354e-108
ENHO	62.4328	-1.62915	0.370723	-4.39452	1.11016e-05	7.61799e-05		MYT1L	143.226	0.843305	0.209612	4.02317	5.74194e-05	0.000170623
ENO2	17.7539	-2.2772	0.763407	-2.98294	0.00285496	0.0110603		TMEM132A	7110.15	0.84306	0.0282377	29.8559	7.36343e-196	9.36097e-194
ENPP4	23.4279	-2.60622	0.682889	-3.81647	0.000135374	0.000738069		SHANK2	653.889	0.842107	0.0950338	8.86113	7.92056e-19	6.6528e-18
ENTPD7	324.118	-0.86415	0.140193	-6.16398	7.09397e-10	9.10002e-09		NBPF20	239.244	0.841701	0.168758	4.98762	6.11278e-07	2.28763e-06
EPB41L4B	159.384	-0.609197	0.203236	-2.99749	0.00272215	0.0106235		LINC02432	209.164	0.840367	0.174132	4.82602	1.39286e-06	5.00329e-06
EPHA3	252.661	1.17322	0.160917	7.29087	3.07962e-13	5.70088e-12		ZNF236-DT	103.544	0.83789	0.251383	3.33312	0.000858767	0.00216458
EPHA4	1097.47	0.74518	0.0741306	10.0523	8.97888e-24	3.27221e-22		ANKRD10	243.095	0.837171	0.162227	5.16049	2.46308e-07	9.59578e-07
EPHA5	494.506	1.08598	0.11493	9.44903	3.41974e-21	1.1075e-19		MAP1LC3A	2330.75	0.836265	0.0492829	16.9687	1.40099e-64	4.3544e-63
EPOP	936.503	-0.925795	0.0842619	-10.9871	4.40805e-28	1.97241e-26		ZNF503	5704.48	0.835622	0.0318684	26.221	1.53104e-151	1.32753e-149
EPS8	261.475	1.12756	0.17329	6.50674	7.68013e-11	1.10518e-09		SAMD11	3371.68	0.834884	0.0429859	19.4222	5.00485e-84	2.07407e-82
EPS8L1	60.5529	-1.15056	0.365888	-3.14458	0.00166327	0.00694899		ETS2	3671.96	0.83479	0.0393767	21.2001	9.5289e-100	4.91203e-98
ERAP2	564.767	-1.10197	0.102932	-10.7058	9.55818e-27	4.04924e-25		BASP1	5243.23	0.833904	0.0328021	25.4222	1.43185e-142	1.14738e-140
ERBB2	3751.92	0.627943	0.0403483	15.5631	1.2973e-54	1.16788e-52		MAFA	617.765	0.83119	0.0959306	8.66449	4.53534e-18	3.6761e-17
ERBB4	103.616	0.668591	0.260117	2.57034	0.0101598	0.0329594		FLNB	2024.02	0.830192	0.0550069	15.0925	1.8142e-51	4.39462e-50
ERCC4	332.357	-0.585091	0.135643	-4.31346	1.60718e-05	0.000106797		GNG12	7131.27	0.830152	0.028313	29.3205	5.68486e-189	6.76899e-187
ERCC6L	230.002	-0.736602	0.169132	-4.35519	1.32949e-05	8.99252e-05		PPP2R5A	608.725	0.829699	0.0975849	8.50233	1.85816e-17	1.45993e-16
ERFE	116.045	-1.03961	0.24983	-4.16128	3.16476e-05	0.000197539		KIF26B	2102.03	0.828408	0.05186	15.9739	1.94127e-57	5.25167e-56
ERG28	389.542	-1.47434	0.131621	-11.2014	4.01482e-29	1.88572e-27		C11orf98	3053.35	0.827301	0.0424221	19.5016	1.0632e-84	4.42771e-83
ESCO2	422.293	-0.681044	0.118732	-5.73596	9.69599e-09	1.08383e-07		FTL	39898.5	0.826626	0.0144186	57.3306	0	0
ESPL1	622.43	-0.75364	0.0962164	-7.83276	4.77269e-15	1.02096e-13		LRRC75A	918.522	0.82581	0.0899446	9.18132	4.2584e-20	3.77364e-19
ETAA1	252.554	-0.643224	0.156923	-4.09899	4.14962e-05	0.000253264		HSF2BP	51.5026	0.825408	0.363954	2.26789	0.0233358	0.0449182
ETHE1	163.18	-0.703843	0.204347	-3.44435	0.000572441	0.00270381		ZIC2	993.602	0.82534	0.0759229	10.8708	1.58865e-27	1.89429e-26
ETNK2	301.394	-1.19482	0.149482	-7.9931	1.31593e-15	2.93974e-14		TENM3	5615.23	0.824745	0.0317472	25.9785	8.67007e-149	7.29321e-147
ETV1	50.7497	-1.36509	0.402208	-3.394	0.000688797	0.00319112		CYP1B1	12377.2	0.823339	0.0214706	38.3473	0	0
ETV4	48.4685	-1.58086	0.418779	-3.77493	0.00016005	0.00085867		MAP3K4-AS1	99.4567	0.822514	0.256356	3.20848	0.00133437	0.00327073
EVX1	143.685	-0.602697	0.219091	-2.7509	0.00594321	0.0208573		GTF2IRD2B	642.552	0.821729	0.0973046	8.44492	3.04253e-17	2.35914e-16
EXD2	217.156	-0.753144	0.171015	-4.40396	1.06293e-05	7.33715e-05		H2AC8	88.6398	0.821321	0.268866	3.05476	0.0022524	0.00530783
F11R	17.6921	-5.08862	1.21729	-4.18027	2.9116e-05	0.000182491		SPIN4	206.991	0.821267	0.171461	4.7898	1.66944e-06	5.945e-06
F12	67.4563	-3.21092	0.417709	-7.68698	1.50646e-14	3.12106e-13		H2AC20	56.0064	0.820602	0.347414	2.36203	0.0181753	0.0358545
FAAP24	119.113	-0.737221	0.24362	-3.02611	0.00247721	0.0097795		RPSAP54	80.0838	0.819526	0.29364	2.79092	0.00525578	0.0115981
FABP5	6965.89	0.615914	0.0301462	20.4309	8.87661e-93	1.3034e-90		SETD1B	1484.44	0.819514	0.0619446	13.2298	5.90572e-40	1.05666e-38
FABP5P7	493.364	0.713106	0.110249	6.46812	9.9231e-11	1.41315e-09		BTBD11	239.509	0.818306	0.167702	4.87952	1.06345e-06	3.86849e-06
FADS1	1108.88	-0.593576	0.0755879	-7.85279	4.06868e-15	8.79067e-14		RPS6KA5	126.826	0.817242	0.225425	3.62534	0.00028858	0.00078094
FADS2	297.863	-0.649144	0.152245	-4.26381	2.00974e-05	0.000130564		PDE10A	744.608	0.817131	0.0877594	9.31103	1.26595e-20	1.1539e-19
FADS3	46.7542	-1.39228	0.425085	-3.2753	0.00105552	0.00465141		MNX1	89.6828	0.81549	0.274712	2.96852	0.00299234	0.00690051
FAH	278.718	-0.778706	0.149576	-5.20607	1.92878e-07	1.79734e-06		RNF19B	967.32	0.815107	0.0772543	10.551	5.02792e-26	5.73244e-25
FAM102A	451.01	0.736099	0.114476	6.43018	1.27453e-10	1.79112e-09		HMCES	2192.33	0.814618	0.0503421	16.1816	6.79713e-59	1.9059e-57
FAM102B	82.8378	-1.16056	0.301109	-3.85427	0.000116075	0.000643048		FYN	1957.63	0.813457	0.0531096	15.3166	5.92677e-53	1.49122e-51
FAM110A	97.7849	-0.877667	0.272019	-3.22649	0.00125318	0.00542757		FAM102A	996.966	0.813157	0.0760882	10.687	1.17054e-26	1.36024e-25
FAM111A	436.91	-0.822503	0.119321	-6.89319	5.45548e-12	9.08685e-11		CYP24A1	420.59	0.812675	0.11972	6.7881	1.13616e-11	6.31293e-11
FAM131C	40.9207	-2.38521	0.492258	-4.84545	1.26326e-06	1.03217e-05		RNASEH2C	3094.7	0.811958	0.0423637	19.1663	7.07078e-82	2.8465e-80
FAM161A	128.752	-0.681194	0.230791	-2.95156	0.00316169	0.0121149		CBX4	6772.49	0.808969	0.0303742	26.6334	2.78424e-156	2.51743e-154
FAM20C	597.755	-1.0752	0.100032	-10.7485	6.02048e-27	2.56489e-25		PLK3	431.819	0.808838	0.119366	6.77611	1.23451e-11	6.83916e-11
FAM219B	1233.61	0.606904	0.0674053	9.0038	2.1803e-19	6.30496e-18		CDH4	478.679	0.807453	0.112196	7.19679	6.16456e-13	3.71985e-12
FAM50B	124.609	-0.732531	0.240801	-3.04206	0.00234966	0.00936891		BMP1	8390.52	0.807151	0.0259256	31.1334	8.50906e-213	1.22967e-210
FAM66B	41.6557	-1.14814	0.450606	-2.54799	0.0108347	0.0347685		RP9P	584.357	0.806162	0.104268	7.73161	1.06193e-14	7.17629e-14
FAM72A	111.491	-1.00488	0.258338	-3.88979	0.00010033	0.00056506		SSC4D	59.938	0.805922	0.342224	2.35496	0.0185249	0.0364547
FAM72B	164.409	-0.610931	0.233233	-2.61941	0.00880827	0.0290929		PPDPF	6383.64	0.804489	0.0295861	27.1915	8.19256e-163	8.10057e-161
FAM72C	30.5531	-1.57167	0.640213	-2.45491	0.0140918	0.0433532		MTHFD2	5905.34	0.804109	0.0307553	26.1454	1.11115e-150	9.53673e-149
FAM83G	132.48	-1.85841	0.241852	-7.68408	1.54096e-14	3.18817e-13		PDGFA	975.191	0.803847	0.0807263	9.95769	2.33434e-23	2.38628e-22
FAM86B1	15.8554	-2.2249	0.841842	-2.64289	0.00822014	0.0273956		TXNIP	367.866	0.803566	0.126311	6.36179	1.99414e-10	1.01282e-09
FAM89B	1203.99	0.772269	0.0696249	11.0918	1.37436e-28	6.31787e-27		TSPAN12	1325.14	0.801425	0.0658502	12.1704	4.46719e-34	6.58511e-33
FAN1	512.765	-0.592501	0.108629	-5.45434	4.9154e-08	4.99786e-07		SRGAP1	261.202	0.800181	0.155807	5.13571	2.81076e-07	1.08901e-06
FANCA	343.988	-0.602013	0.140398	-4.28789	1.80382e-05	0.000118458		PCDH7	2116.03	0.799823	0.0517256	15.4628	6.18283e-54	1.58153e-52
FANCD2	337.915	-0.955987	0.137487	-6.95327	3.56906e-12	6.0514e-11		FAT1	8531.12	0.79774	0.0258717	30.8344	9.0602e-209	1.28731e-206
FANCI	1029.07	-0.607297	0.0749679	-8.10076	5.46173e-16	1.26498e-14		HOXA5	1061.7	0.796854	0.0731812	10.8888	1.3037e-27	1.56223e-26
FAT4	489.174	0.606536	0.111081	5.46031	4.75308e-08	4.84404e-07		ZNF850	84.201	0.796805	0.299881	2.65707	0.00788241	0.0168533
FAXC	115.853	-1.10373	0.249464	-4.42438	9.67176e-06	6.73151e-05		CCDC134	769.817	0.796772	0.0893271	8.91971	4.67498e-19	3.95025e-18
FBLN7	45.2305	-1.04703	0.430111	-2.43432	0.0149199	0.0455488		GPX8	3994.11	0.795245	0.0384871	20.6626	7.51585e-95	3.62045e-93
FBXL16	80.2836	-1.53576	0.321933	-4.77042	1.83842e-06	1.4542e-05		AVEN	525.856	0.794916	0.106717	7.44884	9.41662e-14	6.00363e-13
FBXO16	15.2763	-4.85693	1.25482	-3.87063	0.000108557	0.000605387		BBC3	2277.84	0.794806	0.0497589	15.9731	1.96644e-57	5.31127e-56
FBXO4	100.37	-0.713094	0.267032	-2.67044	0.00757514	0.025653		SDK1	409.652	0.792986	0.126776	6.255	3.97508e-10	1.97737e-09
FBXO43	166.612	-1.14499	0.215228	-5.31989	1.03832e-07	1.00471e-06		C6orf47-AS1	89.1163	0.792594	0.268474	2.95222	0.00315497	0.00724688
FBXW9	127.563	-0.612241	0.230439	-2.65684	0.00788771	0.0265156		NBPF25P	76.837	0.792499	0.29073	2.72589	0.00641277	0.0139546
FCHO1	17.2456	-3.37911	0.910479	-3.71135	0.000206154	0.00107922		UQCC2	2450.5	0.792496	0.0483418	16.3936	2.12423e-60	6.08754e-59
FEZ1	399.158	-0.757121	0.123033	-6.15379	7.56537e-10	9.65559e-09		RFTN1	1774.21	0.791015	0.0568362	13.9175	4.9629e-44	1.00135e-42
FGF2	89.4043	-1.04215	0.294973	-3.53303	0.000410825	0.00201274		IBA57	370.213	0.7899	0.129225	6.11258	9.80358e-10	4.72605e-09
FGFBP3	20.6809	-2.54211	0.730386	-3.4805	0.000500473	0.0023953		POLE4	942.473	0.7867	0.0770428	10.2112	1.76631e-24	1.87829e-23
FIG4	160.491	-1.03313	0.207953	-4.96808	6.76204e-07	5.80414e-06		NDUFA6-DT	520.822	0.786024	0.105858	7.42523	1.12585e-13	7.13489e-13
FIGNL1	542.305	-0.60507	0.108526	-5.57534	2.47043e-08	2.62195e-07		NIBAN1	74.7736	0.78561	0.306781	2.56082	0.0104427	0.0217391
FILIP1L	488.982	0.671985	0.109567	6.13308	8.61951e-10	1.0964e-08		POLR2L	5549.78	0.784874	0.0321133	24.4407	6.31205e-132	4.52221e-130
FKBP5	14.8323	-2.26865	0.85762	-2.64529	0.00816206	0.0272441		HOXD12	6724.72	0.784801	0.0292859	26.7979	3.41657e-158	3.13953e-156
FLJ12825	36.677	1.21407	0.473153	2.56591	0.0102906	0.0333264		ZNF10	243.217	0.782381	0.157159	4.97827	6.41568e-07	2.39515e-06
FLNB	880.329	0.629998	0.0820063	7.68231	1.56242e-14	3.22814e-13		TK1	3889.27	0.781112	0.0422076	18.5064	1.8323e-76	6.80889e-75
FLT3LG	26.2085	-1.97019	0.596855	-3.30095	0.000963589	0.00430201		TBC1D24	1180.86	0.780617	0.0697996	11.1837	4.90097e-29	6.20716e-28
FLT4	15.7928	-3.85877	1.01649	-3.79616	0.000146957	0.0007952		NAGK	2268.36	0.779872	0.0491925	15.8535	1.33005e-56	3.54148e-55
FN3K	49.8814	-1.01819	0.396104	-2.57051	0.0101549	0.0329507		DNAJC1	2190.03	0.778544	0.0518953	15.0022	7.10185e-51	1.69842e-49
FNBP1L	1844.77	0.594301	0.0559704	10.6181	2.45453e-26	1.01984e-24		GREB1	2177.18	0.778078	0.050315	15.4642	6.05673e-54	1.55163e-52
FNDC10	203.697	-2.33397	0.200258	-11.6548	2.16903e-31	1.1273e-29		NDUFB2	6284.74	0.777712	0.03023	25.7265	5.91048e-146	4.87485e-144
FNDC11	42.2457	-1.76041	0.459102	-3.83447	0.000125836	0.000692051		RNF24	780.639	0.777389	0.086502	8.98695	2.54181e-19	2.17494e-18
FNDC5	65.9055	-1.96737	0.368504	-5.33881	9.35585e-08	9.1054e-07		CCS	1614.76	0.777378	0.0598092	12.9976	1.26193e-38	2.15088e-37
FOSB	31.8701	-1.50346	0.560627	-2.68175	0.00732383	0.0249519		C12orf45	622.471	0.776993	0.0973989	7.97742	1.4942e-15	1.06017e-14
FOXC1	3475.86	0.672093	0.0427552	15.7196	1.11097e-55	1.04362e-53		ABHD17C	461.007	0.77551	0.114471	6.77474	1.24627e-11	6.89976e-11
FOXL2	25.8848	-2.89958	0.688651	-4.21052	2.54785e-05	0.000161499		PTPRK	364.469	0.773646	0.128102	6.03929	1.54793e-09	7.35178e-09
FOXM1	1774.1	-0.690503	0.0591384	-11.6761	1.68961e-31	8.84211e-30		SNHG9	103.002	0.772915	0.254248	3.04	0.00236576	0.00555482
FOXRED2	715.866	-0.63748	0.0912512	-6.98599	2.82852e-12	4.81739e-11		HOMER3	2647.82	0.771399	0.046111	16.7292	8.03206e-63	2.4338e-61
FP236383.3	302.987	-0.898846	0.143477	-6.26476	3.73391e-10	4.95801e-09		TNFRSF10D	10824.5	0.770773	0.0233184	33.0542	1.35181e-239	2.24082e-237
FP236383.4	22862.2	0.773231	0.151562	5.10175	3.36533e-07	3.03864e-06		HMGB3	3644.79	0.770587	0.0392908	19.6124	1.21209e-85	5.1235e-84
FP236383.5	22816.4	0.772858	0.151642	5.09661	3.45789e-07	3.11664e-06		KDM4A-AS1	60.4677	0.770093	0.334761	2.30043	0.0214239	0.0415599
FP565260.1	446.635	0.854745	0.119731	7.13889	9.40889e-13	1.67609e-11		ALKBH5	4040.15	0.769441	0.0370825	20.7495	1.23936e-95	6.03893e-94
FP565260.6	104.469	-0.739409	0.291814	-2.53383	0.0112823	0.0360288		PCDHB2	2867.97	0.768776	0.0454831	16.9024	4.31611e-64	1.32927e-62
FP671120.6	23372.9	0.687739	0.220046	3.12543	0.00177547	0.00737089		UQCC3	1657.53	0.767864	0.0613578	12.5145	6.21738e-36	9.76077e-35
FRZB	4890.31	0.596381	0.0359013	16.6117	5.73602e-62	6.19654e-60		PCCA-DT	205.186	0.767737	0.176968	4.33829	1.43595e-05	4.60266e-05
FSD1	233.086	-1.88296	0.179911	-10.466	1.23727e-25	4.89854e-24		SAP30	598.21	0.766758	0.103325	7.42087	1.1635e-13	7.36795e-13
FUCA1	171.317	-1.33016	0.205659	-6.4678	9.94425e-11	1.41483e-09		PTPRD	2524.98	0.766492	0.0469431	16.3281	6.23e-60	1.77634e-58
FUCA2	448.462	-0.812567	0.11579	-7.01761	2.25694e-12	3.87007e-11		ANGPT2	58.2661	0.765872	0.337215	2.27117	0.0231367	0.0445858
FUOM	826.755	0.69994	0.0851918	8.21605	2.10321e-16	5.0014e-15		LSM7	4574.37	0.76452	0.0361487	21.1493	2.8023e-99	1.42715e-97
FUT4	56.1908	-1.33708	0.382722	-3.4936	0.000476551	0.00230193		CNIH2	1799.59	0.764436	0.0578044	13.2245	6.33326e-40	1.13195e-38
FUZ	433.893	-1.09401	0.119354	-9.16607	4.90563e-20	1.49582e-18		NPAS1	3267.27	0.764122	0.0414801	18.4214	8.84589e-76	3.25853e-74
FXYD5	484.901	-0.740567	0.11078	-6.68503	2.30875e-11	3.5703e-10		ETV5	1571.87	0.763993	0.0609233	12.5402	4.49589e-36	7.08448e-35
FYCO1	145.692	-1.23901	0.223333	-5.54783	2.89242e-08	3.0463e-07		CSTB	2700.83	0.763578	0.0477096	16.0047	1.18485e-57	3.22598e-56
FZD2	317.729	-1.65513	0.145724	-11.358	6.77115e-30	3.29283e-28		SQSTM1	6876.48	0.763099	0.0283083	26.9568	4.75104e-160	4.56424e-158
FZD4	715.98	0.60847	0.0891423	6.82583	8.74169e-12	1.42621e-10		FGD6	304.695	0.761867	0.14194	5.36752	7.9827e-08	3.26018e-07
FZD5	14.0696	-2.56923	0.88868	-2.89106	0.00383946	0.014384		DACT1	2044.02	0.760345	0.0518174	14.6735	9.52342e-49	2.15847e-47
FZD8	3016.26	0.757165	0.0443958	17.0549	3.21546e-65	3.71226e-63		VAMP1	157.812	0.75982	0.214887	3.5359	0.000406392	0.00107751
GABRD	28.209	-1.445	0.567442	-2.54651	0.0108806	0.0349083		DHRS3	15651.2	0.759652	0.0199669	38.0455	0	0
GALC	505.57	-1.08304	0.112455	-9.63082	5.92551e-22	1.96961e-20		NDUFAF2	1080.91	0.759507	0.072987	10.4061	2.32661e-25	2.58465e-24
GALM	113.754	-1.78507	0.263374	-6.77768	1.22118e-11	1.94822e-10		H4C8	370.815	0.758777	0.125778	6.03267	1.61268e-09	7.64429e-09
GAREM2	743.41	-0.604106	0.0888084	-6.80235	1.02928e-11	1.66491e-10		LTO1	1203.12	0.758576	0.0685305	11.0692	1.77012e-28	2.18781e-27
GAS2L3	88.0303	-1.16756	0.29108	-4.01113	6.04298e-05	0.000358127		NME1-NME2	391.645	0.757893	0.12338	6.14276	8.10997e-10	3.946e-09
GATB	292.812	-0.964318	0.149207	-6.46294	1.02685e-10	1.45823e-09		FAM107B	832.968	0.757783	0.0828301	9.14865	5.76517e-20	5.0796e-19
GBA	1383.22	-0.598702	0.0641613	-9.33119	1.04687e-20	3.28483e-19		SORCS2	768.982	0.757385	0.0873626	8.66944	4.34251e-18	3.52657e-17
GBGT1	215.927	-1.15624	0.176268	-6.55954	5.39726e-11	7.9097e-10		TCTEX1D2	403.655	0.756584	0.137448	5.50452	3.70172e-08	1.55965e-07
GCHFR	81.2821	-1.44647	0.31079	-4.65417	3.25282e-06	2.46719e-05		STX1A	446.086	0.756472	0.114783	6.59045	4.385e-11	2.32491e-10
GDAP1	97.6253	-0.7754	0.269822	-2.87375	0.00405633	0.0150872		LMO4	4151.6	0.755803	0.0368009	20.5376	9.93108e-94	4.72999e-92
GDF6	1179.17	0.749903	0.0724654	10.3484	4.25428e-25	1.62479e-23		VASH2	1270.55	0.755795	0.0662333	11.4111	3.68031e-30	4.85767e-29
GDF7	19.305	-1.69108	0.693266	-2.43929	0.0147162	0.0449904		GIT1	1545.55	0.754859	0.0619767	12.1797	3.98571e-34	5.88048e-33
GDPD1	51.1792	-0.942017	0.392082	-2.4026	0.0162789	0.049103		DET1	219.562	0.754357	0.177785	4.24308	2.20476e-05	6.91488e-05
GEM	86.946	-1.6878	0.31443	-5.3678	7.97025e-08	7.88372e-07		EFNA4	1194.88	0.75353	0.0686849	10.9708	5.27864e-28	6.41173e-27
GEN1	289.512	-0.718164	0.149975	-4.78856	1.67978e-06	1.33852e-05		GPS2	2240.34	0.752897	0.0522579	14.4073	4.65299e-47	1.01252e-45
GHET1	13.0998	-2.23723	0.908876	-2.46153	0.0138345	0.0426832		ZFAS1	5162.04	0.752699	0.0329743	22.8269	2.48129e-115	1.48772e-113
GINS1	567.816	-0.78896	0.102769	-7.67706	1.6278e-14	3.35406e-13		PNPLA2	834.318	0.752351	0.0867725	8.67038	4.30675e-18	3.49921e-17
GIPR	27.2213	-1.435	0.567016	-2.53079	0.0113807	0.0362896		KCNQ2	4287.37	0.749013	0.0362908	20.6392	1.22071e-94	5.86357e-93
GLB1L	78.5607	-0.794771	0.320513	-2.47968	0.01315	0.0408378		BAIAP2	743.752	0.749005	0.087898	8.52129	1.57781e-17	1.24546e-16
GLO1	2666.37	-0.787454	0.0468593	-16.8046	2.25687e-63	2.4734e-61		PWWP2B	1323.33	0.74755	0.0646263	11.5673	6.03687e-31	8.21831e-30
GLRX	88.3275	-1.40928	0.310885	-4.53313	5.81156e-06	4.19942e-05		PIP4K2A	2128.38	0.746736	0.0507183	14.7232	4.57487e-49	1.0453e-47
GM2A	654.272	-0.992853	0.0952671	-10.4218	1.97221e-25	7.70742e-24		ABHD3	705.737	0.7466	0.0936373	7.97333	1.54459e-15	1.09455e-14
GMPR	26.2082	-2.05676	0.602621	-3.41301	0.000642486	0.00299629		PLEKHO1	3229.68	0.743001	0.0419165	17.7257	2.65424e-70	9.01162e-69
GNAZ	231.913	-0.638052	0.164471	-3.87943	0.000104703	0.000586057		LTK	1082.66	0.741063	0.0717416	10.3296	5.17732e-25	5.66223e-24
GNG7	215.764	-0.631552	0.171379	-3.68512	0.000228598	0.00118645		PMFBP1	94.9489	0.740272	0.270142	2.74031	0.00613814	0.0133932
GOLGA8A	291.933	-1.04581	0.147779	-7.07682	1.47503e-12	2.58497e-11		LRRN3	70.7605	0.739777	0.314825	2.3498	0.0187833	0.0368989
GOLGA8B	224.32	-0.872389	0.188143	-4.63684	3.53779e-06	2.67394e-05		GADD45A	2748.79	0.739107	0.0448248	16.4888	4.416e-61	1.28734e-59
GOLGA8O	50.4832	-1.5792	0.407927	-3.87127	0.000108268	0.000603998		RTN3	3339.7	0.738929	0.04145	17.827	4.36061e-71	1.50468e-69
GOLPH3L	170.515	-2.48289	0.224156	-11.0766	1.62929e-28	7.44451e-27		IRF4	806.313	0.738901	0.0923495	8.00113	1.23278e-15	8.78372e-15
GPER1	50.9281	-1.05634	0.406781	-2.59681	0.00940928	0.0308489		ATF5	1764.38	0.738797	0.0569739	12.9673	1.87541e-38	3.18049e-37
GPR135	51.0037	-1.55703	0.402051	-3.87273	0.000107622	0.000601063		ZNF428	3180.03	0.738555	0.0420228	17.5751	3.8221e-69	1.26963e-67
GPR162	170.662	-1.22364	0.205724	-5.94796	2.71513e-09	3.24614e-08		SLC10A3	1212.57	0.738379	0.0690166	10.6986	1.03363e-26	1.20528e-25
GPR27	54.5595	-1.02232	0.380582	-2.68619	0.00722709	0.0246788		MEG9	97.6338	0.738256	0.254272	2.90341	0.00369126	0.00837406
GPRASP2	240.654	-0.618088	0.166842	-3.70463	0.000211703	0.00110674		RPS20	72988.6	0.738146	0.0124797	59.1476	0	0
GPRC5C	27.3576	-2.42981	0.641012	-3.79059	0.000150291	0.000810916		PCOLCE	26279.3	0.738009	0.0160741	45.913	0	0
GPX1	3456.71	0.682911	0.0413458	16.5171	2.7658e-61	2.96667e-59		CASTOR2	2410.01	0.734959	0.0516695	14.2242	6.48174e-46	1.3768e-44
GPX1P1	103.154	0.803904	0.263319	3.05297	0.00226589	0.00910449		CIITA	221.464	0.734739	0.171499	4.28422	1.83382e-05	5.80859e-05
GRAMD1C	76.5335	-0.784071	0.318019	-2.46549	0.0136827	0.0422408		SLC25A39	5797.71	0.734635	0.0319578	22.9877	6.1918e-117	3.82084e-115
GREM1	7208.53	0.632152	0.0294076	21.4962	1.6903e-102	2.84046e-100		ATP5F1E	6817.91	0.733738	0.0314729	23.3133	3.2491e-120	2.06526e-118
GRIK2	308.064	0.902783	0.143915	6.27301	3.54135e-10	4.71473e-09		TSPAN9	7048.92	0.733212	0.0280936	26.0989	3.74937e-150	3.18565e-148
GRIN1	24.4478	-2.02548	0.627276	-3.22901	0.00124221	0.00538315		MEX3D	5361.4	0.732937	0.0320475	22.8703	9.17768e-116	5.52228e-114
GRIN3B	83.2823	-1.95966	0.337079	-5.81365	6.11265e-09	7.01957e-08		CCNQ	1212.65	0.731483	0.0675324	10.8316	2.43901e-27	2.88585e-26
GRN	11942.4	0.600318	0.024071	24.9395	2.77866e-137	7.12279e-135		LINC01128	664.373	0.731153	0.0926757	7.88937	3.03705e-15	2.11145e-14
GRTP1	41.9183	-1.12464	0.437597	-2.57004	0.0101686	0.0329808		STXBP5	432.131	0.730504	0.115902	6.30277	2.92366e-10	1.46425e-09
GSDME	165.85	-1.47762	0.208246	-7.09555	1.28834e-12	2.27893e-11		SOX8	4332.87	0.730021	0.0366643	19.911	3.26986e-88	1.45491e-86
GSEC	78.1196	0.980501	0.317691	3.08633	0.00202641	0.00825854		CYHR1	4053.68	0.729691	0.0370136	19.7141	1.63066e-86	6.96242e-85
GSTCD	297.033	-0.717059	0.143695	-4.99013	6.03385e-07	5.22623e-06		IL10RB-DT	95.6332	0.729424	0.258328	2.82364	0.00474821	0.010558
GSTM2	58.9367	-1.21799	0.369378	-3.2974	0.000975847	0.00434847		MN1	1842.23	0.72902	0.0554889	13.1381	1.9909e-39	3.49918e-38
GSTM4	168.668	-1.0389	0.201785	-5.14852	2.62552e-07	2.3964e-06		KRT18	88.71	0.729002	0.273189	2.66849	0.00761935	0.0163363
GTF2IRD2	126.546	1.27295	0.24942	5.10365	3.33167e-07	3.01364e-06		TJP1	3493.14	0.726448	0.0399217	18.1968	5.46952e-74	1.95929e-72
GYPC	102.089	-0.709955	0.266486	-2.66413	0.00771869	0.0260459		EEF1A1P6	753.701	0.726394	0.087537	8.29814	1.05757e-16	7.97562e-16
H1-2	2532.57	1.45515	0.049917	29.1514	8.02003e-187	3.5675e-184		INO80C	183.42	0.726362	0.181991	3.9912	6.57385e-05	0.000194082
H2AC19	348.596	1.22578	0.138859	8.82751	1.07027e-18	2.97552e-17		EN2	5739.54	0.726248	0.0322481	22.5206	2.60676e-112	1.51983e-110
H2AC7	13.837	7.26012	1.65558	4.38524	1.15855e-05	7.92133e-05		TTC39C	993.921	0.723415	0.0747916	9.6724	3.94988e-22	3.82939e-21
H2AC8	74.5919	0.917804	0.350029	2.62208	0.00873958	0.0289102		VPS37D	823.799	0.723318	0.0890285	8.12457	4.48953e-16	3.28184e-15
H2BC12	1156.85	1.21237	0.0717056	16.9076	3.95474e-64	4.46354e-62		CCDC107	627.866	0.723228	0.0986301	7.33273	2.25508e-13	1.40025e-12
H2BC8	257.087	0.914699	0.157829	5.7955	6.81168e-09	7.75751e-08		SERF1A	1070.68	0.723182	0.0743395	9.72809	2.28839e-22	2.25111e-21
H3-2	128.374	-0.669869	0.241042	-2.77905	0.00545176	0.0194051		BCL7C	3171.57	0.722815	0.0418309	17.2795	6.71744e-67	2.1634e-65
H3C10	168.491	0.661557	0.207971	3.181	0.00146767	0.00624215		MXD4	7288.77	0.722712	0.0287964	25.0973	5.32115e-139	4.07104e-137
H3Y1	54.3331	-1.99865	0.408232	-4.89587	9.78695e-07	8.15525e-06		RPS23P8	159.882	0.722362	0.198422	3.64054	0.000272068	0.000739095
H3Y2	10.6043	-2.88383	1.07786	-2.67552	0.00746134	0.0253357		RHOU	757.8	0.722286	0.0865464	8.34566	7.08188e-17	5.38886e-16
H4C8	326.844	1.18439	0.148571	7.97187	1.5629e-15	3.46587e-14		PHGDH	8178.84	0.722197	0.0260053	27.7712	9.67598e-170	1.02894e-167
H4C9	149.996	0.898613	0.22576	3.9804	6.87996e-05	0.000402992		RPS21	15506.1	0.721775	0.0222092	32.4989	1.10583e-231	1.71535e-229
HAGHL	88.0199	-1.38395	0.299272	-4.62438	3.7572e-06	2.82425e-05		RSKR	106.126	0.72131	0.248505	2.90259	0.00370088	0.00839475
HCN2	409.96	-1.00446	0.122075	-8.22823	1.89996e-16	4.55389e-15		DLX2	1892.19	0.720768	0.0539491	13.3601	1.03372e-40	1.91018e-39
HDDC3	84.7481	-1.39457	0.302592	-4.60874	4.05107e-06	3.02859e-05		NKX2-3	280.504	0.720321	0.145747	4.94226	7.72217e-07	2.85954e-06
HERC6	18.5234	-2.49029	0.765028	-3.25516	0.00113327	0.00495795		RTN1	811.493	0.720023	0.084298	8.5414	1.32607e-17	1.05116e-16
HES2	148.774	-0.646948	0.216606	-2.98675	0.00281963	0.0109512		LINC02035	314.304	0.719935	0.13938	5.16525	2.40114e-07	9.36313e-07
HES7	36.689	-1.53991	0.491619	-3.13231	0.00173434	0.007218		ATP2B1	840.07	0.718814	0.0815952	8.80951	1.25692e-18	1.04587e-17
HEXIM2	110.7	-0.851457	0.260212	-3.27217	0.00106724	0.0046976		TPM1	22636.1	0.717984	0.0172805	41.5488	0	0
HHEX	34.5441	-2.22896	0.52663	-4.23249	2.31116e-05	0.000148173		SCARF2	4708.03	0.716066	0.0346956	20.6385	1.2373e-94	5.9264e-93
HINT2	103.169	-1.63798	0.273166	-5.99627	2.01898e-09	2.4428e-08		SPTAN1	7737.21	0.715917	0.0286873	24.9559	1.84189e-137	1.37799e-135
HINT3	304.786	-0.603289	0.145887	-4.13532	3.54465e-05	0.000219216		NOTCH1	3612.06	0.715162	0.0396895	18.0189	1.384e-72	4.87512e-71
HIVEP3	34.4746	-1.212	0.490605	-2.47042	0.0134955	0.0417206		NEDD4L	1626.75	0.713623	0.058513	12.196	3.26547e-34	4.82205e-33
HK2	44.1144	-1.15285	0.427724	-2.69531	0.00703222	0.0241333		UBE2D4	901.288	0.713534	0.0786683	9.07016	1.18843e-19	1.03258e-18
HLA-E	3623.25	0.670108	0.0406099	16.5011	3.60289e-61	3.8105e-59		SNAI3-AS1	353.857	0.713217	0.128434	5.55319	2.80505e-08	1.19737e-07
HLA-F	239.756	-0.640241	0.164088	-3.90181	9.54774e-05	0.000540824		NUDT16L1	2015.08	0.71292	0.0540438	13.1915	9.81778e-40	1.7377e-38
HMGN5	179.129	-0.661583	0.193312	-3.42236	0.000620798	0.00290328		RHOD	4299.07	0.712752	0.0368496	19.3422	2.37257e-83	9.76044e-82
HMMR	683.648	-0.607362	0.091662	-6.6261	3.44665e-11	5.20231e-10		PGP	2293.9	0.712727	0.0498312	14.3028	2.1008e-46	4.49625e-45
HOXC-AS3	106.129	-0.723842	0.264551	-2.73611	0.006217	0.02164		TAX1BP3	7620.28	0.712585	0.0272869	26.1146	2.49123e-150	2.12736e-148
HOXD1	541.816	0.673881	0.104279	6.46227	1.03143e-10	1.46336e-09		CYBA	12532.9	0.712524	0.0218895	32.551	2.0288e-232	3.1762e-230
HOXD12	3709.2	0.624348	0.0418448	14.9206	2.42234e-50	2.02406e-48		NEAT1	1940.39	0.711428	0.0542266	13.1195	2.54531e-39	4.4597e-38
HOXD9	928.997	0.723393	0.0779361	9.28187	1.66527e-20	5.1929e-19		ERRFI1	724.373	0.710031	0.0930811	7.62809	2.3826e-14	1.57795e-13
HPSE	28.4333	-1.80218	0.562763	-3.20239	0.00136294	0.00583777		RTL8C	4871.11	0.70961	0.0341036	20.8075	3.702e-96	1.83558e-94
HR	30.3751	-2.69713	0.59946	-4.49926	6.81912e-06	4.87393e-05		ZNF177	104.252	0.709399	0.247397	2.86745	0.0041379	0.00930986
HS3ST3A1	145.496	-0.844578	0.237346	-3.55843	0.000373074	0.00184572		MAFF	400.884	0.709323	0.120373	5.89271	3.79909e-09	1.74742e-08
HSD11B1L	192.713	-1.09853	0.185597	-5.91889	3.24118e-09	3.83866e-08		MRNIP	1587.03	0.708609	0.0598985	11.8302	2.7262e-32	3.83163e-31
HSD17B14	366.432	-0.792773	0.128238	-6.18204	6.32798e-10	8.18686e-09		OTUD1	321.6	0.70836	0.136385	5.19381	2.06032e-07	8.09758e-07
HSF4	151.268	-0.717587	0.217494	-3.29934	0.000969123	0.0043236		RALGPS2	100.123	0.70725	0.251236	2.81509	0.00487643	0.0108274
HSPA2	284.53	-1.92346	0.159992	-12.0222	2.71629e-33	1.55023e-31		EXOSC4	3355.42	0.70713	0.0410762	17.2151	2.04709e-66	6.50606e-65
HTR7P1	43.2263	-1.85305	0.453014	-4.09049	4.30461e-05	0.000262195		ARHGEF26	693.479	0.706789	0.0920821	7.67565	1.64588e-14	1.10038e-13
ICA1L	71.8214	-0.80456	0.324274	-2.48112	0.0130972	0.0407059		UBE2D3-AS1	83.7116	0.70659	0.286084	2.46987	0.0135162	0.0274533
IFI27L2	55.9083	-3.58062	0.483309	-7.40855	1.2769e-13	2.44764e-12		GSC	1212.82	0.70448	0.0674982	10.437	1.67987e-25	1.87853e-24
IFI6	790.986	-0.723914	0.0861694	-8.40105	4.4251e-17	1.10964e-15		HOXD11	4456.37	0.704315	0.0351092	20.0607	1.627e-89	7.33582e-88
IFIT1	161.958	-1.08229	0.204812	-5.28429	1.26191e-07	1.19957e-06		BRI3	5426.6	0.703747	0.0326002	21.5872	2.37091e-103	1.26859e-101
IFIT2	108.891	-0.76381	0.255901	-2.98478	0.0028378	0.0110048		ACER2	82.3102	0.703388	0.279561	2.51605	0.0118679	0.0243967
IFIT3	82.8389	-1.4573	0.318671	-4.57307	4.80633e-06	3.53212e-05		P3H3	5968	0.703222	0.0314376	22.3688	7.92069e-111	4.53976e-109
IFT27	428.223	-0.730433	0.11779	-6.20114	5.6054e-10	7.28317e-09		ADGRA3	5185.28	0.702583	0.0334172	21.0246	3.90891e-98	1.96702e-96
IFT46	193.507	-0.907861	0.188714	-4.81079	1.50334e-06	1.20575e-05		RNF130	3310.17	0.701854	0.0421302	16.6592	2.59579e-62	7.80954e-61
IFT74	212.072	-0.653304	0.17379	-3.75915	0.000170491	0.000909527		CCDC144B	119.101	0.701433	0.231136	3.03472	0.00240755	0.00564199
IFT81	335.265	-0.614152	0.135603	-4.52905	5.92485e-06	4.27517e-05		FOXF2	1181.85	0.701364	0.0685174	10.2363	1.36359e-24	1.46014e-23
IFTAP	157.292	-0.636988	0.206178	-3.08951	0.0020049	0.00817968		MTURN	1739.13	0.701022	0.056129	12.4895	8.52148e-36	1.32916e-34
IGDCC4	58.2965	-2.0799	0.388447	-5.3544	8.58429e-08	8.41405e-07		SNHG20	226.974	0.700921	0.164231	4.26789	1.97328e-05	6.22932e-05
IGF2	3097.53	-0.869069	0.0476323	-18.2454	2.25125e-74	2.86117e-72		PLD2	894.316	0.700462	0.0801285	8.74173	2.29571e-18	1.88977e-17
IGFBP3	9437.23	0.593105	0.0266555	22.2508	1.10897e-109	1.99668e-107		GSTM3	5791.19	0.699616	0.031264	22.3777	6.49392e-111	3.74741e-109
IGLON5	62.1691	-4.55598	0.555507	-8.20149	2.37433e-16	5.61084e-15		SEMA7A	653.012	0.699589	0.0929983	7.5226	5.36965e-14	3.47322e-13
IGSF9B	12.336	-3.47334	1.08404	-3.20406	0.00135502	0.00580876		AK1	2482.7	0.699405	0.0479694	14.5802	3.7535e-48	8.40586e-47
IL10RB-DT	71.5951	0.87777	0.359584	2.44107	0.0146438	0.0448055		BTBD6	3526.65	0.699109	0.0402372	17.3747	1.28338e-67	4.18099e-66
IL17RC	350.554	-1.18755	0.134032	-8.86018	7.98873e-19	2.2333e-17		EPC1	917.649	0.698761	0.0805132	8.67884	3.99834e-18	3.2596e-17
IL1RAP	49.259	-1.68706	0.414189	-4.07317	4.63775e-05	0.000279782		ELOA	4179.31	0.69814	0.0377066	18.515	1.56176e-76	5.81634e-75
IL32	76.4138	-1.67713	0.338118	-4.96019	7.04238e-07	6.02086e-06		AKR7A2	2177.17	0.697777	0.0518414	13.4598	2.69468e-41	5.03444e-40
INAVA	158.054	-1.03812	0.211362	-4.91158	9.03441e-07	7.56569e-06		EBF1	323.163	0.697195	0.134558	5.18139	2.20236e-07	8.61781e-07
INCENP	856.075	-0.617334	0.0854619	-7.2235	5.06664e-13	9.23227e-12		IDI1	1470.25	0.697112	0.0626532	11.1265	9.32112e-29	1.17089e-27
INKA2	419.153	0.715736	0.119011	6.01403	1.80971e-09	2.20548e-08		RPS27	43524.8	0.696714	0.0151882	45.8721	0	0
INSYN1	13.059	-2.9347	0.999772	-2.93537	0.00333154	0.0126981		MXD3	556.155	0.695496	0.1083	6.42195	1.34537e-10	6.90785e-10
INTS6L	119.753	-0.949085	0.247127	-3.84048	0.000122793	0.0006763		PRNP	5307.43	0.695449	0.0328512	21.1697	1.81865e-99	9.31811e-98
INTU	110.617	-0.765174	0.268346	-2.85144	0.00435214	0.0159995		HYPK	1021.25	0.69396	0.0744645	9.31934	1.17066e-20	1.06819e-19
IQCA1	181.865	-1.1009	0.19239	-5.72223	1.05136e-08	1.16917e-07		CTSA	13203.1	0.693316	0.0208632	33.2315	3.77413e-242	6.3813e-240
IRAK1BP1	104.727	-0.842821	0.262986	-3.20481	0.00135151	0.005797		GREM1	9483.83	0.693099	0.0245169	28.2702	8.02749e-176	8.81356e-174
IRF8	51.6541	-1.86093	0.408067	-4.56035	5.10681e-06	3.72937e-05		HES1	4013.31	0.692354	0.0376991	18.3653	2.49255e-75	9.08276e-74
IRF9	396.991	0.643246	0.122664	5.24395	1.57171e-07	1.48103e-06		HOXD-AS2	189.167	0.692337	0.181169	3.8215	0.000132642	0.000376356
ISM2	14.3197	-2.21633	0.850699	-2.6053	0.00917939	0.0301847		LXN	1015.85	0.691399	0.0740115	9.34179	9.4722e-21	8.68054e-20
ITGA3	17.0023	-3.35673	0.916774	-3.66146	0.000250782	0.00128964		PLEKHJ1	2745.46	0.691319	0.0449792	15.3697	2.6124e-53	6.59261e-52
ITGA4	84.2722	-0.784204	0.295048	-2.65789	0.00786319	0.0264626		QSOX1	6230.44	0.690618	0.0310416	22.2481	1.17602e-109	6.62804e-108
ITGB3	19.993	-2.48431	0.743261	-3.34244	0.000830448	0.00377508		IGIP	110.245	0.690347	0.243982	2.8295	0.00466207	0.010391
ITPR3	316.363	-1.76327	0.156743	-11.2495	2.33007e-29	1.1047e-27		SLC9A3-AS1	704.86	0.689859	0.092759	7.43712	1.02907e-13	6.54115e-13
JADE2	277.202	-1.44169	0.156024	-9.24018	2.46091e-20	7.6112e-19		RPL22P1	1332.6	0.689724	0.0661245	10.4307	1.79575e-25	2.00678e-24
JAK3	13.7759	-3.30554	0.984619	-3.35717	0.000787438	0.00359469		ACAT2	1088.4	0.689367	0.0718228	9.59817	8.13788e-22	7.79576e-21
JMJD4	556.377	0.614331	0.102661	5.98406	2.1764e-09	2.62487e-08		HOXB5	540.643	0.688818	0.10259	6.71427	1.89012e-11	1.03058e-10
JUP	79.6449	-2.77814	0.35467	-7.83301	4.76331e-15	1.0204e-13		AAMDC	729.459	0.687378	0.087876	7.82213	5.19349e-15	3.56523e-14
KCNAB3	218.966	-1.0996	0.174033	-6.31833	2.64405e-10	3.57042e-09		CNNM3	888.051	0.685802	0.0804675	8.52272	1.55853e-17	1.23081e-16
KCNC3	46.6561	-1.11457	0.421169	-2.64639	0.00813571	0.0271982		HERC2P7	80.0142	0.685792	0.282478	2.42777	0.0151919	0.0304738
KCNC4	295.116	-0.624828	0.143516	-4.35372	1.33847e-05	9.04917e-05		GCLM	929.451	0.68501	0.0777595	8.80934	1.25885e-18	1.04696e-17
KCNE4	27.2302	-1.50338	0.566042	-2.65596	0.0079083	0.0265671		PANK1	562.991	0.684929	0.102001	6.71491	1.88187e-11	1.02641e-10
KCNH3	33.2692	-2.95466	0.579171	-5.10153	3.36915e-07	3.04027e-06		LHX4	370.461	0.683265	0.128879	5.30162	1.1478e-07	4.62622e-07
KCNIP3	49.8386	-2.20849	0.431623	-5.11672	3.10893e-07	2.8223e-06		KRT8	175.066	0.683161	0.186448	3.66407	0.000248234	0.000677833
KCNJ4	68.0925	-1.34405	0.340441	-3.94795	7.88219e-05	0.000455349		CDKN2C	1161.88	0.683087	0.0696986	9.80058	1.11943e-22	1.12063e-21
KCNJ8	510.511	-0.687513	0.109623	-6.27163	3.57278e-10	4.75239e-09		TULP4	762.4	0.683061	0.0858737	7.95425	1.80215e-15	1.27546e-14
KCNK5	24.2056	-1.74206	0.620795	-2.80618	0.00501323	0.0180653		MYL6	27257.4	0.681798	0.0165124	41.2901	0	0
KCNK6	28.3771	-2.28885	0.590061	-3.879	0.000104888	0.00058666		KCTD6	138.204	0.681223	0.21297	3.19869	0.00138055	0.00337317
KCNN1	421.87	-0.714621	0.125491	-5.69462	1.2365e-08	1.36607e-07		PCOLCE-AS1	232.569	0.680556	0.171616	3.96557	7.32218e-05	0.000214862
KCNN3	29.4596	-1.72428	0.553888	-3.11305	0.00185162	0.007643		ERN1	556.465	0.680136	0.104326	6.51932	7.06251e-11	3.69356e-10
KCNQ1OT1	157.597	0.590778	0.208916	2.82783	0.00468651	0.0170669		SULF1	251.855	0.679798	0.15531	4.37704	1.20304e-05	3.88906e-05
KCNQ2	1821.29	0.589102	0.058058	10.1468	3.42479e-24	1.27578e-22		SOCS3	1730.91	0.67966	0.0566702	11.9933	3.85428e-33	5.53372e-32
KDR	18.6916	-2.22609	0.802676	-2.77333	0.00554857	0.0197126		CALM1	8254.32	0.678129	0.0263597	25.7259	5.99388e-146	4.91963e-144
KIAA0895	59.1028	-1.87605	0.390544	-4.80369	1.55767e-06	1.24514e-05		CLTB	5019.01	0.677766	0.0331232	20.462	4.69635e-93	2.19961e-91
KIAA1671	19.4718	-2.74688	0.770775	-3.56379	0.000365539	0.0018114		GAD1	421.937	0.676713	0.121905	5.55115	2.8379e-08	1.21078e-07
KIF11	1244.75	-0.76308	0.0680299	-11.2168	3.37142e-29	1.59342e-27		RAP2B	2716.89	0.676677	0.046613	14.5169	9.46752e-48	2.09525e-46
KIF13B	25.4945	-1.83331	0.602796	-3.04134	0.00235528	0.00938142		SOX4	6119.75	0.676594	0.0306906	22.0456	1.05232e-107	5.77685e-106
KIF14	470.877	-0.855953	0.112282	-7.62326	2.47357e-14	5.0049e-13		SLC12A2	1935.99	0.675439	0.0538058	12.5533	3.81425e-36	6.0216e-35
KIF15	331.748	-0.600258	0.134468	-4.46396	8.04584e-06	5.67297e-05		PYGB	4388.04	0.675294	0.035605	18.9663	3.24189e-80	1.2837e-78
KIF16B	70.1806	-2.4769	0.383222	-6.46335	1.02412e-10	1.45572e-09		FLJ40194	119.824	0.67479	0.237249	2.84423	0.00445185	0.00995528
KIF17	52.8024	-2.41406	0.436257	-5.53357	3.13785e-08	3.28404e-07		NDRG1	2001.25	0.673844	0.0525062	12.8336	1.06293e-37	1.76369e-36
KIF18B	442.446	-0.674453	0.118918	-5.67156	1.415e-08	1.55301e-07		CENPV	1863.14	0.672901	0.0546409	12.315	7.52494e-35	1.13905e-33
KIF20B	689.472	-0.597709	0.0932147	-6.41218	1.43455e-10	1.99413e-09		PGD	4767.75	0.671458	0.0356375	18.8413	3.46214e-79	1.3488e-77
KIF24	121.632	-0.918719	0.239136	-3.84182	0.000122126	0.000673608		CDX2	862.8	0.671227	0.0806008	8.32779	8.23639e-17	6.24489e-16
KIF26B	971.698	0.679566	0.0761503	8.92401	4.49706e-19	1.27366e-17		PAXX	1156.55	0.670819	0.0697655	9.61534	6.88786e-22	6.63212e-21
KIF5A	52.6933	-1.58615	0.397449	-3.99084	6.58401e-05	0.000387307		TSPAN13	4197.23	0.670671	0.0363337	18.4587	4.44196e-76	1.64343e-74
KIF5C	64.5485	-1.66471	0.363067	-4.58512	4.5372e-06	3.34735e-05		MEGF9	988.792	0.670543	0.0768089	8.73002	2.54634e-18	2.09506e-17
KIFC1	828.238	-0.653145	0.0863694	-7.56223	3.96229e-14	7.90576e-13		SP9	1321.66	0.669632	0.0664475	10.0776	6.94006e-24	7.21663e-23
KIRREL2	300.413	-1.04696	0.148944	-7.02923	2.07673e-12	3.57321e-11		PNMA1	4047.89	0.668835	0.0368229	18.1636	1.0025e-73	3.56848e-72
KITLG	1861.17	0.846049	0.0557332	15.1804	4.77181e-52	4.05443e-50		SIPA1L2	1730.92	0.668776	0.0565328	11.8299	2.73527e-32	3.84119e-31
KLC3	15.556	-3.48556	0.972667	-3.5835	0.000339015	0.0016944		RDH10	4276.8	0.668774	0.0373355	17.9125	9.41653e-72	3.28278e-70
KLF2	42.5526	-1.86382	0.484932	-3.84347	0.000121306	0.000669572		PRELID3A	140.927	0.668483	0.209961	3.18384	0.00145336	0.00353423
KLF4	169.888	0.949526	0.201441	4.71367	2.43292e-06	1.88116e-05		GPC2	370.707	0.667745	0.133231	5.01192	5.38909e-07	2.02802e-06
KLF5	167.329	0.850872	0.202252	4.20698	2.588e-05	0.000163633		GBX2	1558.18	0.667594	0.0622978	10.7162	8.54694e-27	9.98698e-26
KLHL13	68.7612	-1.41646	0.350517	-4.04105	5.32128e-05	0.000317346		AP4B1	637.072	0.667242	0.0972561	6.86067	6.85386e-12	3.85769e-11
KLHL26	93.3197	-1.37415	0.315398	-4.35686	1.31941e-05	8.9363e-05		ADGRB1	7824.01	0.666628	0.0279072	23.8873	4.15236e-126	2.8196e-124
KNL1	275.605	-0.988957	0.153213	-6.4548	1.08362e-10	1.53081e-09		WNK3	210.813	0.66623	0.168971	3.94286	8.05159e-05	0.000235001
KNSTRN	248.08	-0.649423	0.158197	-4.10514	4.04065e-05	0.000247012		ZBTB16	492.483	0.663704	0.107708	6.16208	7.17941e-10	3.50533e-09
KNTC1	465.119	-0.688618	0.11418	-6.031	1.62952e-09	1.99715e-08		SLC9A3R1	1855.91	0.663692	0.0551214	12.0405	2.17502e-33	3.14318e-32
KREMEN2	180.377	-0.84683	0.192531	-4.3984	1.0905e-05	7.4933e-05		AKR1A1	2611.51	0.662486	0.0457182	14.4907	1.38818e-47	3.06016e-46
L3MBTL3	21.605	-4.34818	0.931067	-4.6701	3.01048e-06	2.29142e-05		ULK1	2592.12	0.662484	0.0489006	13.5476	8.19133e-42	1.55268e-40
LACTB2	209.642	-0.922328	0.179513	-5.13794	2.7776e-07	2.52758e-06		ELOB	7228.6	0.662432	0.0276918	23.9216	1.82573e-126	1.24977e-124
LAGE3	1016.97	0.664416	0.07486	8.87545	6.96508e-19	1.95436e-17		HMGB1P6	1461.56	0.662238	0.0617593	10.7229	7.94733e-27	9.32502e-26
LARP6	315.082	-0.637651	0.139417	-4.5737	4.79178e-06	3.52313e-05		PITX2	2003.25	0.662237	0.053152	12.4593	1.24463e-35	1.93066e-34
LBH	33.0978	-1.94164	0.524696	-3.70051	0.000215166	0.00112251		NIPSNAP3B	92.1638	0.661521	0.267056	2.47708	0.013246	0.0269544
LBX2-AS1	90.9439	-0.846563	0.285835	-2.96172	0.00305923	0.01177		NANS	2304.73	0.66134	0.0488958	13.5255	1.10574e-41	2.08427e-40
LCLAT1	104.538	-0.880911	0.263973	-3.33712	0.000846511	0.00383887		SCO2	822.014	0.66073	0.0826043	7.99873	1.25705e-15	8.94535e-15
LDHD	18.0261	-2.44758	0.76624	-3.19427	0.00140187	0.00598923		BRD2	9720.49	0.660625	0.0245241	26.9378	7.9314e-160	7.53393e-158
LGALS3	248.682	-0.98081	0.161359	-6.07843	1.21364e-09	1.50946e-08		ZIC1	11938.5	0.659869	0.0225336	29.2838	1.66579e-188	1.95591e-186
LGALSL	52.885	-2.16153	0.422925	-5.1109	3.20631e-07	2.90547e-06		SH3BGRL2	179.079	0.658231	0.188863	3.48523	0.000491714	0.00128738
LGR6	122.809	-0.681599	0.235975	-2.88843	0.00387169	0.0144939		IER5	3753.46	0.65781	0.0383339	17.16	5.28893e-66	1.67777e-64
LHFPL4	53.3668	-1.18906	0.393272	-3.02351	0.00249857	0.00985099		EEF1AKMT1	406.717	0.657595	0.119241	5.51483	3.49114e-08	1.47534e-07
LHFPL6	835.316	1.06317	0.0840222	12.6534	1.07107e-36	6.66622e-35		SLC1A5	5092.68	0.657196	0.0332421	19.77	5.39592e-87	2.33934e-85
LHX1	18.3187	-1.80686	0.729725	-2.47609	0.0132831	0.0411836		MAGI3	520.435	0.65696	0.105175	6.24637	4.20098e-10	2.08483e-09
LIG4	75.6321	-0.863899	0.3219	-2.68375	0.00728021	0.0248322		CEMIP2	1076.14	0.656745	0.0733775	8.95022	3.54761e-19	3.01573e-18
LINC00616	184.917	-1.03508	0.19113	-5.41558	6.10911e-08	6.14323e-07		ERMP1	938.225	0.656242	0.0778278	8.43198	3.39861e-17	2.62751e-16
LINC00839	548.851	0.709533	0.103027	6.88687	5.70327e-12	9.4787e-11		NPTX1	374.834	0.656156	0.124431	5.27325	1.34026e-07	5.37503e-07
LINC00963	250.985	-1.47232	0.166804	-8.8267	1.07811e-18	2.99179e-17		INKA2	935.467	0.655666	0.0772433	8.48833	2.09629e-17	1.64169e-16
LINC01315	53.3932	-0.913352	0.379943	-2.40392	0.0162204	0.0489559		EPHA4	1673.27	0.654673	0.0573506	11.4153	3.50834e-30	4.63792e-29
LINC01521	174.31	-1.18628	0.199488	-5.94663	2.73718e-09	3.26476e-08		TPST1	1342.78	0.654513	0.0650033	10.0689	7.58112e-24	7.87356e-23
LINC01719	60.619	-0.906057	0.364372	-2.48662	0.0128962	0.0402481		EEF1D	36393.7	0.654348	0.0144486	45.2881	0	0
LINC02210	123.725	-0.813072	0.236429	-3.43897	0.000583937	0.00275467		HPCAL1	872.112	0.654281	0.0851632	7.68268	1.55792e-14	1.04322e-13
LINC02389	141.688	-0.93571	0.220238	-4.24864	2.15074e-05	0.000139067		RPRM	3154.79	0.653931	0.0424656	15.3991	1.66014e-53	4.20833e-52
LINC02418	52.8888	-0.98481	0.384265	-2.56284	0.010382	0.0335849		CLSPN	1794.28	0.653819	0.0569507	11.4804	1.65427e-30	2.22163e-29
LINC02432	120.46	0.660985	0.238477	2.77169	0.00557659	0.0197889		SNHG1	1527.32	0.653386	0.0602298	10.8482	2.03344e-27	2.41442e-26
LINC02523	154.03	-1.21349	0.215247	-5.63767	1.72362e-08	1.86733e-07		ZNRF1	1855.74	0.652903	0.0549616	11.8793	1.51711e-32	2.15377e-31
LINC02701	24.984	-1.6369	0.598572	-2.73468	0.0062441	0.0217244		DACH2	619.431	0.651835	0.0991885	6.57168	4.97518e-11	2.62794e-10
LINGO1	269.197	-1.37244	0.157148	-8.73339	2.47153e-18	6.67489e-17		APLP2	25135	0.651644	0.0172438	37.79	0	0
LITAF	845.361	-0.84099	0.0836484	-10.0539	8.83258e-24	3.22667e-22		GSTP1	20112.5	0.651259	0.0177292	36.7337	2.12061e-295	4.48191e-293
LMNTD2-AS1	23.6072	-3.06156	0.723111	-4.23388	2.29697e-05	0.000147513		CEBPG	1650.35	0.65118	0.0581585	11.1966	4.23484e-29	5.38366e-28
LMOD1	56.2566	-1.05952	0.378951	-2.79592	0.00517517	0.018534		MMAA	366.665	0.650617	0.129159	5.03733	4.72063e-07	1.7868e-06
LMTK3	27.3691	-3.13535	0.665747	-4.70952	2.483e-06	1.91499e-05		FAT4	624.233	0.650169	0.101074	6.43261	1.25435e-10	6.45619e-10
LNP1	59.3412	-1.02794	0.364176	-2.82265	0.00476291	0.0172833		ATP1B1	242.135	0.649685	0.157155	4.13405	3.5643e-05	0.000108664
LOX	739.714	0.586013	0.0928443	6.31178	2.75846e-10	3.71826e-09		PHPT1	7983.77	0.649228	0.0272651	23.8116	2.53086e-125	1.70485e-123
LPAR3	81.9327	-0.969238	0.317664	-3.05114	0.00227976	0.00914806		DNAH10OS	181.442	0.648919	0.183045	3.54512	0.000392429	0.00104343
LRP11	962.73	-1.01732	0.0827579	-12.2928	9.90713e-35	5.85295e-33		RPS28	29659.3	0.648634	0.0156323	41.4932	0	0
LRRC23	95.03	-0.879186	0.287689	-3.05603	0.00224288	0.00902163		NAXE	5527.18	0.647678	0.0325894	19.8739	6.84944e-88	3.03168e-86
LRRC37A	48.8161	1.17335	0.414509	2.8307	0.00464467	0.0169349		RPLP1	59652.7	0.647514	0.0139498	46.4174	0	0
LRRC4C	128.674	-0.658631	0.233128	-2.82519	0.00472533	0.017171		COX20	2215.68	0.646355	0.0528751	12.2242	2.3087e-34	3.42116e-33
LRRC8C	311.625	0.621264	0.138993	4.46976	7.83087e-06	5.53948e-05		ZNF433-AS1	236.672	0.646193	0.159802	4.04371	5.26114e-05	0.000157165
LRRCC1	485.314	-0.600161	0.1176	-5.1034	3.33605e-07	3.0158e-06		GSG1L	3004.1	0.646029	0.0428803	15.0659	2.71567e-51	6.55016e-50
LSM5	565.652	-0.685137	0.102717	-6.67015	2.55542e-11	3.92366e-10		COPRS	1697.35	0.645645	0.0568436	11.3583	6.74561e-30	8.82094e-29
LTBP2	76.3566	-1.52167	0.339473	-4.48243	7.37966e-06	5.25224e-05		GNAQ	2523.62	0.64557	0.0464778	13.8898	7.29902e-44	1.46744e-42
LTBP4	181.393	-1.65156	0.211329	-7.8151	5.49194e-15	1.16986e-13		VEGFA	1083.07	0.64544	0.0763374	8.4551	2.78849e-17	2.16572e-16
LTK	798.684	0.773968	0.0879476	8.80033	1.3641e-18	3.74421e-17		CYC1	13971.1	0.645129	0.0390526	16.5195	2.65569e-61	7.77545e-60
LTO1	664.708	0.601442	0.0955848	6.29223	3.12935e-10	4.19206e-09		KLF3	1866.76	0.644323	0.0542991	11.8662	1.7734e-32	2.51128e-31
LY6E-DT	60.4328	-0.966187	0.375193	-2.57517	0.010019	0.0325796		HOXC12	24885	0.644076	0.0163822	39.3157	0	0
LYN	12.306	-4.53179	1.30874	-3.46272	0.000534738	0.00253921		HOXC10	10864.2	0.64342	0.0229667	28.0153	1.05787e-172	1.15397e-170
LYNX1	31.567	-3.09673	0.612878	-5.05277	4.35444e-07	3.87164e-06		PLXNA3	1634.15	0.640718	0.05794	11.0583	1.9985e-28	2.46108e-27
LZTFL1	95.1366	-0.832125	0.275039	-3.02548	0.00248239	0.00979565		PCK2	896.379	0.640395	0.079051	8.10103	5.44944e-16	3.96468e-15
MAF	484.846	0.63545	0.110847	5.73268	9.88589e-09	1.10343e-07		HGH1	2235	0.640273	0.0513724	12.4634	1.18265e-35	1.83789e-34
MAFG-DT	135.452	-1.37081	0.232715	-5.89051	3.85007e-09	4.51384e-08		HOXD10	2023.3	0.639885	0.0536476	11.9276	8.50324e-33	1.2143e-31
MAGEE1	53.41	-0.944612	0.384776	-2.45497	0.0140897	0.0433532		S100A10	4039.6	0.639774	0.0382218	16.7385	6.87364e-63	2.08653e-61
MAGI2	14.5093	-3.1049	0.956599	-3.24577	0.00117134	0.00511118		FAM219B	2404	0.639567	0.0495664	12.9032	4.31523e-38	7.23535e-37
MALAT1	4636.9	0.724092	0.083638	8.65745	4.82419e-18	1.28453e-16		C11orf68	1267.67	0.639506	0.0672541	9.50881	1.92858e-21	1.81764e-20
MANEAL	110.93	-1.47091	0.259082	-5.67739	1.36763e-08	1.50429e-07		CMTM3	4866.37	0.639223	0.0345459	18.5036	1.93217e-76	7.16428e-75
MAP1B	82.3335	-0.929008	0.303411	-3.06188	0.00219954	0.00885909		AKAP9	2763.35	0.638968	0.0507641	12.587	2.48876e-36	3.94376e-35
MAP1LC3A	1315.01	0.884205	0.06653	13.2903	2.63438e-40	1.77868e-38		DBI	2190.56	0.638258	0.0512208	12.4609	1.21962e-35	1.8936e-34
MAP2K6	60.7064	-1.36377	0.36105	-3.77722	0.000158589	0.000851436		RILPL1	993.515	0.637754	0.0773642	8.24352	1.67213e-16	1.24658e-15
MAP3K10	379.789	-0.75251	0.129438	-5.81367	6.11182e-09	7.01957e-08		IDUA	907.993	0.637494	0.0785069	8.12024	4.65279e-16	3.39677e-15
MAP3K12	265.406	-1.47866	0.165768	-8.92004	4.66117e-19	1.31767e-17		ZDHHC11B	239.756	0.636609	0.158202	4.02403	5.72105e-05	0.000170033
MAP3K9	32.1426	-1.75923	0.536996	-3.27605	0.00105269	0.00464166		CDC42SE2	1254.8	0.635868	0.0663307	9.58633	9.12754e-22	8.71912e-21
MAPK8IP1	177.023	-1.16527	0.208565	-5.58707	2.3093e-08	2.45611e-07		MAN1A2	2712.89	0.635802	0.0452931	14.0375	9.19147e-45	1.89524e-43
MAPKAPK3	78.2297	-2.40532	0.341048	-7.05273	1.75442e-12	3.04287e-11		LHX2	1630.84	0.634566	0.0582377	10.8961	1.20253e-27	1.44612e-26
MAPT	62.8221	-1.43741	0.365361	-3.93422	8.34658e-05	0.000478884		NMT2	891.568	0.63456	0.0811498	7.81961	5.29867e-15	3.63596e-14
MARCHF2	87.5233	-2.81543	0.341095	-8.25409	1.53058e-16	3.68607e-15		CCND1	18560.1	0.63454	0.0183467	34.5861	4.08244e-262	7.42214e-260
MARCHF8	72.1943	-2.00064	0.353645	-5.65721	1.53856e-08	1.67766e-07		FBXO30	997.479	0.634391	0.0754476	8.40836	4.1579e-17	3.20428e-16
MARCHF9	53.6589	-3.42728	0.480936	-7.12626	1.03132e-12	1.83286e-11		CUBN	164.753	0.633951	0.192617	3.29125	0.000997435	0.00249182
MARCKSL1	8205.34	0.711263	0.0279217	25.4734	3.88397e-143	1.03055e-140		SPSB1	541.552	0.633641	0.105137	6.0268	1.67237e-09	7.91835e-09
MAST1	118.518	-0.613592	0.243049	-2.52456	0.0115843	0.0367914		SLC6A8	5050.56	0.633254	0.0331558	19.0993	2.55804e-81	1.02249e-79
MATN2	317.366	-0.675788	0.13847	-4.88039	1.05876e-06	8.78853e-06		CDC42EP3	696.437	0.633091	0.0920691	6.87626	6.14447e-12	3.47461e-11
MATN3	15.5074	-2.9591	0.890599	-3.3226	0.000891837	0.00403233		ADARB1	733.033	0.632512	0.0880565	7.18302	6.81871e-13	4.10872e-12
MBOAT2	1842.4	0.616949	0.0557956	11.0573	2.02077e-28	9.1778e-27		LINC00839	1084.22	0.632341	0.0719659	8.78668	1.54047e-18	1.27615e-17
MCAM	504.519	-0.696114	0.110615	-6.29314	3.11104e-10	4.17122e-09		ISM1	5817.37	0.63128	0.0307659	20.5188	1.46219e-93	6.9446e-92
MCM8	648.003	-0.694572	0.094149	-7.37736	1.61457e-13	3.06383e-12		SMIM14	1114.8	0.630962	0.0715381	8.81995	1.14511e-18	9.5377e-18
MCRIP2	63.1383	-1.38531	0.354501	-3.90778	9.31496e-05	0.00052843		NDUFA12	2682.8	0.630932	0.0458843	13.7505	5.05842e-43	9.91204e-42
MCUB	38.8172	-1.60428	0.475454	-3.37421	0.000740267	0.00340298		GTDC1	776.858	0.630873	0.0852584	7.39955	1.3665e-13	8.60513e-13
MEGF6	1222.08	0.791024	0.0686985	11.5144	1.11609e-30	5.60791e-29		WTIP	5087.36	0.629996	0.032937	19.1273	1.49691e-81	6.01182e-80
MEIOB	70.6503	-1.16467	0.328596	-3.54438	0.00039354	0.00194062		MRPL41	4177.88	0.629872	0.0365395	17.2381	1.37455e-66	4.4017e-65
MELTF	1004.96	-0.898625	0.0781486	-11.4989	1.33569e-30	6.68905e-29		PTBP2	336.835	0.629848	0.137708	4.57381	4.78926e-06	1.62376e-05
MERTK	84.747	-0.852861	0.295405	-2.88709	0.00388823	0.0145486		DSEL	109.229	0.629274	0.245365	2.56464	0.0103282	0.0215245
METTL21A	191.613	-0.74694	0.185595	-4.02457	5.70787e-05	0.000339065		AP3S1	3185.31	0.629121	0.0420346	14.9667	1.21096e-50	2.88786e-49
MFAP4	243.287	-0.828765	0.163034	-5.08339	3.70764e-07	3.32391e-06		RPSAP58	2368.82	0.628718	0.0499838	12.5784	2.77502e-36	4.38915e-35
MFSD13A	156.51	-0.692778	0.209342	-3.30931	0.000935255	0.00419851		BCL7A	1474.17	0.627489	0.0646149	9.71121	2.70111e-22	2.64603e-21
MGLL	66.515	-1.6049	0.351939	-4.56017	5.11133e-06	3.73088e-05		PLEKHO2	877.113	0.626842	0.0812394	7.71599	1.2005e-14	8.07721e-14
MIR3648-1	15.7034	-7.39535	1.60968	-4.5943	4.34201e-06	3.22696e-05		UHRF1	3469.64	0.626814	0.0424256	14.7744	2.1415e-49	4.93976e-48
MIR3648-2	36.2422	8.64811	1.50666	5.7399	9.47299e-09	1.06047e-07		OSBPL1A	2336.67	0.626507	0.0485544	12.9032	4.31776e-38	7.23535e-37
MIS18A	403.769	-0.670083	0.132852	-5.04382	4.5632e-07	4.03589e-06		MRGBP	2696.7	0.626252	0.045361	13.806	2.34645e-43	4.6402e-42
MKI67	2479.79	-0.824582	0.0499589	-16.5052	3.36644e-61	3.5855e-59		RPPH1	233.144	0.625608	0.160515	3.8975	9.719e-05	0.000280616
MKNK2	1593.45	0.690294	0.060264	11.4545	2.23272e-30	1.10352e-28		INPP5E	996.655	0.625475	0.0745873	8.3858	5.03806e-17	3.86145e-16
MKS1	176.978	-0.770226	0.197796	-3.89405	9.8583e-05	0.000556124		ZNF569	394.14	0.625218	0.13022	4.80123	1.57697e-06	5.62874e-06
MLKL	47.8752	-1.34975	0.430823	-3.13296	0.00173052	0.00720406		SAT2	2853.11	0.625111	0.0439944	14.2089	8.07199e-46	1.71029e-44
MMAB	146.003	-0.625601	0.224121	-2.79135	0.00524884	0.0187579		SMARCB1	5991.15	0.623481	0.0324517	19.2126	2.90496e-82	1.17787e-80
MMP11	1134.54	-0.647876	0.0718666	-9.01498	1.96908e-19	5.72699e-18		TIMP2	12344.8	0.623209	0.0217736	28.6223	3.55016e-180	3.97524e-178
MMP15	124.22	-1.19206	0.245332	-4.85898	1.17992e-06	9.68264e-06		RAB4A	2696.65	0.622816	0.0457513	13.6131	3.34859e-42	6.43385e-41
MNS1	105.806	-0.660523	0.261452	-2.52636	0.0115251	0.0366418		HLA-E	6298.6	0.622183	0.0306487	20.3005	1.27321e-91	5.86579e-90
MNX1	45.4183	-1.09929	0.421214	-2.60981	0.0090593	0.0298308		FOS	394.387	0.622147	0.122223	5.09027	3.57547e-07	1.37115e-06
MOCS1	26.9784	-2.11028	0.613997	-3.43696	0.000588289	0.00277088		TMSB4X	97.2268	0.622051	0.256859	2.42176	0.0154454	0.0309127
MORN2	152.234	-0.695169	0.213077	-3.26252	0.00110425	0.00484358		AFF3	1437.08	0.621516	0.0623239	9.97236	2.01385e-23	2.06364e-22
MORN4	195.626	-0.708252	0.182895	-3.87245	0.000107747	0.000601535		CHD2	2313.02	0.621221	0.0493005	12.6007	2.0926e-36	3.32223e-35
MOSPD3	866.601	0.610497	0.0830371	7.3521	1.9512e-13	3.67039e-12		UXS1	2950.44	0.621136	0.0443792	13.9961	1.64612e-44	3.36956e-43
MOXD1	114.368	0.759537	0.258363	2.9398	0.00328423	0.0125304		SQLE	2072	0.621053	0.052549	11.8186	3.13009e-32	4.38836e-31
MPP2	260.746	-0.615674	0.165801	-3.71333	0.000204552	0.00107207		TIPARP	4170.26	0.621021	0.0380839	16.3067	8.84837e-60	2.51442e-58
MR1	184.321	-1.99209	0.20465	-9.73409	2.1574e-22	7.29944e-21		CZIB	836.438	0.619886	0.0857826	7.22624	4.96543e-13	3.01239e-12
MRGPRF	317.679	-0.896724	0.141369	-6.34316	2.25093e-10	3.07804e-09		PABPC4	10409.9	0.619738	0.0231149	26.8112	2.39504e-158	2.22502e-156
MRPL11	684.063	-0.601508	0.0912314	-6.59321	4.30411e-11	6.40702e-10		ANKRD39	362.308	0.619507	0.126715	4.88898	1.01362e-06	3.70022e-06
MSANTD4	104.805	-1.2233	0.266722	-4.58643	4.50885e-06	3.32806e-05		INSM1	201.605	0.619371	0.173727	3.56519	0.000363597	0.000970128
MSC	22.2016	-1.86101	0.669845	-2.77827	0.00546495	0.0194384		SORL1	1042.57	0.617707	0.0737064	8.38063	5.26433e-17	4.02939e-16
MSC-AS1	137.337	-1.36223	0.237127	-5.7447	9.20817e-09	1.03312e-07		PLSCR3	2433.08	0.617167	0.0476309	12.9573	2.13681e-38	3.61292e-37
MSH5-SAPCD1	44.1477	-1.23001	0.428022	-2.87371	0.00405685	0.0150872		PPP2R3C	797.294	0.616974	0.0868403	7.1047	1.20586e-12	7.14141e-12
MT2A	67.7674	-1.69654	0.349077	-4.86008	1.17338e-06	9.63824e-06		TAMALIN	370.242	0.616798	0.125605	4.91062	9.07908e-07	3.33498e-06
MTBP	169.615	-0.996883	0.203343	-4.90246	9.46437e-07	7.90387e-06		PLSCR4	396.309	0.616768	0.125157	4.92796	8.3093e-07	3.06382e-06
MTFR2	82.3349	-1.08487	0.30432	-3.56491	0.000363981	0.00180487		GMDS	1288.09	0.616704	0.0706883	8.72428	2.67882e-18	2.20192e-17
MTMR11	56.1425	-1.53354	0.38821	-3.95028	7.80599e-05	0.000451637		HOXD3	618.876	0.616581	0.0956378	6.44705	1.14051e-10	5.89356e-10
MXD4	5204.5	0.770514	0.0345051	22.3304	1.87042e-110	3.44978e-108		RPS12	60414.8	0.616256	0.0135893	45.3487	0	0
MYCBP	375.126	-0.660182	0.129365	-5.10326	3.33844e-07	3.01616e-06		SERTAD1	2000.84	0.616186	0.0541656	11.376	5.50838e-30	7.24227e-29
MYL6	12725.1	0.600205	0.0256777	23.3745	7.75819e-121	1.62965e-118		RASSF1	720.513	0.616158	0.0969558	6.35504	2.0837e-10	1.05641e-09
MYOM2	91.1034	0.736594	0.292489	2.51837	0.01179	0.0373507		MIR1-1HG-AS1	144.701	0.616078	0.217661	2.83045	0.00464826	0.0103643
MYOZ3	13.0798	-2.23988	0.901848	-2.48365	0.0130043	0.0404851		NBN	3263.03	0.616058	0.0417696	14.749	3.12465e-49	7.14906e-48
MYT1	31.6732	-1.92536	0.539476	-3.56894	0.000358433	0.00178028		PGM2L1	784.359	0.614376	0.0845438	7.26695	3.67685e-13	2.25084e-12
N4BP3	97.6747	-0.758162	0.27224	-2.7849	0.00535442	0.0190901		RPS26	17962	0.614312	0.0189463	32.4238	1.267e-230	1.9475e-228
NABP2	556.222	-0.956597	0.109178	-8.76179	1.92175e-18	5.23373e-17		RELT	484.533	0.613192	0.109663	5.59163	2.24952e-08	9.66825e-08
NACAD	37.2993	-2.50197	0.527159	-4.74614	2.07336e-06	1.62811e-05		MCM5	3425.36	0.61277	0.0414927	14.7681	2.35113e-49	5.40855e-48
NAGK	959.242	0.635876	0.0781122	8.14055	3.93489e-16	9.19803e-15		ATRX	4470.71	0.611923	0.0361982	16.9048	4.14683e-64	1.27946e-62
NAGPA	128.764	-0.741708	0.231243	-3.20748	0.00133904	0.00575002		RPLP0P6	573.236	0.611833	0.102488	5.9698	2.3754e-09	1.11225e-08
NANOS1	140.102	-0.661084	0.255005	-2.59244	0.00952986	0.0312036		GTF2IRD1P1	325.755	0.611552	0.13422	4.55634	5.20516e-06	1.75877e-05
NAP1L5	145.153	-0.657358	0.240341	-2.73511	0.00623597	0.0217011		NFKBIE	799.59	0.611497	0.0851663	7.18004	6.96912e-13	4.19487e-12
NAT1	18.2601	-2.46975	0.762368	-3.23958	0.00119706	0.00520539		NKX2-4	132.539	0.611387	0.216127	2.82883	0.00467182	0.0104098
NAT8L	71.6545	-2.28456	0.363369	-6.28717	3.23314e-10	4.3158e-09		SEMA3E	994.971	0.610901	0.0771422	7.91915	2.39133e-15	1.67423e-14
NCAPD2	2505.4	-0.666096	0.0493856	-13.4877	1.84888e-41	1.27683e-39		RARB	942.625	0.610512	0.0827732	7.37573	1.63452e-13	1.02433e-12
NDC1	839.895	-0.653801	0.0837718	-7.80455	5.97133e-15	1.27019e-13		RPL21	32715.1	0.610477	0.015449	39.5158	0	0
NDFIP1	4493.71	0.693888	0.0375222	18.4928	2.36159e-76	3.05271e-74		AACS	1829.58	0.609523	0.0559749	10.8892	1.29759e-27	1.556e-26
NDRG1	1443.04	0.61766	0.0675234	9.14736	5.83445e-20	1.76815e-18		TMEM65	1961.25	0.6091	0.0558848	10.8992	1.16275e-27	1.39928e-26
NDUFA6-DT	324.475	0.623881	0.140102	4.45303	8.46651e-06	5.95016e-05		TPGS1	1290	0.608488	0.0654873	9.2917	1.51844e-20	1.3744e-19
NEDD1	489.827	-0.670594	0.110816	-6.05144	1.43554e-09	1.77233e-08		GRN	22472.7	0.608268	0.0172052	35.3537	8.80032e-274	1.65329e-271
NEFL	4698.24	0.819711	0.036125	22.691	5.50109e-114	1.03998e-111		MNT	683.461	0.608165	0.0914086	6.65326	2.86673e-11	1.54267e-10
NEFM	1618.35	0.764694	0.0623709	12.2604	1.47736e-34	8.66031e-33		FGFR3	4819.43	0.607892	0.0355765	17.0869	1.85824e-65	5.85085e-64
NEIL3	195.363	-0.728661	0.182523	-3.99216	6.54755e-05	0.000385312		EPHB4	11077.9	0.607696	0.0226356	26.8469	9.16047e-159	8.60474e-157
NEMP1	654.57	-0.600389	0.0980936	-6.12058	9.32369e-10	1.18199e-08		CHST2	8223.99	0.606772	0.0264278	22.9596	1.18254e-116	7.21818e-115
NEURL1B	369.535	-0.590194	0.128969	-4.57624	4.73399e-06	3.48573e-05		UNC119	1925.79	0.605815	0.0554643	10.9226	8.98818e-28	1.08629e-26
NFAM1	90.8996	-1.09779	0.293865	-3.73569	0.0001872	0.000989935		ZNF529	511.524	0.605032	0.10581	5.71808	1.07736e-08	4.76236e-08
NFE2L3	209.204	-1.77233	0.186969	-9.47926	2.56095e-21	8.34738e-20		CNN3	7144.33	0.604662	0.0278345	21.7235	1.23044e-104	6.62554e-103
NFIL3	545.356	0.800618	0.103572	7.73006	1.07495e-14	2.25175e-13		RPL21P16	1415.58	0.604413	0.0630589	9.5849	9.25437e-22	8.83528e-21
NFKBIZ	130.403	-0.73809	0.230803	-3.19793	0.0013842	0.00592209		GPRC5B	1241.99	0.60419	0.0668242	9.04147	1.54573e-19	1.33752e-18
NGFR	56.7438	-1.57883	0.386953	-4.08015	4.5006e-05	0.000272377		SLC25A1	3354.07	0.602732	0.0412891	14.5978	2.89874e-48	6.50025e-47
NHLRC3	15.8325	-2.07101	0.801984	-2.58235	0.00981289	0.0320003		ATF4	11196	0.602687	0.0225858	26.6844	7.14179e-157	6.49211e-155
NICN1	106.003	-0.67177	0.262216	-2.5619	0.0104102	0.033649		NDUFB1	1946.15	0.601945	0.0536239	11.2253	3.06284e-29	3.92322e-28
NID2	555.456	-0.655817	0.102563	-6.39427	1.61313e-10	2.23825e-09		ABHD11	820.725	0.601659	0.0858714	7.00651	2.44341e-12	1.41629e-11
NIPAL2	197.612	-0.860372	0.181671	-4.73589	2.18101e-06	1.7038e-05		RRAS2	2051.8	0.601349	0.0532737	11.2879	1.50555e-29	1.94616e-28
NIPSNAP3B	87.825	0.74196	0.296738	2.50039	0.0124056	0.0390312		MICA	797.725	0.600179	0.0839169	7.15207	8.54818e-13	5.10897e-12
NKILA	46.1195	-1.35533	0.425934	-3.18203	0.00146249	0.00622184		TMEM200C	1567.94	0.599798	0.0667493	8.98583	2.56798e-19	2.19623e-18
NKX1-2	41.5892	-1.58174	0.456792	-3.46272	0.000534735	0.00253921		ASB16-AS1	272.016	0.599714	0.152712	3.9271	8.59769e-05	0.000249862
NKX3-1	19.325	-2.13742	0.766829	-2.78735	0.00531418	0.0189735		MIDN	3146.86	0.59944	0.0430799	13.9146	5.16436e-44	1.04075e-42
NLRX1	249.107	-1.45953	0.164302	-8.88321	6.49598e-19	1.82612e-17		H2BC12	1863.95	0.599372	0.0551322	10.8715	1.57522e-27	1.87959e-26
NMB	94.1818	-0.7426	0.275443	-2.69602	0.00701741	0.0240989		ZMAT3	4084.48	0.598652	0.0388128	15.4241	1.12747e-53	2.86666e-52
NME3	980.163	0.617782	0.0768634	8.03741	9.17586e-16	2.09631e-14		DTNBP1	697.122	0.598649	0.0911682	6.56643	5.15372e-11	2.71715e-10
NME7	188.414	-0.667836	0.18637	-3.58338	0.000339176	0.00169465		ARL15	744.864	0.598557	0.0880479	6.79808	1.06019e-11	5.90438e-11
NMI	38.7939	-1.8088	0.47731	-3.78957	0.000150907	0.000813949		FAAP100	1823.18	0.598547	0.0577274	10.3685	3.44852e-25	3.80847e-24
NOTUM	248.691	-1.81398	0.173419	-10.4601	1.31703e-25	5.18717e-24		CDR2L	2635.51	0.597277	0.045621	13.0921	3.65127e-39	6.36451e-38
NOVA2	88.0226	-1.62816	0.302511	-5.38216	7.35985e-08	7.32305e-07		NDUFA4	8869.88	0.596822	0.0249415	23.9288	1.53504e-126	1.05937e-124
NPAS1	1913.67	0.709161	0.0581734	12.1905	3.49391e-34	2.03238e-32		TSPYL2	1179.39	0.596391	0.068433	8.71496	2.90863e-18	2.38734e-17
NPHP1	51.0008	-1.27616	0.412355	-3.0948	0.00196943	0.00805889		GALNT10	3240.87	0.596074	0.0410273	14.5287	7.97251e-48	1.7667e-46
NPIPA8	85.2392	0.86813	0.306762	2.82998	0.00465508	0.0169654		KRT19	128.515	0.595919	0.221098	2.69527	0.00703322	0.0151816
NPL	70.7368	-0.842386	0.325504	-2.58794	0.00965507	0.0315453		MAN2B2	2797.69	0.595868	0.0468761	12.7115	5.10236e-37	8.31125e-36
NPTXR	56.4523	-1.4711	0.379243	-3.87904	0.000104869	0.00058666		HILPDA	958.956	0.594804	0.0782247	7.60378	2.87604e-14	1.89362e-13
NQO1	534.605	-0.664266	0.104298	-6.36892	1.9037e-10	2.62936e-09		MAP3K1	376.11	0.594788	0.124306	4.78485	1.71111e-06	6.08826e-06
NRARP	106.057	-0.679102	0.259099	-2.62102	0.00876683	0.0289813		NOSIP	2383.28	0.594788	0.0501354	11.8636	1.82893e-32	2.58774e-31
NRIP3	185.176	-0.726395	0.187909	-3.86568	0.000110781	0.000615975		TRPV1	195.018	0.594414	0.189751	3.1326	0.00173263	0.0041654
NRP1	7111.65	0.704992	0.0316925	22.2447	1.2686e-109	2.25722e-107		GAN	340.768	0.594348	0.131361	4.52455	6.05237e-06	2.03204e-05
NRTN	94.4918	-1.89246	0.294902	-6.41725	1.38761e-10	1.936e-09		ZCWPW1	146.771	0.593545	0.206492	2.87442	0.00404767	0.00912628
NT5DC1	35.8788	-1.49863	0.487991	-3.07102	0.00213328	0.00862438		STK17A	1100.44	0.593324	0.0720295	8.23724	1.76223e-16	1.31201e-15
NTSR1	92.4003	-0.747907	0.282073	-2.65147	0.00801432	0.0268576		LRRC28	906.032	0.592747	0.0787949	7.52266	5.36746e-14	3.47313e-13
NUDT14	231.332	-0.699366	0.166082	-4.21097	2.54271e-05	0.000161241		ATL3	3229.29	0.592382	0.0420715	14.0804	5.01524e-45	1.04046e-43
NUDT16	117.62	-1.30143	0.252609	-5.15193	2.57818e-07	2.35888e-06		PTCHD3P1	208.672	0.592162	0.182899	3.23764	0.00120523	0.00297445
NUF2	397.812	-0.832409	0.12866	-6.46985	9.80994e-11	1.39836e-09		ETFB	3581.37	0.591709	0.0391985	15.0952	1.74144e-51	4.23659e-50
NUP107	630.549	-0.798856	0.0992987	-8.04498	8.62593e-16	1.97664e-14		SRA1	1780.08	0.591603	0.0565933	10.4536	1.41109e-25	1.58215e-24
NUSAP1	726.996	-0.760517	0.095043	-8.00182	1.22596e-15	2.75096e-14		B4GALNT1	5488.16	0.591139	0.0316254	18.6919	5.75944e-78	2.20318e-76
NXPH3	13.1023	-2.66515	0.953874	-2.79403	0.00520557	0.0186209		TRIOBP	1833.04	0.591127	0.0555118	10.6487	1.76863e-26	2.04541e-25
NYAP1	79.2784	-1.39596	0.315608	-4.42308	9.73036e-06	6.76607e-05		BMPR2	5749.7	0.591026	0.0311959	18.9456	4.79991e-80	1.88823e-78
NYNRIN	876.009	-0.595153	0.0809617	-7.35105	1.96663e-13	3.69482e-12		RETREG2	3703.35	0.590295	0.0386194	15.2849	9.63866e-53	2.41438e-51
OAS3	225.678	-1.27875	0.17295	-7.39371	1.42783e-13	2.72658e-12		IL13RA1	4444.6	0.589989	0.035111	16.8035	2.2997e-63	7.01866e-62
OBSCN	116.582	-0.882837	0.251099	-3.5159	0.000438268	0.00213523		RNF227	211.114	0.58977	0.172667	3.41565	0.000636299	0.00163803
OGDHL	12.7918	-3.54427	1.06763	-3.31976	0.000900946	0.00406258		TNFRSF12A	3112.86	0.589583	0.0432901	13.6193	3.07299e-42	5.91777e-41
OLFML2A	67.824	-2.50685	0.376511	-6.65811	2.7737e-11	4.24161e-10		BAZ1A	2605.14	0.589054	0.0477515	12.3358	5.80956e-35	8.82552e-34
OLMALINC	116.344	-0.699815	0.253393	-2.76177	0.00574882	0.0202948		ROMO1	3879.46	0.588925	0.0401228	14.6781	8.90854e-49	2.02454e-47
OSCP1	65.695	-1.51529	0.357814	-4.23484	2.28714e-05	0.000146944		SKI	4892.76	0.588606	0.0336535	17.4902	1.70242e-68	5.58923e-67
OSGEPL1	118.748	-0.733341	0.241033	-3.04249	0.00234631	0.00935801		OSER1-DT	177.396	0.588497	0.185616	3.17051	0.00152172	0.00369091
OSR1	699.384	0.778149	0.0909722	8.5537	1.19209e-17	3.08719e-16		CAMK2D	434.401	0.588167	0.116239	5.06	4.1926e-07	1.59515e-06
OXCT1	37.5841	-1.69447	0.48072	-3.52486	0.000423704	0.00206846		SREK1	2421.62	0.588002	0.0480258	12.2435	1.82095e-34	2.71265e-33
P2RX2	18.2805	-1.81617	0.727703	-2.49575	0.0125691	0.0394143		NBPF14	960.216	0.587824	0.0789639	7.44421	9.75256e-14	6.20611e-13
PAIP2B	54.4415	-1.57518	0.388731	-4.0521	5.07594e-05	0.000304034		RAB13	6449.45	0.587688	0.0292409	20.0982	7.65848e-90	3.4809e-88
PALD1	145.749	-1.09385	0.227357	-4.81114	1.50069e-06	1.20533e-05		TCFL5	1573.37	0.5876	0.0597468	9.83483	7.97011e-23	8.0023e-22
PALM3	368.903	-0.736828	0.128158	-5.74937	8.95778e-09	1.00652e-07		NR2F1-AS1	490.915	0.587058	0.107959	5.43777	5.39529e-08	2.24302e-07
PAM	10250.3	0.595555	0.0256643	23.2056	3.99887e-119	7.95776e-117		CPNE2	3359.21	0.586933	0.0407282	14.411	4.41483e-47	9.61932e-46
PAN2	179.358	-1.22124	0.200812	-6.08153	1.19041e-09	1.48545e-08		PTGES2	2983.48	0.585228	0.0431759	13.5545	7.45038e-42	1.41382e-40
PAQR9	30.9141	-2.17684	0.56684	-3.8403	0.000122884	0.000676556		VPS9D1-AS1	518.173	-0.585019	0.109461	-5.34454	9.06468e-08	3.6825e-07
PARP16	143.201	-0.616783	0.215677	-2.85975	0.00423971	0.015647		FDXACB1	173.305	-0.585699	0.191453	-3.05923	0.00221904	0.00523425
PATJ	122.99	-2.23515	0.261246	-8.5557	1.17151e-17	3.0391e-16		MFSD1	2116.29	-0.586084	0.0523169	-11.2026	3.96089e-29	5.04298e-28
PBK	918.339	-0.691635	0.0804252	-8.59974	7.98975e-18	2.10151e-16		CREBL2	1047.35	-0.586223	0.0753772	-7.7772	7.41494e-15	5.05328e-14
PCDH20	203.315	0.808275	0.200484	4.03163	5.53925e-05	0.000329436		PIK3R4	777.478	-0.586225	0.0876209	-6.69046	2.22463e-11	1.20596e-10
PCDH7	1570.82	0.609702	0.06096	10.0017	1.49828e-23	5.34433e-22		ADAM22	236.467	-0.586265	0.172814	-3.39246	0.000692686	0.00177265
PCDH9	170.459	0.687842	0.197549	3.48187	0.000497921	0.00238535		METTL15	439.766	-0.586773	0.119059	-4.92844	8.28906e-07	3.05741e-06
PCGF5	11.3348	-2.43837	1.00298	-2.43112	0.0150521	0.0459154		C22orf46	504.007	-0.587029	0.115762	-5.07102	3.95699e-07	1.50958e-06
PCLAF	787.333	-0.723964	0.088497	-8.18065	2.82306e-16	6.64011e-15		BTN3A1	646.388	-0.58704	0.0984974	-5.95995	2.5231e-09	1.17814e-08
PCSK6	169.116	-0.654805	0.197981	-3.30741	0.000941629	0.0042228		EEF1AKMT2	453.831	-0.587063	0.117667	-4.9892	6.063e-07	2.2705e-06
PCYOX1L	130.155	-1.54877	0.244434	-6.33614	2.35588e-10	3.21864e-09		SPATA7	113.277	-0.589226	0.243171	-2.42309	0.015389	0.0308218
PDE10A	641.74	0.709245	0.0972355	7.29409	3.00684e-13	5.5798e-12		LINC00265	217.388	-0.589453	0.172609	-3.41496	0.000637911	0.00164192
PDGFRL	319.621	-0.62972	0.140665	-4.47675	7.57883e-06	5.37628e-05		ATAT1	172.556	-0.59005	0.198072	-2.97897	0.00289222	0.00668328
PDLIM1	207.172	-0.794266	0.177289	-4.48005	7.46248e-06	5.30369e-05		TMEM240	156.077	-0.590569	0.205533	-2.87335	0.00406139	0.00914989
PEG10	596.5	-1.28364	0.110467	-11.6201	3.25757e-31	1.67576e-29		JAG2	1043.55	-0.590957	0.0749393	-7.8858	3.12517e-15	2.17093e-14
PEX1	241.731	-0.767212	0.16176	-4.74289	2.10689e-06	1.65102e-05		LINC01006	316.274	-0.591082	0.141772	-4.16925	3.05603e-05	9.39822e-05
PEX11A	100.516	-1.12371	0.287169	-3.91306	9.11339e-05	0.000517967		ABHD13	291.594	-0.592346	0.152103	-3.89437	9.84552e-05	0.000283785
PFAS	851.671	-0.668763	0.086709	-7.71273	1.23153e-14	2.56551e-13		SCAND2P	208.921	-0.592864	0.174639	-3.3948	0.000686775	0.00175886
PFKFB2	15.2745	-3.17626	0.911198	-3.4858	0.000490664	0.00235746		KAZALD1	2932.95	-0.592884	0.04562	-12.9961	1.28691e-38	2.19124e-37
PGBD2	55.2153	-0.966843	0.397751	-2.43078	0.0150665	0.0459501		TYW3	1025.81	-0.593316	0.0765336	-7.75236	9.02011e-15	6.12007e-14
PGF	208.983	-0.804855	0.176871	-4.55051	5.3516e-06	3.88749e-05		CALD1	9882.18	-0.593372	0.024297	-24.4217	1.00687e-131	7.18321e-130
PGM1	419.084	-0.996791	0.120325	-8.28417	1.18938e-16	2.8781e-15		NGFR	132.567	-0.593466	0.226484	-2.62034	0.00878411	0.0186187
PGPEP1	62.8464	-1.43477	0.360626	-3.97854	6.9339e-05	0.000405837		SLC2A11	275.369	-0.593522	0.156262	-3.79824	0.000145726	0.000410862
PHF19	287.308	-0.831087	0.147399	-5.63833	1.71704e-08	1.86155e-07		CPNE3	4700.55	-0.593539	0.0355488	-16.6964	1.39115e-62	4.2078e-61
PHLDA2	51.5507	-2.26756	0.427378	-5.30576	1.12202e-07	1.07469e-06		C12orf66	161.377	-0.594222	0.200068	-2.9701	0.00297701	0.00686796
PIANP	253.317	-1.66928	0.165985	-10.0569	8.56959e-24	3.13817e-22		TMEM147-AS1	109.085	-0.594835	0.248848	-2.39035	0.0168321	0.0334427
PICK1	60.4498	-4.2381	0.528349	-8.0214	1.04551e-15	2.36357e-14		ANKRD42	316.584	-0.595194	0.143066	-4.16027	3.17871e-05	9.75066e-05
PIEZO1	3893.14	0.651405	0.039873	16.337	5.38238e-60	5.50021e-58		EVC2	245.879	-0.595794	0.17118	-3.48051	0.000500452	0.00130803
PIF1	66.9921	-1.05223	0.337607	-3.11673	0.00182867	0.00756682		WDR6	1768.13	-0.597459	0.0582502	-10.2568	1.10348e-24	1.18763e-23
PIGK	748.762	-0.860534	0.0913495	-9.42024	4.50076e-21	1.44521e-19		ALX4	787.262	-0.597795	0.0865623	-6.90595	4.98699e-12	2.8381e-11
PIK3CD	128.953	-1.10145	0.247111	-4.4573	8.29978e-06	5.84657e-05		ARFGEF2	1424.82	-0.597886	0.0644383	-9.27843	1.71995e-20	1.55181e-19
PIK3R3	1907.79	0.610948	0.0546123	11.187	4.72071e-29	2.1968e-27		MED23	1126.21	-0.598067	0.0731572	-8.1751	2.95621e-16	2.17793e-15
PIM2	68.175	-0.911084	0.354296	-2.57154	0.0101248	0.0328671		ZNF77	118.797	-0.598503	0.237921	-2.51555	0.0118845	0.0244249
PIP4K2A	1298.12	0.623349	0.0657316	9.48325	2.46491e-21	8.05168e-20		C1QL4	1635.93	-0.598669	0.0607976	-9.84692	7.06748e-23	7.10869e-22
PITX3	16.7909	-2.67447	0.84108	-3.1798	0.00147375	0.00626095		RALGPS1	96.7648	-0.599777	0.269102	-2.22881	0.0258264	0.0491528
PIWIL1	69.9767	-0.935545	0.343807	-2.72113	0.00650585	0.0225572		POLI	368.028	-0.59994	0.129089	-4.64748	3.36009e-06	1.15755e-05
PKIG	96.9065	-1.94198	0.29325	-6.62224	3.53791e-11	5.31388e-10		CHST14	1363.83	-0.600177	0.0658324	-9.11675	7.74086e-20	6.76745e-19
PKN1	989.623	-1.21188	0.0816971	-14.8338	8.86206e-50	7.16737e-48		PECR	472.966	-0.600208	0.1242	-4.8326	1.34761e-06	4.84797e-06
PKN3	460.077	-0.998717	0.118885	-8.40068	4.43885e-17	1.10964e-15		CDIN1	1135.58	-0.600303	0.0745573	-8.05157	8.17412e-16	5.90885e-15
PLAU	10.8507	-2.60983	1.04358	-2.50085	0.0123896	0.0390043		ENPP2	279.457	-0.600524	0.149028	-4.02961	5.58704e-05	0.000166284
PLCD1	226.793	-0.694713	0.169319	-4.10298	4.07859e-05	0.00024913		DHX57	955.126	-0.600733	0.0792437	-7.58082	3.4337e-14	2.25027e-13
PLD1	91.2648	-0.798485	0.299262	-2.66818	0.00762629	0.0257801		FNDC3A	1187.11	-0.601266	0.0708067	-8.49165	2.03727e-17	1.59769e-16
PLD2	570.14	0.665013	0.100421	6.62223	3.53814e-11	5.31388e-10		ENDOD1	266.324	-0.601295	0.152698	-3.93781	8.22278e-05	0.000239584
PLD6	46.9541	-1.05484	0.419944	-2.51186	0.0120095	0.0379745		DARS1	1703.6	-0.601997	0.0583323	-10.3201	5.71405e-25	6.22909e-24
PLEKHA2	38.0037	-2.46775	0.517127	-4.77204	1.8237e-06	1.44331e-05		PISD	532.291	-0.602149	0.107842	-5.58363	2.35554e-08	1.01059e-07
PLEKHA4	120.4	-1.14712	0.249261	-4.60206	4.18324e-06	3.11969e-05		IQCC	184.399	-0.602498	0.18597	-3.23976	0.00119629	0.00295303
PLEKHA8P1	89.7658	0.790008	0.29581	2.67066	0.00757026	0.0256422		PIF1	95.235	-0.602886	0.268396	-2.24626	0.0246876	0.0472193
PLEKHH2	46.3356	-1.03918	0.421719	-2.46415	0.0137339	0.0423902		PRMT6	708.672	-0.603008	0.0923739	-6.5279	6.66989e-11	3.49255e-10
PLK1	1481.47	-0.618782	0.0618298	-10.0078	1.40804e-23	5.03448e-22		SPATC1L	654.985	-0.604674	0.095889	-6.30597	2.86386e-10	1.43601e-09
PLOD2	514.893	-0.913054	0.109504	-8.3381	7.54946e-17	1.85958e-15		DTX3L	608.351	-0.605788	0.10458	-5.79258	6.93132e-09	3.1202e-08
PLPP3	105.108	0.996708	0.267749	3.72254	0.000197225	0.00103787		MYCBP	771.256	-0.606039	0.093716	-6.46676	1.00124e-10	5.19295e-10
PLSCR3	1369.33	0.825751	0.068212	12.1057	9.85824e-34	5.66905e-32		MED6	790.683	-0.606722	0.0863112	-7.02947	2.07314e-12	1.20746e-11
PLSCR4	319.418	0.626053	0.146188	4.28253	1.84776e-05	0.000121081		RPS3AP26	270.619	-0.608035	0.154243	-3.94207	8.07821e-05	0.000235738
PLXNA3	1016.76	0.79944	0.0747665	10.6925	1.10357e-26	4.64914e-25		KCTD18	733.67	-0.60818	0.0917596	-6.62797	3.40323e-11	1.81979e-10
PLXND1	250.759	-1.3864	0.167037	-8.29991	1.04189e-16	2.53751e-15		AADAT	185.201	-0.60937	0.187655	-3.24729	0.00116509	0.00288044
PNMA2	18.278	-2.61721	0.850994	-3.07547	0.00210171	0.00851721		IPO11	738.731	-0.609864	0.0914979	-6.66534	2.64053e-11	1.42321e-10
PNP	334.787	-0.828429	0.137385	-6.02999	1.63968e-09	2.00798e-08		ABCD1	305.142	-0.610288	0.14398	-4.23872	2.24802e-05	7.0388e-05
PNPLA6	1071.71	-0.716057	0.0727704	-9.83994	7.57563e-23	2.61584e-21		LHX6	128.665	-0.611154	0.228224	-2.67788	0.00740908	0.0159259
PNPO	201.484	-1.34708	0.187512	-7.18395	6.77251e-13	1.21792e-11		DAB2	15461.3	-0.611249	0.0200545	-30.4794	4.8854e-204	6.66148e-202
PNRC1	1541.02	0.68446	0.0604944	11.3144	1.11313e-29	5.3786e-28		LACC1	1351.03	-0.611337	0.0659177	-9.27426	1.78864e-20	1.61206e-19
POC1A	138.041	-0.702669	0.22427	-3.13313	0.00172953	0.00720289		AKAP7	126.594	-0.612005	0.234207	-2.61309	0.0089728	0.0189711
PODXL2	166.141	-1.30171	0.208135	-6.25418	3.99615e-10	5.28303e-09		IFT80	812.763	-0.613551	0.0904474	-6.7835	1.17295e-11	6.50664e-11
POLA2	455.891	-0.840132	0.117972	-7.12147	1.06785e-12	1.89334e-11		CCDC169	139.758	-0.613737	0.216435	-2.83567	0.00457301	0.0102073
POLQ	209.812	-0.838428	0.175617	-4.77419	1.80434e-06	1.42949e-05		RNF215	797.612	-0.613872	0.0871713	-7.04214	1.89316e-12	1.10568e-11
PPDPF	3237.62	0.64428	0.0435596	14.7908	1.6805e-49	1.33768e-47		SIGIRR	627.665	-0.615425	0.0975358	-6.30974	2.79505e-10	1.40317e-09
PPFIA4	51.2598	-1.21499	0.398582	-3.04827	0.0023016	0.00921858		PPP4R1L	196.743	-0.615606	0.181353	-3.39452	0.000687479	0.00176013
PPOX	99.1689	-0.655628	0.267492	-2.45102	0.0142454	0.0437544		C7orf50	1646.09	-0.615996	0.0613505	-10.0406	1.01049e-23	1.0469e-22
PPP1R14BP3	98.7954	0.971769	0.279463	3.47727	0.000506552	0.00242133		PAK1	1626.37	-0.616676	0.0611297	-10.088	6.24256e-24	6.51538e-23
PPP1R1B	55.5071	-1.15276	0.377318	-3.05515	0.00224951	0.00904589		OTUD6B	397.672	-0.617053	0.12663	-4.8729	1.09974e-06	3.99193e-06
PPP1R3G	11.8166	-3.84918	1.19918	-3.20985	0.00132802	0.00570596		LARGE1	126.497	-0.617551	0.233888	-2.64038	0.00828143	0.0176284
PPT2	386.147	-0.618609	0.128727	-4.80559	1.54292e-06	1.23532e-05		ZBTB45	646.352	-0.617842	0.106912	-5.77897	7.51594e-09	3.3726e-08
PRC1	1599.34	-0.627075	0.0595477	-10.5306	6.24149e-26	2.51054e-24		MBTPS2	992.337	-0.61843	0.077863	-7.94253	1.98094e-15	1.39673e-14
PRCP	42.4346	-2.08359	0.469645	-4.43653	9.14194e-06	6.38922e-05		ANKRD49	242.32	-0.618435	0.164976	-3.74864	0.000177794	0.000495164
PRELID2	20.4502	-1.91567	0.716825	-2.67244	0.00753009	0.0255348		LMBRD2	402.007	-0.61879	0.125568	-4.92793	8.31049e-07	3.06382e-06
PREX1	195.84	-1.15311	0.194381	-5.93222	2.98857e-09	3.5506e-08		LENG9	595.549	-0.618999	0.101127	-6.12099	9.29931e-10	4.50266e-09
PRICKLE1	878.008	0.603598	0.0804477	7.50298	6.23822e-14	1.22528e-12		NSMCE1	609.691	-0.619189	0.100852	-6.13959	8.27368e-10	4.02102e-09
PRKCH	74.3255	-0.920614	0.332838	-2.76595	0.00567565	0.0200745		WNT7B	167.886	-0.62092	0.208912	-2.97216	0.00295713	0.00682769
PRKD1	318.084	0.589767	0.138455	4.25962	2.04773e-05	0.000132804		RNF213	1143.06	-0.621373	0.0720824	-8.62032	6.67671e-18	5.37571e-17
PROSER1	223.873	-0.885005	0.174269	-5.07839	3.80641e-07	3.4064e-06		PIGN	1063.75	-0.621573	0.0767592	-8.0977	5.6008e-16	4.07304e-15
PRR5L	27.0084	-1.55871	0.578364	-2.69503	0.00703818	0.0241482		UPRT	227.059	-0.621736	0.17002	-3.65684	0.000255348	0.000696133
PRRT3	51.634	-2.07922	0.415987	-4.99828	5.78433e-07	5.03349e-06		RIMS4	139.112	-0.621787	0.219092	-2.83802	0.00453938	0.0101349
PRRT4	15.7689	-2.22478	0.820696	-2.71085	0.00671117	0.0231542		TTN-AS1	129.238	-0.622185	0.23312	-2.66895	0.00760887	0.016318
PRXL2A	629.297	-1.02407	0.101892	-10.0505	9.14003e-24	3.31496e-22		RPL11	33274.2	-0.622349	0.0152723	-40.7501	0	0
PSMB10	379.276	0.615864	0.126556	4.86634	1.13681e-06	9.37466e-06		FBXO43	315.309	-0.62246	0.139727	-4.45482	8.39629e-06	2.76357e-05
PSMB9	28.4308	-1.73375	0.569511	-3.04427	0.00233243	0.00931247		COL3A1	45998.2	-0.623375	0.0152295	-40.932	0	0
PTGIS	105.572	-1.902	0.281282	-6.76192	1.36178e-11	2.15886e-10		ARRB1	645.041	-0.623526	0.102955	-6.05629	1.39301e-09	6.64212e-09
PTPRD	1722.06	0.734698	0.0581393	12.6368	1.32252e-36	8.0979e-35		TGFB2	753.328	-0.624379	0.0889528	-7.01922	2.23106e-12	1.29587e-11
PTPRK	453.721	1.24989	0.119806	10.4326	1.76001e-25	6.91387e-24		KDELR3	1285.4	-0.624597	0.0679948	-9.18595	4.07894e-20	3.6165e-19
PTTG1	713.342	-0.624156	0.0898055	-6.95008	3.65066e-12	6.18283e-11		NUDT12	419.092	-0.624633	0.124084	-5.03394	4.80512e-07	1.81837e-06
PURG	22.0052	-1.65112	0.644867	-2.56041	0.010455	0.03376		CTC1	510.8	-0.624733	0.109847	-5.68729	1.29073e-08	5.67143e-08
PWWP2B	468.478	0.617342	0.11178	5.52282	3.33607e-08	3.47007e-07		PPP1R26	560.777	-0.625194	0.105214	-5.94209	2.81405e-09	1.3093e-08
PXDC1	209.03	-0.679054	0.174264	-3.89671	9.75098e-05	0.000551095		GOLGA8N	142.147	-0.6253	0.21762	-2.87336	0.00406133	0.00914989
PXMP4	108.384	-1.09811	0.263124	-4.17337	3.00125e-05	0.000187799		BPNT1	1253.9	-0.62534	0.0689883	-9.06444	1.2525e-19	1.08712e-18
PXYLP1	25.458	-1.75622	0.603281	-2.91112	0.0036014	0.0135841		RPS18	48816.2	-0.62538	0.0146513	-42.6843	0	0
PYCARD	88.8514	-1.40785	0.296703	-4.74499	2.08518e-06	1.6357e-05		TMEM79	374.751	-0.625491	0.130889	-4.77877	1.76372e-06	6.2649e-06
PYGL	129.851	-1.72289	0.245164	-7.02751	2.10253e-12	3.61348e-11		ZBTB6	487.791	-0.6258	0.11522	-5.43136	5.59248e-08	2.32214e-07
RAB11FIP4	169.84	-1.56742	0.205813	-7.61576	2.62152e-14	5.29343e-13		OPLAH	614.009	-0.627149	0.100529	-6.2385	4.41777e-10	2.19113e-09
RAB26	19.7454	-2.75135	0.788784	-3.48809	0.00048649	0.00234172		ZMYM6	424.243	-0.627416	0.120977	-5.18625	2.14566e-07	8.40762e-07
RAB39B	33.0917	-2.54571	0.571553	-4.45403	8.42728e-06	5.92535e-05		DCLK2	456.895	-0.627433	0.116943	-5.36529	8.08202e-08	3.29915e-07
RAB3B	18.9981	-2.39391	0.741162	-3.22994	0.00123817	0.00536871		DDX60L	3358.25	-0.627533	0.0431166	-14.5543	5.48397e-48	1.22004e-46
RAB3IL1	128.509	-0.973073	0.241209	-4.03415	5.47996e-05	0.000326139		MYCL	331.006	-0.628009	0.138438	-4.53639	5.72262e-06	1.92477e-05
RACGAP1	1148.15	-0.716419	0.0710472	-10.0837	6.52171e-24	2.39986e-22		KLHDC4	575.111	-0.628085	0.102689	-6.11639	9.57211e-10	4.62283e-09
RAD51AP1	373.136	-0.780419	0.130722	-5.97007	2.37146e-09	2.85329e-08		C12orf4	807.429	-0.628171	0.0855988	-7.33854	2.15929e-13	1.34176e-12
RAD54B	296.218	-0.654948	0.144627	-4.52854	5.93922e-06	4.28349e-05		AGL	808.38	-0.628569	0.087462	-7.18677	6.63423e-13	4.00041e-12
RAD54L	221.766	-0.660389	0.169196	-3.9031	9.49673e-05	0.000538338		ZSCAN5A	122.003	-0.62873	0.233527	-2.69232	0.00709576	0.015299
RADIL	248.893	-0.648023	0.16322	-3.97024	7.17993e-05	0.000419102		ZNF490	165.21	-0.628821	0.197453	-3.18467	0.0014492	0.00352512
RAG1	57.3763	-2.12782	0.406834	-5.2302	1.69326e-07	1.58765e-06		SPHK1	1604.68	-0.629113	0.0609593	-10.3202	5.70957e-25	6.22821e-24
RALGPS2	153.048	0.913818	0.212072	4.309	1.63997e-05	0.000108687		RAPGEFL1	405.985	-0.631244	0.126127	-5.00481	5.59168e-07	2.10098e-06
RAP1GAP	180.375	-0.633456	0.196049	-3.23111	0.00123309	0.00535006		EHD4	496.224	-0.631758	0.115647	-5.46283	4.68605e-08	1.95876e-07
RARRES1	392.502	-0.787449	0.12339	-6.38177	1.75054e-10	2.42225e-09		SEC23B	1661.06	-0.631925	0.0590536	-10.7009	1.00813e-26	1.17636e-25
RASA4	91.3652	-1.21352	0.30883	-3.92939	8.51603e-05	0.000487127		BIVM	597.713	-0.632075	0.10135	-6.23658	4.47251e-10	2.21698e-09
RASD1	42.1158	-1.1422	0.456993	-2.49939	0.0124406	0.0391005		INTS14	1094.81	-0.633173	0.0730472	-8.66799	4.39796e-18	3.56989e-17
RASGRP2	31.3982	-2.13085	0.550046	-3.87394	0.000107089	0.000598528		ATG4A	274.141	-0.6339	0.152843	-4.1474	3.3627e-05	0.000102908
RASSF4	21.205	-1.87521	0.68924	-2.7207	0.00651442	0.0225817		EMSLR	268.429	-0.633919	0.16032	-3.95408	7.68304e-05	0.000224944
RASSF8-AS1	129.748	-0.711918	0.229233	-3.10565	0.0018986	0.00781131		LINC00339	155.076	-0.636116	0.203692	-3.12293	0.0017906	0.00429622
RBM14-RBM4	114.763	1.4862	0.256647	5.79084	7.00349e-09	7.96397e-08		TRUB1	929.244	-0.636322	0.0800436	-7.94969	1.8698e-15	1.32279e-14
RBM43	113.821	-0.848986	0.253124	-3.35403	0.000796441	0.00363141		PHYH	819.681	-0.636454	0.0851399	-7.47539	7.69744e-14	4.92054e-13
RBP1	427.475	-0.945919	0.119233	-7.93337	2.13272e-15	4.68826e-14		ECD	952.265	-0.637091	0.0794302	-8.02077	1.05087e-15	7.54486e-15
RCCD1	323.175	-0.918826	0.139085	-6.60621	3.94285e-11	5.89828e-10		CNTNAP1	1600.28	-0.637117	0.0617511	-10.3175	5.87279e-25	6.39801e-24
RDH10	2976.8	0.617939	0.0452406	13.6589	1.78547e-42	1.27375e-40		CRELD1	1149.06	-0.637391	0.0712799	-8.94209	3.81889e-19	3.24146e-18
RECQL	390.023	-0.689087	0.125039	-5.51097	3.56852e-08	3.69154e-07		SNIP1	532.647	-0.63795	0.110212	-5.78841	7.10571e-09	3.19445e-08
REEP2	161.246	-1.90778	0.226055	-8.43946	3.18817e-17	8.04972e-16		PARP6	410.087	-0.638066	0.121901	-5.23429	1.65621e-07	6.57352e-07
REPIN1	1020.66	-0.628311	0.0759233	-8.27559	1.27817e-16	3.08804e-15		AREL1	1560.57	-0.638295	0.0632931	-10.0848	6.45264e-24	6.72219e-23
RFC3	405.954	-0.632525	0.120515	-5.24852	1.53329e-07	1.44573e-06		TSEN15	857.649	-0.638383	0.083134	-7.67897	1.60377e-14	1.07265e-13
RFFL	158.359	-0.612899	0.203953	-3.0051	0.00265493	0.0103782		PCED1A	949.567	-0.63867	0.0800726	-7.97614	1.50982e-15	1.07081e-14
RFTN1	579.119	0.600941	0.100284	5.99241	2.06753e-09	2.49755e-08		ZNF789	129.912	-0.638743	0.234649	-2.72212	0.00648641	0.0140967
RFXAP	94.5375	-0.773236	0.284677	-2.71619	0.00660376	0.0228234		BOLA3-AS1	364.37	-0.639199	0.130409	-4.9015	9.51061e-07	3.48139e-06
RGS2	357.559	0.71059	0.132576	5.35988	8.32773e-08	8.19444e-07		THG1L	547.581	-0.63958	0.107253	-5.96329	2.47209e-09	1.15528e-08
RGS3	56.2534	-1.20903	0.375466	-3.22007	0.0012816	0.00553324		PPP1R16A	1291.7	-0.640344	0.0674513	-9.49343	2.23557e-21	2.10111e-20
RGS9	28.2831	-3.51745	0.700926	-5.01829	5.21337e-07	4.57299e-06		CASP9	125.044	-0.640541	0.229101	-2.79589	0.00517564	0.0114467
RHBDL3	159.971	-0.62538	0.205795	-3.03884	0.00237488	0.00944955		GATAD1	1329.21	-0.640972	0.0666604	-9.61548	6.87849e-22	6.62687e-21
RHOD	1643.62	0.673823	0.0586147	11.4958	1.38469e-30	6.91155e-29		PEX5	2267.23	-0.641036	0.0512311	-12.5126	6.36869e-36	9.98904e-35
RHOF	296.644	-0.979472	0.154988	-6.31968	2.62102e-10	3.54248e-09		TET1	341.076	-0.641273	0.136754	-4.68925	2.74215e-06	9.54192e-06
RILP	140.193	-0.868335	0.22429	-3.87148	0.000108176	0.000603711		PARG	771.755	-0.641313	0.0903185	-7.10058	1.24239e-12	7.34741e-12
RIMS3	224.029	-0.814271	0.178995	-4.54913	5.38677e-06	3.91116e-05		MTFP1	985.788	-0.641627	0.0775395	-8.27483	1.28638e-16	9.64958e-16
RND2	10.6025	-2.86925	1.1038	-2.59944	0.00933751	0.0306269		LINC01415	281.857	-0.642422	0.150869	-4.25815	2.06123e-05	6.49241e-05
RNF157	270.763	-0.746835	0.151682	-4.9237	8.49232e-07	7.14735e-06		GJA1	965.225	-0.643473	0.080292	-8.01417	1.10885e-15	7.94088e-15
RNF220	1094.23	-0.649373	0.072013	-9.01745	1.92522e-19	5.62106e-18		SLC17A5	477.327	-0.643515	0.112327	-5.72893	1.01065e-08	4.4745e-08
RNF26	932.261	-1.24759	0.0812836	-15.3486	3.62114e-53	3.12949e-51		VAC14	1032.35	-0.644175	0.0764155	-8.4299	3.45955e-17	2.67218e-16
ROBO1	6925.07	0.62823	0.029953	20.9738	1.13685e-97	1.80986e-95		SLC12A6	285.122	-0.644436	0.147924	-4.35653	1.32138e-05	4.25073e-05
ROBO3	76.8272	-1.67608	0.339888	-4.93126	8.17014e-07	6.90309e-06		ADAT3	307.397	-0.644594	0.143378	-4.49577	6.93194e-06	2.30946e-05
RPL13P5	81.6855	-1.1702	0.314474	-3.72114	0.000198324	0.00104292		PGBD4	105.863	-0.646053	0.252652	-2.55708	0.0105554	0.0219441
RPL17	14637.4	-0.886052	0.0217342	-40.7676	0	0		ATF6	781.436	-0.647252	0.0875782	-7.39056	1.46212e-13	9.19019e-13
RPL18	11138.8	-0.913841	0.0259948	-35.1547	9.8582e-271	8.77032e-268		TK2	287.247	-0.647739	0.150763	-4.29641	1.73587e-05	5.5128e-05
RPL22L1	562.508	-0.871408	0.102197	-8.52674	1.5053e-17	3.8718e-16		COQ10A	142.469	-0.647898	0.220194	-2.94239	0.00325687	0.00746066
RPL23	14107.2	-0.830851	0.0219293	-37.8878	0	0		FBXO25	356.692	-0.648255	0.134602	-4.81608	1.46404e-06	5.2467e-06
RPL26	12080.8	-0.848551	0.024168	-35.1105	4.66608e-270	3.92054e-267		DPH3	830.328	-0.649047	0.0848338	-7.65081	1.99721e-14	1.32948e-13
RPL26P19	82.0882	-0.814804	0.311354	-2.61697	0.00887131	0.0292691		GJA3	382.666	-0.649277	0.127779	-5.08126	3.74943e-07	1.43364e-06
RPL27	10218.8	-0.960845	0.0257287	-37.3453	3.01943e-305	3.04439e-302		GLB1L2	437.727	-0.649549	0.118198	-5.49543	3.89752e-08	1.63969e-07
RPL29	6092.5	-0.901129	0.0322707	-27.9241	1.36205e-171	5.02429e-169		HAUS4	936.373	-0.650371	0.145979	-4.45524	8.37998e-06	2.75927e-05
RPL29P19	108.169	-0.62311	0.254291	-2.45038	0.0142704	0.0438136		CLBA1	177.29	-0.650628	0.204241	-3.18558	0.00144462	0.003516
RPL31	14084.9	-0.666407	0.0227699	-29.267	2.73206e-188	1.25211e-185		ERI2	301.417	-0.65277	0.150414	-4.33981	1.42605e-05	4.57204e-05
RPL31P63	176.062	-0.631844	0.204341	-3.0921	0.00198745	0.00811725		HEXB	3440.65	-0.652915	0.041881	-15.5898	8.54314e-55	2.21545e-53
RPL32	12716.9	-0.589265	0.0227465	-25.9057	5.74236e-148	1.57904e-145		PARP11	98.4664	-0.653195	0.260116	-2.51117	0.0120333	0.0247006
RPL34	5568.9	-0.856517	0.0349765	-24.4884	1.96379e-132	4.79038e-130		RPL7P1	378.268	-0.653962	0.135209	-4.83669	1.3202e-06	4.75341e-06
RPL35	9251.84	-0.603157	0.0265945	-22.6797	7.10375e-114	1.32638e-111		RGS14	233.288	-0.654413	0.166035	-3.94142	8.10004e-05	0.000236334
RPL36	5168.85	-0.929275	0.0347139	-26.7695	7.31332e-158	2.25728e-155		EFEMP2	5543.15	-0.654542	0.0324645	-20.1618	2.12178e-90	9.66982e-89
RPL36A	4868.81	-0.926475	0.0378372	-24.4858	2.09022e-132	5.01784e-130		CBWD5	404.521	-0.655396	0.132236	-4.95627	7.18594e-07	2.66915e-06
RPL37	9338.04	-0.685784	0.02783	-24.6419	4.49058e-134	1.11337e-131		ZNF57	106.161	-0.655447	0.253796	-2.58258	0.00980648	0.0205325
RPL37A	13679	-0.751636	0.0233727	-32.1587	6.67449e-227	4.38892e-224		AKAP5	156.274	-0.656785	0.204753	-3.20769	0.00133806	0.00327836
RPL38	5487.86	-0.916534	0.0350838	-26.1242	1.93855e-150	5.63819e-148		SF3B3	7065.88	-0.657267	0.0289886	-22.6733	8.22142e-114	4.84347e-112
RPL5	16746.4	-0.856048	0.020144	-42.4964	0	0		ERAL1	1543.56	-0.657325	0.0659354	-9.96923	2.07829e-23	2.12839e-22
RPL5P12	61.0087	-1.11872	0.364794	-3.06671	0.00216428	0.00873102		LHPP	259.65	-0.657389	0.15599	-4.21429	2.50561e-05	7.78764e-05
RPL6	21849.3	-0.697571	0.0180023	-38.749	0	0		GTF3C3	1134.49	-0.658061	0.0733331	-8.97359	2.87005e-19	2.45209e-18
RPL6P27	150.366	-0.881219	0.215587	-4.08753	4.35982e-05	0.000264864		RTN4RL1	241.308	-0.659149	0.162448	-4.05759	4.9582e-05	0.000148799
RPL7	36516.1	-0.817992	0.014749	-55.4608	0	0		EPHB2	411.782	-0.659265	0.12183	-5.41136	6.25476e-08	2.58318e-07
RPL7L1	3345.19	-0.848471	0.0430707	-19.6995	2.17773e-86	3.04964e-84		ZFP69	173.504	-0.660925	0.196985	-3.3552	0.000793082	0.00201192
RPL7P1	784.384	-0.837195	0.0896091	-9.34275	9.3864e-21	2.9761e-19		INAFM2	451.01	-0.661206	0.11664	-5.66876	1.43834e-08	6.28573e-08
RPL7P9	461.605	-0.94855	0.115542	-8.20959	2.21945e-16	5.25306e-15		MACROD1	494.156	-0.661304	0.111367	-5.93806	2.88418e-09	1.34008e-08
RPL8	58672	-0.842847	0.0114484	-73.6213	0	0		RCN3	3333.59	-0.661319	0.042045	-15.7288	9.59447e-56	2.53078e-54
RPS15	10022.1	-0.724626	0.0254456	-28.4774	2.23111e-178	8.87983e-176		MTRF1	79.8403	-0.662093	0.292897	-2.2605	0.0237903	0.0456787
RPS15P4	111.874	-0.715919	0.252725	-2.8328	0.00461417	0.0168387		TLE2	2371.88	-0.662123	0.0494751	-13.3829	7.60811e-41	1.41516e-39
RPS17	15720.4	-0.980661	0.0219835	-44.609	0	0		RARRES1	1849.02	-0.662183	0.0561845	-11.7859	4.61673e-32	6.43526e-31
RPS24	11862.2	-0.636178	0.0245277	-25.9372	2.53805e-148	7.24254e-146		ABCA2	1195.49	-0.662583	0.0741271	-8.93847	3.94607e-19	3.34773e-18
RPS3	26185.3	-0.686806	0.0166682	-41.2046	0	0		PFAS	1644.36	-0.662793	0.0619521	-10.6985	1.03456e-26	1.20553e-25
RPS3AP26	291.532	-0.646222	0.147612	-4.37784	1.19864e-05	8.18428e-05		DIS3L2	510.778	-0.663569	0.112906	-5.87716	4.17367e-09	1.9119e-08
RPS4X	16075.5	-0.731661	0.0205314	-35.6362	3.86162e-278	3.65019e-275		LIPA	2200.56	-0.663725	0.0536323	-12.3755	3.54824e-35	5.43421e-34
RPS7	12623	-0.64205	0.0229435	-27.9839	2.55182e-172	9.64844e-170		PARP10	150.713	-0.664062	0.208465	-3.18549	0.0014451	0.00351666
RPS7P1	268.482	-0.78875	0.157647	-5.00326	5.63675e-07	4.91356e-06		CCT4	7072.98	-0.664289	0.0296569	-22.3991	4.01439e-111	2.3245e-109
RPSAP54	17.9369	2.49293	0.775666	3.21392	0.00130936	0.0056354		ZFHX4	737.397	-0.664619	0.092297	-7.20087	5.98281e-13	3.61147e-12
RRAGB	159.75	-0.732766	0.21007	-3.4882	0.000486288	0.00234149		NTF4	131.45	-0.664742	0.238283	-2.78972	0.00527535	0.0116383
RRAGD	77.332	-1.81976	0.36221	-5.02404	5.05959e-07	4.44891e-06		QARS1	2601.37	-0.665066	0.0506407	-13.133	2.12969e-39	3.73535e-38
RRAS	410.715	-1.06825	0.124371	-8.58921	8.75701e-18	2.29932e-16		CES4A	111.086	-0.665442	0.254506	-2.61464	0.00893213	0.0188922
RRM2	2154.25	-0.773314	0.0519781	-14.8777	4.60131e-50	3.78208e-48		CRMP1	2362.35	-0.667242	0.0502448	-13.2798	3.0304e-40	5.46247e-39
RSPH4A	26.2332	-1.65285	0.587399	-2.81384	0.00489537	0.0176912		RPGRIP1L	513.699	-0.667254	0.108596	-6.14436	8.02882e-10	3.90764e-09
RTKN2	93.4752	-0.838444	0.282402	-2.96897	0.00298799	0.0115164		ZNF438	129.313	-0.667912	0.243589	-2.74196	0.00610732	0.0133363
RTL5	84.8475	-1.2472	0.30363	-4.10762	3.9975e-05	0.00024475		ERCC1	1591.95	-0.668774	0.0615134	-10.872	1.56705e-27	1.87116e-26
RTL8B	1303.29	0.698322	0.0672442	10.3849	2.90581e-25	1.12111e-23		RPS14	23872.4	-0.668891	0.0170772	-39.1687	0	0
RTL8C	3263.79	0.757877	0.0465893	16.2672	1.68732e-59	1.71269e-57		BHLHB9	298.132	-0.66898	0.148776	-4.49657	6.90581e-06	2.30121e-05
RTN1	488.975	0.797648	0.113168	7.04838	1.81007e-12	3.13221e-11		PSD3	417.868	-0.669086	0.12218	-5.47621	4.34527e-08	1.81946e-07
RTN4IP1	140.387	-1.08884	0.224423	-4.85172	1.22395e-06	1.00276e-05		DGLUCY	395.313	-0.669256	0.127673	-5.24194	1.58897e-07	6.32149e-07
RTN4RL2	202.812	-1.55498	0.186708	-8.32843	8.19207e-17	2.01458e-15		PIGB	168.656	-0.669633	0.195409	-3.42683	0.000610676	0.00157879
RTTN	148.112	-0.895027	0.218718	-4.09215	4.27399e-05	0.00026054		SMARCAL1	975.305	-0.670319	0.078584	-8.52996	1.46394e-17	1.15828e-16
SALL1	143.281	-0.891805	0.220121	-4.05143	5.09053e-05	0.000304425		FKBP10	8152.04	-0.671148	0.0268735	-24.9743	1.1621e-137	8.73281e-136
SALL2	336.964	-0.974366	0.13751	-7.08579	1.38251e-12	2.43128e-11		MVK	342.401	-0.671628	0.136997	-4.90252	9.46171e-07	3.46574e-06
SAMD14	60.9605	-2.28257	0.387006	-5.89802	3.679e-09	4.32668e-08		CERCAM	4316.95	-0.672051	0.0371588	-18.0859	4.11673e-73	1.45924e-71
SAMHD1	228.966	-2.27313	0.189158	-12.0171	2.88818e-33	1.64214e-31		SLX4IP	228.647	-0.672436	0.17462	-3.85085	0.000117707	0.000336123
SAPCD2	485.525	-1.73723	0.116912	-14.8593	6.05507e-50	4.92349e-48		NMRK1	183.188	-0.67251	0.196766	-3.41781	0.00063127	0.00162632
SARM1	201.726	-0.605342	0.183028	-3.30736	0.000941782	0.0042228		RNF220	2028.88	-0.673187	0.0548608	-12.2708	1.29925e-34	1.94576e-33
SASS6	180.666	-0.738896	0.189766	-3.89372	9.87167e-05	0.000556671		TAP1	1697.7	-0.673215	0.0600271	-11.2152	3.43491e-29	4.38652e-28
SAT1	228.808	0.713538	0.170438	4.1865	2.8329e-05	0.000178075		TST	129.407	-0.673642	0.233194	-2.88877	0.00386755	0.00874232
SBF2-AS1	139.152	-0.746389	0.220114	-3.39091	0.000696604	0.00321816		TMEM150A	214.453	-0.673737	0.173943	-3.87331	0.000107366	0.000307946
SBK1	66.4156	-2.2687	0.368478	-6.15697	7.41509e-10	9.4878e-09		RAB2B	852.511	-0.675245	0.0849783	-7.94609	1.9249e-15	1.35835e-14
SCAMP5	281.269	-0.974725	0.14977	-6.50815	7.60797e-11	1.09688e-09		DHX16	1786.77	-0.675793	0.0569922	-11.8576	1.96446e-32	2.77718e-31
SCARA3	27.1247	-2.40526	0.610471	-3.94001	8.14787e-05	0.000469442		SMARCD3	1958.67	-0.675882	0.0565354	-11.955	6.11047e-33	8.74816e-32
SCN1B	23.2694	-1.75348	0.632556	-2.77206	0.00557035	0.0197714		SLC45A3	230.891	-0.676416	0.169459	-3.99163	6.5621e-05	0.000193769
SCO2	305.216	0.624322	0.140847	4.43261	9.30996e-06	6.49165e-05		RTL6	1252.83	-0.67671	0.0729838	-9.27206	1.82585e-20	1.64297e-19
SCRN3	218.767	-1.15729	0.173869	-6.65612	2.81148e-11	4.29503e-10		POMGNT2	540.073	-0.676775	0.106464	-6.35685	2.05933e-10	1.04562e-09
SCUBE3	264.678	-0.641656	0.153308	-4.18539	2.84671e-05	0.000178869		TCAF1P1	554.407	-0.676853	0.104707	-6.46427	1.01787e-10	5.27758e-10
SDAD1P1	57.3987	-0.898429	0.368651	-2.43707	0.0148067	0.0452213		QSER1	592.593	-0.677176	0.101003	-6.70449	2.02106e-11	1.09807e-10
SDC4	233.296	-0.751712	0.164828	-4.56057	5.10143e-06	3.72725e-05		FOXRED2	1136.57	-0.677834	0.0744207	-9.10813	8.38109e-20	7.3196e-19
SDK1	447.718	0.845219	0.11621	7.27319	3.51104e-13	6.49156e-12		IBTK	1777.41	-0.678204	0.0572089	-11.8549	2.03063e-32	2.86594e-31
SEC11C	109.827	-3.60149	0.340441	-10.5789	3.73326e-26	1.52599e-24		CFAP44	76.5471	-0.678564	0.296518	-2.28844	0.0221119	0.0428012
SECTM1	3146.54	1.15723	0.0441981	26.1829	4.16652e-151	1.23558e-148		GOLGA8B	200.538	-0.679148	0.189125	-3.591	0.000329406	0.000884483
SEL1L3	29.2242	-1.3167	0.54401	-2.42036	0.0155051	0.0470598		TFPT	645.943	-0.679625	0.0998484	-6.80657	9.99534e-12	5.57576e-11
SEMA3B	18.776	-1.98157	0.723143	-2.74021	0.00613991	0.0214161		MTX1	1148.82	-0.679769	0.0780277	-8.71189	2.98843e-18	2.45046e-17
SEMA3C	1373.23	0.618026	0.0642599	9.61759	6.73922e-22	2.23517e-20		SLC25A13	1069.18	-0.680036	0.0750591	-9.06001	1.30438e-19	1.131e-18
SEMA5A	168.006	0.598907	0.197408	3.03385	0.00241451	0.00957463		CTSK	83.5693	-0.680861	0.295189	-2.30652	0.0210815	0.0409567
SEMA6A	1163.59	0.633652	0.0699363	9.06042	1.29943e-19	3.86103e-18		HSD17B12	856.597	-0.681004	0.0835578	-8.15009	3.63664e-16	2.66992e-15
SEMA6B	602.341	-1.53481	0.104059	-14.7495	3.10162e-49	2.45597e-47		OTUB2	271.181	-0.681727	0.168686	-4.0414	5.31338e-05	0.000158613
SEPSECS	99.8481	-0.694181	0.282637	-2.45608	0.0140461	0.0432389		ECSIT	1612.89	-0.682543	0.0605372	-11.2748	1.74845e-29	2.25498e-28
SEPTIN3	426.837	-0.603857	0.124962	-4.83234	1.34939e-06	1.09615e-05		FAM135A	345.658	-0.682621	0.137385	-4.96868	6.74095e-07	2.51104e-06
SERGEF	154.689	-0.752205	0.212582	-3.53843	0.000402514	0.0019765		TIMP3	767.254	-0.682838	0.0885946	-7.70745	1.28361e-14	8.62608e-14
SGCE	102.745	-1.44481	0.272535	-5.30139	1.14924e-07	1.09938e-06		RAC3	783.256	-0.683003	0.0878307	-7.77637	7.46378e-15	5.08451e-14
SGO1	179.626	-0.822301	0.19467	-4.22407	2.39925e-05	0.000153171		STEAP1B	597.768	-0.683103	0.100768	-6.77896	1.21042e-11	6.71009e-11
SGO2	529.252	-0.769234	0.106148	-7.24682	4.26682e-13	7.82198e-12		MICB	370.418	-0.683423	0.132212	-5.16916	2.35154e-07	9.17395e-07
SH3PXD2A	151.597	-0.934695	0.219518	-4.25795	2.06306e-05	0.000133741		TNS3	1429.25	-0.684435	0.0638678	-10.7164	8.52265e-27	9.96549e-26
SH3RF2	25.7413	-1.68688	0.597612	-2.82271	0.00476201	0.0172833		PYROXD1	177.288	-0.684773	0.194872	-3.51397	0.000441465	0.00116303
SHANK1	313.26	-0.949812	0.146454	-6.48537	8.85137e-11	1.26529e-09		APLP1	4360.07	-0.684945	0.036821	-18.602	3.09593e-77	1.17105e-75
SHCBP1	692.052	-0.75531	0.0917891	-8.22876	1.89168e-16	4.54123e-15		IGSF8	1015.25	-0.685295	0.0770084	-8.89895	5.6375e-19	4.74932e-18
SHISA2	3786.5	0.683768	0.0405003	16.883	5.99694e-64	6.71835e-62		TRMT44	213.046	-0.685379	0.172702	-3.96857	7.23059e-05	0.000212469
SHISA7	13.3134	-2.47089	0.923476	-2.67564	0.00745871	0.0253325		MKX	599.626	-0.685805	0.102241	-6.70775	1.97646e-11	1.07453e-10
SHROOM1	13.312	-2.47584	0.910177	-2.72017	0.00652485	0.0226127		ZCCHC4	396.672	-0.685843	0.124469	-5.51017	3.58487e-08	1.51305e-07
SIM2	114.718	-0.856457	0.246756	-3.47087	0.000518777	0.00247386		METTL2B	1409.08	-0.685894	0.0661588	-10.3674	3.48932e-25	3.85101e-24
SIRPA	296.548	-1.06091	0.148009	-7.16786	7.61765e-13	1.36666e-11		SMPD5	89.7522	-0.686887	0.283398	-2.42375	0.0153612	0.0307743
SIX2	13.2901	-2.70607	0.944836	-2.86406	0.00418244	0.0154734		STARD10	2108.12	-0.686897	0.0524989	-13.084	4.0632e-39	7.06069e-38
SKA1	182.593	-0.763432	0.188971	-4.03994	5.34649e-05	0.000318724		CEP128	264.853	-0.687148	0.158721	-4.32928	1.49597e-05	4.78505e-05
SLC16A3	102.439	-1.15729	0.267012	-4.33424	1.46266e-05	9.8055e-05		ERGIC2	1330.02	-0.688093	0.0687611	-10.007	1.41978e-23	1.46109e-22
SLC16A4	407.546	-0.950764	0.130104	-7.30769	2.71767e-13	5.06182e-12		HEMK1	98.7019	-0.688342	0.260838	-2.63897	0.00831588	0.0176951
SLC17A7	277.343	-1.22524	0.155061	-7.90167	2.75192e-15	5.99712e-14		HLCS	559.99	-0.688758	0.105405	-6.5344	6.38664e-11	3.35046e-10
SLC18B1	203.761	-0.770741	0.178329	-4.32202	1.5461e-05	0.000103329		RBPMS2	1278.65	-0.68877	0.0683287	-10.0802	6.75645e-24	7.03436e-23
SLC22A23	129.786	-0.700661	0.23238	-3.01515	0.00256849	0.0100989		MBIP	374.564	-0.689746	0.130387	-5.28997	1.22335e-07	4.91898e-07
SLC22A31	48.8767	-1.93804	0.430847	-4.49822	6.85255e-06	4.89551e-05		CGREF1	719.871	-0.690493	0.093261	-7.40387	1.32272e-13	8.33942e-13
SLC25A35	146.569	-0.81035	0.215467	-3.76089	0.000169309	0.000903859		COX17	417.006	-0.691084	0.124979	-5.5296	3.20968e-08	1.36184e-07
SLC27A3	222.783	-0.815831	0.179805	-4.53731	5.69775e-06	4.12507e-05		LINC00909	186.169	-0.692918	0.193979	-3.57213	0.000354086	0.000946244
SLC29A2	127.435	-1.02355	0.238456	-4.2924	1.76756e-05	0.000116431		TRMT9B	118.613	-0.692918	0.240483	-2.88136	0.00395968	0.00893742
SLC2A12	85.7766	-1.09571	0.296496	-3.69553	0.000219428	0.00114239		CYB5RL	392.035	-0.692933	0.125492	-5.52174	3.35653e-08	1.42188e-07
SLC2A13	347.644	0.611837	0.130854	4.67572	2.92931e-06	2.23752e-05		ART5	9766.03	-0.694791	0.0249359	-27.863	7.49079e-171	8.06715e-169
SLC2A4	45.54	-1.67142	0.44415	-3.76318	0.000167765	0.000896562		ZBTB26	276.197	-0.695551	0.150668	-4.61643	3.90391e-06	1.33429e-05
SLC35F2	143.165	-1.81333	0.232982	-7.78316	7.07347e-15	1.49621e-13		LINC01547	191.884	-0.696786	0.184474	-3.77715	0.000158634	0.000445028
SLC36A4	132.384	-0.601156	0.238011	-2.52575	0.0115451	0.0366823		NEURL4	1168.6	-0.696871	0.0719513	-9.68532	3.48132e-22	3.38678e-21
SLC37A1	51.1189	-2.40574	0.43294	-5.55674	2.7486e-08	2.90495e-07		RASEF	359.985	-0.696987	0.132848	-5.2465	1.55017e-07	6.17439e-07
SLC39A4	246.361	-0.80386	0.159948	-5.02577	5.01423e-07	4.41159e-06		AKT3	738.173	-0.697047	0.0899959	-7.74532	9.53428e-15	6.46114e-14
SLC40A1	117.852	-2.52094	0.27894	-9.03756	1.60214e-19	4.74183e-18		ANKRD33B	326.711	-0.697076	0.14279	-4.88183	1.05108e-06	3.82846e-06
SLC41A3	726.87	0.611533	0.0881631	6.93638	4.02268e-12	6.79007e-11		MAPK3	807.85	-0.698377	0.0887496	-7.86907	3.57285e-15	2.4748e-14
SLC43A2	1521.15	0.646677	0.062195	10.3976	2.54361e-25	9.86399e-24		EOLA1	204.325	-0.699426	0.177745	-3.93499	8.31997e-05	0.000242291
SLC44A3	56.7277	-0.995489	0.383636	-2.59488	0.0094625	0.0309965		MORN1	133.038	-0.702118	0.223845	-3.13663	0.00170901	0.00411213
SLC46A1	230.741	-1.11277	0.173282	-6.42171	1.34751e-10	1.88352e-09		C19orf44	302.344	-0.703292	0.143487	-4.90144	9.51349e-07	3.48169e-06
SLC46A3	14.2803	-4.14829	1.1096	-3.73854	0.000185092	0.000980501		SLC7A8	3886.07	-0.703445	0.0394683	-17.823	4.68154e-71	1.61213e-69
SLC4A11	229.364	-0.826499	0.168241	-4.9126	8.98775e-07	7.53496e-06		TMEM126B	711.964	-0.703489	0.0921492	-7.63424	2.27153e-14	1.50616e-13
SLC7A2	626.054	-0.593551	0.0961399	-6.17383	6.66561e-10	8.57233e-09		MRPL45	1323.27	-0.703682	0.0673994	-10.4405	1.62002e-25	1.81279e-24
SLC8A2	106.134	-1.86586	0.277076	-6.73411	1.64938e-11	2.59037e-10		ZNF304	212.37	-0.705234	0.176605	-3.99329	6.51624e-05	0.000192482
SMC2	1112.01	-0.717259	0.0734329	-9.76754	1.55171e-22	5.28559e-21		PARN	1025.78	-0.705449	0.0773005	-9.12606	7.10368e-20	6.23295e-19
SMIM10L2A	49.8704	-2.11365	0.429293	-4.92355	8.49867e-07	7.14871e-06		BAD	922.408	-0.706034	0.0806747	-8.75162	2.1032e-18	1.73552e-17
SMIM30	822.535	-0.626491	0.0841983	-7.44066	1.00187e-13	1.93763e-12		PIGO	1070.44	-0.706316	0.0749076	-9.42917	4.1333e-21	3.8441e-20
SMIM32	34.6485	-1.43009	0.496453	-2.88062	0.003969	0.0147996		MNS1	193.644	-0.706636	0.187612	-3.76647	0.000165571	0.000463182
SMPD5	54.5535	-1.92164	0.406888	-4.72278	2.32642e-06	1.80899e-05		RPS15P4	219.675	-0.706706	0.178404	-3.96126	7.45543e-05	0.000218582
SMS	452.761	-0.683706	0.114927	-5.94902	2.69746e-09	3.22756e-08		TM7SF3	2493.49	-0.70684	0.0485025	-14.5733	4.15558e-48	9.29399e-47
SNHG15	373.516	-0.714499	0.126901	-5.63035	1.7984e-08	1.94418e-07		TCP11L2	85.9671	-0.707047	0.287229	-2.46161	0.0138314	0.0280006
SNHG17	208.961	-0.606636	0.17908	-3.38752	0.000705279	0.00325302		MPST	1358.63	-0.707219	0.065992	-10.7167	8.4948e-27	9.9398e-26
SNHG29	13830.7	0.76819	0.0219301	35.0291	8.12041e-269	6.46385e-266		C8orf44	91.4143	-0.707318	0.272874	-2.5921	0.00953908	0.0200506
SNHG32	5337.88	0.77762	0.0341665	22.7597	1.1499e-114	2.2014e-112		SLC7A2	1078.24	-0.708171	0.0741889	-9.54551	1.35439e-21	1.28291e-20
SNHG6	4065.1	0.665535	0.0396067	16.8036	2.29637e-63	2.49859e-61		ZFP41	1010.47	-0.708414	0.0776439	-9.12389	7.24724e-20	6.34903e-19
SNHG8	1140.35	1.05834	0.073661	14.3678	8.24597e-47	6.33056e-45		DNAL4	501.628	-0.70899	0.116617	-6.07965	1.20448e-09	5.7725e-09
SNRPB	2898.01	-0.925382	0.046105	-20.0712	1.3178e-89	1.89813e-87		NNT	1148.56	-0.71123	0.0720111	-9.87667	5.25497e-23	5.30138e-22
SNX10	240.874	-1.06713	0.163444	-6.52899	6.62142e-11	9.61059e-10		DMAC2	1837.99	-0.71131	0.0582012	-12.2216	2.38408e-34	3.52977e-33
SORT1	185.782	-1.72717	0.197434	-8.74806	2.17054e-18	5.88303e-17		LMAN2L	1241.8	-0.712222	0.0689537	-10.329	5.21034e-25	5.69466e-24
SOX9	416.293	1.13295	0.121375	9.33436	1.01606e-20	3.20143e-19		IQSEC2	702.353	-0.713019	0.0929347	-7.67226	1.68989e-14	1.12891e-13
SPA17	178.625	-1.37375	0.201054	-6.83272	8.33224e-12	1.36382e-10		LINC00667	803.616	-0.713101	0.0910433	-7.83255	4.78082e-15	3.29263e-14
SPAG1	120.326	-1.23638	0.26224	-4.71469	2.42075e-06	1.87367e-05		CTBP1-DT	549.143	-0.713132	0.107497	-6.63399	3.26721e-11	1.74927e-10
SPAG16	104.111	-2.06877	0.289344	-7.14989	8.68501e-13	1.55079e-11		RNF167	1372.03	-0.715303	0.0664243	-10.7687	4.8385e-27	5.70497e-26
SPAG4	41.0705	-1.2137	0.461554	-2.62961	0.00854835	0.0283329		MBLAC2	139.169	-0.716427	0.218321	-3.28154	0.00103242	0.00257315
SPAG5	1137.24	-0.608169	0.0710037	-8.5653	1.0779e-17	2.80588e-16		PAPPA	354.693	-0.716451	0.132449	-5.40924	6.32934e-08	2.61334e-07
SPC24	371.353	-0.843147	0.128549	-6.55894	5.41928e-11	7.93428e-10		TAMM41	171.809	-0.717465	0.198115	-3.62146	0.000292949	0.000791877
SPR	755.305	-0.750584	0.0885581	-8.47561	2.33842e-17	5.96397e-16		ANKRD37	94.8671	-0.717999	0.283428	-2.53326	0.0113005	0.0233582
SPTBN2	605.722	-0.833406	0.0980027	-8.50391	1.83317e-17	4.69912e-16		ZNF704	153.353	-0.718892	0.209438	-3.43248	0.00059808	0.00154694
SRCIN1	152.469	-2.09422	0.230027	-9.10421	8.68955e-20	2.60756e-18		AP1B1	2987.42	-0.719179	0.0445724	-16.1351	1.44647e-58	4.0358e-57
SRRM3	401.49	-1.31234	0.127407	-10.3004	7.01954e-25	2.66742e-23		GSTZ1	569.895	-0.719684	0.111213	-6.47124	9.71996e-11	5.04591e-10
SRSF8	22.6778	-2.68704	0.698187	-3.84859	0.0001188	0.0006567		HARBI1	132.597	-0.720891	0.225304	-3.19963	0.00137602	0.00336404
SRXN1	258.286	-0.671045	0.154738	-4.33666	1.44667e-05	9.71556e-05		LRP8	161.236	-0.721002	0.203421	-3.54439	0.000393528	0.00104619
SSPN	192.427	-0.889846	0.184287	-4.8286	1.37496e-06	1.11501e-05		H2BC4	97.9696	-0.721416	0.261244	-2.76147	0.00575421	0.012619
ST6GAL2	970.2	0.86033	0.078969	10.8945	1.22385e-27	5.34958e-26		ATG14	339.911	-0.722356	0.135428	-5.33388	9.61376e-08	3.8934e-07
STAC2	89.1592	-2.88512	0.340983	-8.46116	2.64734e-17	6.71784e-16		SERHL2	215.763	-0.722556	0.173829	-4.15671	3.22856e-05	9.89282e-05
STARD13	51.5814	-1.22152	0.393277	-3.106	0.00189635	0.0078042		ITGB5	2169.33	-0.723696	0.0522747	-13.8441	1.38105e-43	2.76014e-42
STBD1	58.7224	-1.12404	0.368554	-3.04987	0.00228942	0.00917739		PAPLN	102.976	-0.724368	0.263478	-2.74926	0.00597308	0.0130617
STC2	52.1315	-0.956299	0.390687	-2.44773	0.0143758	0.0440834		FKBPL	234.395	-0.724373	0.170477	-4.24909	2.1464e-05	6.74057e-05
STEAP2	69.2057	-1.11843	0.334118	-3.34741	0.000815696	0.00371253		IER3	1287.57	-0.724379	0.0700776	-10.3368	4.80218e-25	5.27242e-24
STEAP3	140.761	-0.680735	0.240748	-2.82759	0.00469004	0.0170756		ABCA7	303.317	-0.724402	0.143774	-5.03847	4.69277e-07	1.77745e-06
STPG1	168.301	-0.76105	0.214845	-3.54232	0.00039663	0.00195395		TARBP1	454.103	-0.724418	0.116175	-6.23556	4.50176e-10	2.23083e-09
STX3	35.9331	-1.44662	0.485153	-2.98178	0.00286574	0.0110961		ETFA	2070.4	-0.72466	0.0535566	-13.5307	1.02995e-41	1.94574e-40
STXBP2	34.8052	-2.39098	0.531037	-4.50248	6.71655e-06	4.80516e-05		PCDHGA9	803.948	-0.725087	0.0913341	-7.93884	2.04086e-15	1.43719e-14
SUCLG2-AS1	50.858	-1.19411	0.398377	-2.99744	0.0027226	0.0106235		EMC4	1970.94	-0.725332	0.0547138	-13.2569	4.11814e-40	7.38384e-39
SUMF1	736.36	-0.913755	0.0890254	-10.264	1.02401e-24	3.8815e-23		PIK3CD-AS2	412.467	-0.728843	0.123869	-5.884	4.0047e-09	1.83749e-08
SUSD5	37.4749	-1.18503	0.4803	-2.46727	0.0136148	0.042057		SIDT2	2366.84	-0.728904	0.0496789	-14.6723	9.69757e-49	2.195e-47
SV2A	1133.83	-0.640725	0.0730764	-8.76787	1.8207e-18	4.97045e-17		TRIQK	1820.31	-0.730112	0.0575863	-12.6786	7.77384e-37	1.253e-35
SVBP	397.79	0.651651	0.123889	5.25997	1.44076e-07	1.36188e-06		CSRNP3	80.9133	-0.730245	0.288551	-2.53073	0.0113825	0.0235046
SYNE3	113.86	-0.606066	0.250666	-2.41783	0.0156136	0.0473226		PHKA2	389.885	-0.73037	0.129618	-5.6348	1.75263e-08	7.60611e-08
SYNGR2	164.323	-1.03835	0.205579	-5.05085	4.39848e-07	3.9062e-06		NAV1	511.617	-0.730603	0.115617	-6.31914	2.63021e-10	1.32159e-09
SYNGR3	53.7508	-3.18008	0.472744	-6.72685	1.73375e-11	2.71161e-10		RPL32	24556	-0.731066	0.0169567	-43.1136	0	0
SYNM	279.569	-2.23654	0.165692	-13.4981	1.60393e-41	1.11787e-39		ZBTB12	262.801	-0.731951	0.155975	-4.69274	2.69571e-06	9.3958e-06
SYNPO	588.985	-0.714792	0.101354	-7.05245	1.75799e-12	3.04557e-11		HFE	628.913	-0.733424	0.0986391	-7.43543	1.04229e-13	6.62024e-13
SYT11	14.3215	-3.06684	0.944727	-3.24627	0.00116927	0.00510363		FAM161A	181.688	-0.734018	0.192085	-3.82131	0.000132744	0.000376582
SYT16	88.9418	-1.42713	0.294453	-4.84673	1.25512e-06	1.02608e-05		LRFN4	1399.5	-0.734162	0.0663472	-11.0655	1.84524e-28	2.27566e-27
SYT17	21.2915	-1.76928	0.664436	-2.66284	0.00774852	0.026129		RPS10	22559.4	-0.73439	0.0174664	-42.0458	0	0
SYT3	49.1707	-1.4195	0.43208	-3.28528	0.00101881	0.00451466		MAP2K5	381.884	-0.734532	0.128945	-5.6965	1.22295e-08	5.38341e-08
SYT7	11.3262	-2.98477	1.05601	-2.82645	0.00470676	0.0171077		TRO	1731.76	-0.73594	0.05912	-12.4482	1.42976e-35	2.21376e-34
TACC3	1443.56	-0.648223	0.0637181	-10.1733	2.60933e-24	9.76819e-23		OSGEPL1	199.913	-0.73726	0.182774	-4.03374	5.48972e-05	0.000163502
TAF12	594.608	0.625502	0.0998733	6.26296	3.77748e-10	5.01146e-09		DPP7	2074.56	-0.737275	0.0535963	-13.7561	4.68278e-43	9.20657e-42
TAMM41	94.8426	-0.809014	0.27573	-2.93408	0.00334535	0.0127443		TTC27	716.837	-0.737617	0.0947009	-7.78891	6.75916e-15	4.61194e-14
TARS2	443.414	-0.663726	0.115117	-5.76566	8.13378e-09	9.20084e-08		BLOC1S5	215.384	-0.737915	0.177387	-4.15992	3.18356e-05	9.76377e-05
TAX1BP3	3533.78	0.636545	0.0417108	15.2609	1.39254e-52	1.18987e-50		NREP	502.72	-0.737923	0.110939	-6.65159	2.8994e-11	1.55876e-10
TBC1D19	113.742	-1.00347	0.257523	-3.89662	9.75456e-05	0.000551095		WASL-DT	83.7091	-0.738608	0.289261	-2.55343	0.0106668	0.0221376
TBX2	218.939	-0.636916	0.17583	-3.62235	0.000291942	0.00148066		LOH12CR2	75.2947	-0.738823	0.315917	-2.33866	0.0193529	0.0378944
TC2N	193.16	-1.13037	0.18591	-6.08019	1.2004e-09	1.49546e-08		GATA2-AS1	331.069	-0.739072	0.144859	-5.10199	3.36101e-07	1.29243e-06
TCEA3	273.047	-0.744697	0.155609	-4.78569	1.70403e-06	1.35712e-05		ZNF274	383.511	-0.739914	0.130241	-5.6811	1.33832e-08	5.86531e-08
TCTN1	330.94	-0.912103	0.136057	-6.70385	2.02994e-11	3.16177e-10		HIVEP2	368.89	-0.741577	0.130242	-5.69386	1.24199e-08	5.46435e-08
TCTN2	390.309	-0.839093	0.127818	-6.56477	5.21134e-11	7.6595e-10		RPTOR	1376.27	-0.742293	0.0669112	-11.0937	1.34605e-28	1.66977e-27
TDRD7	28.6183	-3.21476	0.675142	-4.7616	1.9206e-06	1.51636e-05		SNRPB	6677.85	-0.742762	0.0296731	-25.0315	2.77671e-138	2.10532e-136
TDRKH	143.014	-0.7135	0.221429	-3.22225	0.00127187	0.00549907		AGRN	10115.6	-0.743842	0.0244679	-30.4008	5.36618e-203	7.25851e-201
TET1	162.262	-0.836821	0.210168	-3.98167	6.84323e-05	0.000401307		PDGFC	3347	-0.743981	0.0429183	-17.3348	2.56946e-67	8.30678e-66
TEX19	20.1355	2.04581	0.693775	2.94881	0.00319001	0.0122079		WBP2	1486.97	-0.744148	0.0633175	-11.7526	6.84463e-32	9.51719e-31
TEX9	47.1483	-1.0315	0.414987	-2.48561	0.0129328	0.0403541		NOL3	447.61	-0.74524	0.119751	-6.22327	4.86905e-10	2.40649e-09
TFAP2C	16.333	-2.12625	0.799262	-2.66027	0.0078078	0.0262879		ADAMTS9	120.498	-0.74578	0.233925	-3.18811	0.00143204	0.00348639
TGFBR2	17.2399	-2.91093	0.828161	-3.51494	0.000439857	0.0021411		PTGER2	127.766	-0.74578	0.231229	-3.22529	0.00125847	0.0030959
THEM6	252.41	-0.757878	0.157323	-4.81733	1.45491e-06	1.17043e-05		TMEM260	534.857	-0.746604	0.107348	-6.95498	3.52623e-12	2.02381e-11
THPO	13.5895	-2.30615	0.884779	-2.60647	0.00914815	0.0300972		RPS7	19684.9	-0.74742	0.0184471	-40.5169	0	0
TICRR	281.077	-0.724617	0.148062	-4.89402	9.87971e-07	8.22801e-06		HIF1AN	1861.5	-0.747987	0.0593187	-12.6096	1.8685e-36	2.97203e-35
TIMM23B-AGAP6	31.4698	-4.90213	0.86852	-5.64423	1.65926e-08	1.80148e-07		RPS15	22619.1	-0.747992	0.0173365	-43.1455	0	0
TIMP3	390.162	-0.641042	0.135489	-4.73133	2.23057e-06	1.73823e-05		SASS6	363.904	-0.74803	0.137122	-5.45522	4.89126e-08	2.04251e-07
TLCD1	113.898	-0.647138	0.246455	-2.62579	0.0086448	0.028628		CCDC28A	205.531	-0.748539	0.196449	-3.81035	0.000138771	0.000392956
TM7SF2	130.814	-1.35605	0.235162	-5.76644	8.09615e-09	9.16513e-08		CYP2R1	172.614	-0.748669	0.206113	-3.63233	0.000280877	0.000761558
TMC6	265.331	-0.78636	0.153509	-5.12257	3.01401e-07	2.74107e-06		TNFAIP8L1	795.647	-0.749002	0.0890894	-8.40731	4.19532e-17	3.23017e-16
TMCC2	137.037	-0.641477	0.222302	-2.88561	0.00390659	0.0146065		C4orf33	275.864	-0.749767	0.151679	-4.94311	7.68878e-07	2.8478e-06
TMCO4	19.0138	-2.25491	0.729837	-3.08961	0.00200421	0.00817906		NRM	495.861	-0.751198	0.112748	-6.66262	2.68993e-11	1.44891e-10
TMEFF1	75.6976	-1.4052	0.328355	-4.27951	1.87302e-05	0.000122577		PACRGL	299.247	-0.752267	0.152436	-4.93496	8.0169e-07	2.95896e-06
TMEM100	147.492	0.779625	0.21871	3.56465	0.000364336	0.00180604		RPS24	22019.8	-0.752628	0.0180532	-41.6894	0	0
TMEM106B	514.202	-1.20095	0.110125	-10.9054	1.08637e-27	4.79017e-26		ASIC1	884.07	-0.752844	0.0873458	-8.61912	6.74704e-18	5.42974e-17
TMEM107	65.7547	-1.0605	0.340939	-3.11052	0.00186755	0.00770244		CCR10	136.001	-0.753129	0.22307	-3.3762	0.000734938	0.00187426
TMEM108	189.867	-0.587401	0.186415	-3.15104	0.00162691	0.00681778		PCTP	457.584	-0.753709	0.116374	-6.47658	9.38226e-11	4.87659e-10
TMEM132A	2499.52	0.614853	0.0497112	12.3685	3.86991e-35	2.31338e-33		LTBP1	471.846	-0.753967	0.115091	-6.55107	5.71262e-11	3.00432e-10
TMEM145	78.3505	-1.08755	0.31042	-3.50349	0.000459208	0.00222384		ASL	358.851	-0.754191	0.140031	-5.38587	7.2095e-08	2.96013e-07
TMEM151A	95.826	-0.783669	0.275289	-2.84672	0.00441729	0.0162035		RPL9	18806.2	-0.754332	0.0197936	-38.1098	0	0
TMEM205	449.517	-0.987101	0.122165	-8.08007	6.47277e-16	1.49229e-14		PTGES	1068.5	-0.75538	0.0773694	-9.76329	1.61815e-22	1.61129e-21
TMEM220	53.1149	-1.02659	0.384825	-2.66768	0.0076377	0.0258129		RECQL	693.08	-0.755472	0.100558	-7.51279	5.78814e-14	3.73391e-13
TMEM25	99.3311	-4.07192	0.390352	-10.4314	1.78238e-25	6.98362e-24		MMACHC	550.63	-0.755711	0.110232	-6.85565	7.09891e-12	3.99163e-11
TMEM30B	98.0583	-1.12052	0.293962	-3.81179	0.000137963	0.000751096		ZDHHC4	1370.16	-0.756088	0.0656524	-11.5165	1.08898e-30	1.46713e-29
TMEM37	31.1013	-2.35768	0.563827	-4.18157	2.89505e-05	0.000181529		ORAI2	1866.24	-0.756329	0.0587478	-12.8742	6.29126e-38	1.05215e-36
TMEM38A	75.6994	-1.60272	0.324789	-4.93466	8.0291e-07	6.7915e-06		CDKN2A	1140.98	-0.757089	0.0722141	-10.4839	1.02382e-25	1.15406e-24
TMEM45A	373.283	-0.81724	0.128504	-6.35965	2.02212e-10	2.78784e-09		SRXN1	653.603	-0.757325	0.098349	-7.70039	1.35654e-14	9.10175e-14
TMEM54	514.224	-1.14678	0.116055	-9.88136	5.0149e-23	1.75162e-21		GPR176	1778.37	-0.757992	0.0605959	-12.509	6.66826e-36	1.04395e-34
TMEM67	246.908	-0.662065	0.159079	-4.16187	3.15649e-05	0.000197105		MIPEP	781.605	-0.758525	0.090484	-8.38297	5.16084e-17	3.95376e-16
TMSB10	8819.33	0.658295	0.0275172	23.9231	1.76259e-126	4.039e-124		RPAP1	705.483	-0.760039	0.096006	-7.91658	2.44131e-15	1.7078e-14
TMTC2	865.987	0.703646	0.0824224	8.53708	1.37657e-17	3.54672e-16		SLC36A4	285.692	-0.760855	0.152392	-4.99275	5.9525e-07	2.23061e-06
TNFAIP2	39.2665	-2.44659	0.50202	-4.8735	1.09639e-06	9.08096e-06		NUP107	1107.63	-0.761232	0.0737371	-10.3236	5.51132e-25	6.01973e-24
TNNT1	319.504	-2.55655	0.160672	-15.9116	5.26285e-57	5.13518e-55		ZNF219	872.345	-0.762139	0.087161	-8.74404	2.24924e-18	1.85332e-17
TOP2A	4736.13	-0.61323	0.0357916	-17.1333	8.37251e-66	9.89264e-64		LRRC37A4P	80.1368	-0.762269	0.309182	-2.46544	0.0136846	0.0277433
TOX2	118.058	-0.666537	0.241293	-2.76236	0.00573856	0.0202733		C1orf198	10470.7	-0.763226	0.0238676	-31.9776	2.23657e-224	3.37642e-222
TOX3	234	0.990876	0.165248	5.99629	2.01882e-09	2.4428e-08		CPLX1	287.957	-0.765424	0.149127	-5.1327	2.85619e-07	1.1061e-06
TP73-AS1	213.378	-1.73143	0.184941	-9.36209	7.81768e-21	2.4944e-19		WDR5B	240.507	-0.765634	0.163501	-4.68276	2.83039e-06	9.82877e-06
TPD52L1	145.089	-1.2708	0.227368	-5.58919	2.28132e-08	2.42977e-07		BAIAP2L1	2310.16	-0.766479	0.0549777	-13.9416	3.53824e-44	7.16463e-43
TPT1P9	60.1988	0.860793	0.356386	2.41534	0.0157206	0.0475897		PDZD2	148.047	-0.766589	0.214359	-3.57619	0.000348637	0.000932701
TPX2	2420.05	-0.714951	0.0489359	-14.61	2.42678e-48	1.88218e-46		TRAM2-AS1	167.825	-0.767397	0.196736	-3.90065	9.59343e-05	0.00027718
TRAM1L1	108.552	-0.692059	0.261147	-2.65008	0.00804737	0.0269505		CCNE2	453.787	-0.767408	0.117097	-6.55363	5.61538e-11	2.9541e-10
TRAM2-AS1	120.416	-0.690522	0.244786	-2.82092	0.00478867	0.0173595		C1R	992.823	-0.767688	0.0875307	-8.7705	1.77873e-18	1.47137e-17
TRANK1	74.2572	-0.880322	0.318801	-2.76135	0.00575624	0.020312		PPP1R3D	160.219	-0.768209	0.204401	-3.75833	0.000171048	0.000477335
TRIB1	105.467	0.97207	0.26559	3.66004	0.000252173	0.00129635		ZSCAN25	598.361	-0.768433	0.101815	-7.54736	4.44185e-14	2.89079e-13
TRIB3	78.1977	-0.91367	0.307274	-2.97347	0.00294456	0.0113635		RPS7P1	140.68	-0.769387	0.217492	-3.53754	0.000403867	0.00107098
TRIM13	324.432	0.605313	0.140398	4.3114	1.62226e-05	0.000107657		NR1H3	124.565	-0.770672	0.230785	-3.33936	0.000839727	0.0021207
TRIM34	50.0149	-1.55796	0.406329	-3.83424	0.000125955	0.000692204		MFAP3	523.67	-0.771868	0.108568	-7.10953	1.16436e-12	6.90532e-12
TRIM46	13.0551	-3.56933	1.05167	-3.39397	0.000688874	0.00319112		TRMT61B	390.95	-0.772592	0.129645	-5.95931	2.53308e-09	1.18248e-08
TRIM47	26.9133	-2.10669	0.595552	-3.53738	0.000404118	0.00198373		KDM8	81.9966	-0.772993	0.297248	-2.60049	0.00930897	0.0196279
TROAP	401.46	-0.60001	0.124166	-4.83232	1.34954e-06	1.09615e-05		PCDHB14	92.4482	-0.773489	0.273793	-2.82508	0.00472687	0.0105174
TRPM6	17.336	-1.82198	0.760247	-2.39657	0.0165495	0.0498595		GYPC	353.835	-0.775452	0.136385	-5.68575	1.30236e-08	5.71958e-08
TSEN15	341.655	-0.642678	0.1327	-4.84309	1.27838e-06	1.04395e-05		LRRC4C	653.58	-0.775536	0.0960108	-8.07759	6.60568e-16	4.79146e-15
TSPAN10	149.532	-1.13061	0.215045	-5.25756	1.4598e-07	1.37901e-06		SNHG15	916.554	-0.775902	0.0816452	-9.50334	2.03258e-21	1.91352e-20
TSPAN18	40.0306	-1.8125	0.470078	-3.85574	0.00011538	0.000639431		CD82	188.205	-0.776457	0.186811	-4.15637	3.23345e-05	9.90599e-05
TSPAN33	299.448	-1.05856	0.146	-7.25039	4.15587e-13	7.62784e-12		FRAT1	125.9	-0.776914	0.238024	-3.26401	0.00109847	0.00272651
TSPY26P	125.984	-0.800854	0.237945	-3.36571	0.000763464	0.00350004		MDM1	209.171	-0.778021	0.177238	-4.38969	1.13514e-05	3.67893e-05
TTC1	477.323	-0.661993	0.110547	-5.98832	2.12024e-09	2.55918e-08		METTL2A	636.156	-0.778205	0.0984112	-7.90768	2.62221e-15	1.82981e-14
TTC26	371.05	-0.618291	0.128141	-4.82506	1.39958e-06	1.13124e-05		CWF19L1	500.106	-0.779662	0.11097	-7.02588	2.12722e-12	1.23726e-11
TTC30A	147.516	-1.1927	0.218673	-5.45428	4.91723e-08	4.99786e-07		ACSF2	861.613	-0.779923	0.0840749	-9.27652	1.75099e-20	1.57897e-19
TTC30B	131.908	-1.03355	0.233057	-4.43476	9.21754e-06	6.4361e-05		SLC25A26	349.071	-0.780549	0.134511	-5.80288	6.51862e-09	2.94225e-08
TTC39C	482.067	0.585648	0.109502	5.34831	8.87804e-08	8.68509e-07		KIAA0895L	283.508	-0.78066	0.151712	-5.14567	2.66568e-07	1.03589e-06
TTK	416.458	-0.791871	0.121716	-6.50592	7.72203e-11	1.11015e-09		TTLL3	230.753	-0.781561	0.174346	-4.48281	7.36674e-06	2.44757e-05
TTLL3	259.974	-0.808429	0.175994	-4.59349	4.35884e-06	3.23788e-05		TMEM132B	70.2431	-0.781815	0.320342	-2.44057	0.0146643	0.0295206
TUBA4A	346.862	-0.947964	0.134082	-7.07005	1.54882e-12	2.70488e-11		FBXO48	57.1281	-0.781973	0.3508	-2.22912	0.0258062	0.0491254
TUBB2A	1992.16	0.919462	0.0574722	15.9984	1.31159e-57	1.2965e-55		WDR7	527.677	-0.782314	0.113263	-6.90707	4.94768e-12	2.81858e-11
TUBB3	847.407	0.687104	0.0825556	8.32293	8.5817e-17	2.10356e-15		FHOD3	418.448	-0.783686	0.121785	-6.435	1.23475e-10	6.36111e-10
TXNIP	95.1585	0.855401	0.275848	3.10098	0.00192879	0.00791401		TMCC3	81.0226	-0.783805	0.294262	-2.66363	0.00773024	0.0165489
TYMP	111.557	-1.14759	0.256171	-4.47979	7.4718e-06	5.30782e-05		COL9A3	4541.21	-0.784451	0.0363943	-21.5542	4.83292e-103	2.5616e-101
UBA6-AS1	126.02	-0.717883	0.235513	-3.04817	0.00230243	0.00921945		ADNP2	997.532	-0.784591	0.0783377	-10.0155	1.30299e-23	1.34253e-22
UBE2L6	291.269	-0.976177	0.149245	-6.54079	6.1196e-11	8.92505e-10		METAP1D	190.16	-0.78483	0.194395	-4.0373	5.40701e-05	0.000161152
UBXN11	118.432	-0.994438	0.244768	-4.06277	4.84935e-05	0.000291385		DOCK5	175.016	-0.784878	0.193557	-4.05502	5.01303e-05	0.000150311
UBXN2B	55.4515	-2.3001	0.421575	-5.45596	4.8708e-08	4.96067e-07		PARP9	333.504	-0.785115	0.136972	-5.73193	9.92942e-09	4.40301e-08
UCP2	904.583	0.626849	0.0807338	7.7644	8.2035e-15	1.72799e-13		CLUHP3	152.737	-0.786308	0.21451	-3.6656	0.000246757	0.000674236
UHRF1BP1	213.099	-0.635351	0.174165	-3.64798	0.000264314	0.00135324		CLUAP1	519.36	-0.787101	0.112205	-7.01483	2.30233e-12	1.33589e-11
ULBP1	54.3684	-1.19866	0.390898	-3.06643	0.00216632	0.0087369		RPS3	47302.3	-0.787255	0.0150971	-52.1463	0	0
ULK2	290.121	-1.02417	0.148109	-6.91496	4.6799e-12	7.82087e-11		THAP10	67.89	-0.787404	0.335401	-2.34765	0.0188922	0.0370826
UNC93B1	405.621	-0.767368	0.132094	-5.80927	6.27445e-09	7.189e-08		WNK2	423.794	-0.787584	0.121223	-6.49698	8.19499e-11	4.27262e-10
USP18	151.616	-0.704275	0.223861	-3.14604	0.00165498	0.00692389		CCN2	1556.66	-0.787712	0.0639941	-12.3091	8.08875e-35	1.2233e-33
USP43	17.0538	-2.06278	0.764241	-2.69912	0.00695228	0.0239132		ARSD	465.943	-0.788462	0.115974	-6.79862	1.05623e-11	5.88623e-11
UTF1	53.7661	-0.969419	0.400655	-2.41958	0.0155383	0.0471321		MTFR2	137.222	-0.788494	0.224024	-3.51969	0.000432051	0.00114018
VASH1	445.367	-0.88117	0.1219	-7.22861	4.87961e-13	8.91294e-12		HSD17B11	1027.69	-0.789482	0.0782737	-10.0862	6.35963e-24	6.63347e-23
VASN	1309.09	0.71876	0.0661288	10.8691	1.6179e-27	7.03136e-26		LDAH	512.3	-0.789506	0.111398	-7.08728	1.36778e-12	8.06641e-12
VCAM1	17.7772	-2.27911	0.762324	-2.98969	0.00279263	0.0108659		SSH3	809.673	-0.790933	0.0866858	-9.12413	7.23141e-20	6.33845e-19
VGF	92.1636	-0.904109	0.302993	-2.98393	0.00284573	0.0110299		GPALPP1	293.307	-0.791579	0.149232	-5.30437	1.13065e-07	4.55819e-07
VRK1	271.891	-0.702992	0.15153	-4.63928	3.49633e-06	2.64525e-05		KCNAB2	233.446	-0.791917	0.171529	-4.61681	3.89692e-06	1.33217e-05
VSIG10	232.992	-0.711815	0.167481	-4.25013	2.13643e-05	0.000138319		CUEDC2	1712.46	-0.792903	0.0626012	-12.666	9.13026e-37	1.47023e-35
VSIG10L2	63.9766	-1.09619	0.405277	-2.7048	0.00683462	0.0235513		CLGN	62.8203	-0.793293	0.34179	-2.321	0.020287	0.0395359
VSTM2L	61.061	-1.66346	0.384948	-4.32125	1.55146e-05	0.000103549		RPL26L1	777.662	-0.793521	0.0888428	-8.93174	4.19343e-19	3.54868e-18
VSTM4	27.2338	-1.43764	0.564821	-2.54531	0.0109182	0.034992		RAB3D	516.838	-0.794028	0.10879	-7.29874	2.90472e-13	1.79179e-12
WASH9P	78.0037	-0.884603	0.308282	-2.86946	0.00411172	0.0152378		SLC25A14	186.759	-0.794379	0.187367	-4.23969	2.23828e-05	7.01481e-05
WDR24	216.687	-0.641065	0.175593	-3.65085	0.000261375	0.00133956		SLC22A23	380.929	-0.795223	0.131796	-6.03376	1.60189e-09	7.59743e-09
WDR54	152.739	-0.922216	0.211233	-4.36586	1.26623e-05	8.59152e-05		SPATA18	789.456	-0.795594	0.0959195	-8.29439	1.09142e-16	8.2236e-16
WDR62	312.099	-0.623551	0.141832	-4.3964	1.1006e-05	7.55927e-05		HEXIM2	163.227	-0.795793	0.206699	-3.85	0.000118117	0.000337125
WNT3	79.8649	-2.95319	0.361396	-8.17161	3.04302e-16	7.14637e-15		PEG10	239.51	-0.796293	0.164473	-4.84147	1.2888e-06	4.64827e-06
WNT5B	180.827	-0.784825	0.189974	-4.13123	3.60822e-05	0.000223011		COL25A1	118.426	-0.796903	0.238832	-3.33666	0.000847912	0.00213978
[truncated: 1,751 more rows]

## Sheet: TableS3_RNAseq_DEG-shKD_HSSYII
Table S3. RNA-seq profiling defines DEGs in HSSY II cells after shRNA-mediated KD of WDR5 (shWDR5) versus mock, either up-regulated or down-regulated.
[truncated: 3,369 more rows]
